# Supplementary material for: Comparative transcriptomics of 5 high-altitude vertebrates and their low-altitude relatives
Source: Gigascience. 2017 Nov 15;6(12):1–9. doi: 10.1093/gigascience/gix105 (PMC5729692; doi:10.1093/gigascience/gix105)
Supplement: Additional file 2 [file gix105_additional_file_2.xlsx]

## Sheet: 工作表1
＊Category indicates enriched functional category classes including GO-CC, GO-BP, GO-MF, INTERPRO and KEGG-PATHWAYS
＊Totalsig indicates the occurrences of each category in the pair-wise comparisons across species and tissues
Category	Term	Totalsig	Chicken muscle		Chicken liver		Chicken lung		Chicken spleen		Chicken kidney		Chicken heart		Cattle/yak muscle		Cattle/yak liver		Cattle/yak lung		Cattle/yak spleen		Cattle/yak kidney		Cattle/yak heart		Pig muscle		Pig liver		Pig lung		Pig spleen		Pig kidney		Pig heart		Sheep muscle		Sheep liver		Sheep lung		Sheep spleen		Sheep kidney		Sheep heart
			count	FDR	count	FDR	count	FDR	count	FDR	count	FDR	count	FDR	count	FDR	count	FDR	count	FDR	count	FDR	count	FDR	count	FDR	count	FDR	count	FDR	count	FDR	count	FDR	count	FDR	count	FDR	count	FDR	count	FDR	count	FDR	count	FDR	count	FDR	count
CC	GO:0005576~extracellular region	29	43	2.09e-14	79	3.12e-12	154	9.67e-26	97	8.14e-06	127	2.37e-27	159	1.18e-24	223	8.6e-16	88	0.000345	325	1.15e-26	247	3.41e-22	184	1.48e-14	211	4.78e-30	40	0.00488376	108	4.06e-05	87	7.69e-19	94	1.43e-05	80	5.1e-13	33	1.21e-06	90	0.000171	31	0.00144428	223	3.56e-28	278	3.5e-38	274	3.34e-07	163
CC	GO:0005615~extracellular space	28	32	5.06e-07	84	3.68e-12	140	2.14e-19	105	1.38e-07	99	4.15e-12	129	2.72e-11	211	5.66e-09	93	9.96e-05	326	2.04e-25	268	3.36e-29	183	7.31e-13	206	1.69e-26	41	0.0047818	97	0.0116003	76	2.11e-13	97	2.05e-06	72	1.02e-09	25	0.0197512	85	0.00917733	32	0.00164538	205	1.68e-20	273	1.18e-35	270	8.18e-06	156
CC	GO:0005887~integral component of plasma membrane	24	22	0.0374998	54	0.0144299	126	1.33e-09	91	0.0155438	97	6.65e-08	146	3.9e-13	NA	notsig	81	0.0119267	287	2.78e-11	232	4.88e-13	155	0.0106131	133	0.000129	37	0.0253139	115	1.66e-07	53	0.000893	NA	notsig	82	1.07e-11	NA	notsig	NA	notsig	28	0.0149787	226	1.06e-25	261	3.69e-24	290	1.52e-05	129
CC	GO:0070062~extracellular exosome	22	58	0.000115	165	5.88e-07	233	0.000125	213	0.00112438	197	2.97e-06	288	4.79e-07	NA	notsig	203	0.0240263	602	2.42e-05	496	3.74e-10	NA	notsig	375	1.58e-09	NA	notsig	288	3.14e-09	110	0.000316	252	3.15e-16	129	0.000175	NA	notsig	NA	notsig	71	0.00159665	368	1.81e-07	519	1.35e-15	730	2.51e-07	303
INTERPRO	IPR011162:MHC classes I/II-like antigen recognition protein	21	9	1e-07	16	6.67e-13	16	6.62e-10	10	0.00249051	16	4.6e-12	17	4.08e-10	NA	notsig	10	0.0316536	22	0.000308	19	0.000779	NA	notsig	20	1.9e-06	NA	notsig	NA	notsig	NA	notsig	11	0.00241331	10	5.91e-05	NA	notsig	16	2.46e-05	6	0.0134916	13	0.0361575	18	0.00105858	NA	notsig	17
INTERPRO	IPR011161:MHC class I-like antigen recognition	21	9	2.81e-09	11	2.23e-08	11	2.26e-06	10	7.32e-05	11	1.25e-07	12	1.12e-06	NA	notsig	9	0.0180394	17	0.00195924	NA	notsig	NA	notsig	16	4.59e-06	6	0.0117079	NA	notsig	NA	notsig	9	0.00226946	7	0.00151763	NA	notsig	14	3.68e-05	6	0.0018897	NA	notsig	15	0.000855	NA	notsig	12
INTERPRO	IPR007110:Immunoglobulin-like domain	21	18	4.43e-06	36	6.71e-09	58	7.18e-10	44	0.000186	57	5.17e-16	85	6.93e-22	NA	notsig	49	3.88e-06	137	6.16e-10	120	1.73e-12	NA	notsig	68	0.000148	20	0.0137281	NA	notsig	58	5.42e-22	NA	notsig	35	3.04e-06	NA	notsig	NA	notsig	15	0.0205429	116	1.42e-21	157	1.37e-33	NA	notsig	95
CC	GO:0072562~blood microparticle	21	9	0.000237	14	0.0152416	18	0.00672562	NA	notsig	21	2.48e-06	34	2.76e-11	60	1.22e-15	NA	notsig	46	1.2e-05	46	5.21e-10	27	0.00469999	60	2.14e-25	NA	notsig	NA	notsig	12	0.000713	NA	notsig	17	1.93e-06	NA	notsig	18	0.00665199	10	0.00310105	25	0.000819	36	2.2e-05	41	0.000166	25
INTERPRO	IPR003006:Immunoglobulin/major histocompatibility complex, conserved site	20	9	4.57e-07	18	1.25e-13	17	6.53e-10	9	0.0314118	20	6.44e-16	20	6.83e-12	NA	notsig	12	0.00184233	20	0.00299914	17	0.00337063	NA	notsig	20	2.04e-06	NA	notsig	NA	notsig	NA	notsig	11	0.00467224	11	1.17e-05	NA	notsig	11	0.0161047	6	0.0213556	13	0.0224673	NA	notsig	NA	notsig	17
BP	GO:0060337~type I interferon signaling pathway	20	6	0.0422455	13	0.000358	NA	notsig	NA	notsig	14	0.000493	15	0.00687376	26	3.64e-05	28	1.15e-15	29	9.15e-05	32	1.19e-09	25	5.35e-06	24	3.34e-07	12	0.00016	NA	notsig	NA	notsig	16	0.00281106	17	2.83e-07	NA	notsig	NA	notsig	13	2.4e-08	NA	notsig	NA	notsig	29	0.000186	NA
CC	GO:0009986~cell surface	20	13	0.0288933	NA	notsig	63	2.51e-06	NA	notsig	56	2.4e-08	78	1.38e-10	NA	notsig	NA	notsig	143	1.3e-08	110	7.36e-07	NA	notsig	71	0.00220569	NA	notsig	55	0.00358171	28	0.00924125	47	0.00376347	42	8.26e-08	NA	notsig	47	0.0178587	NA	notsig	106	1.31e-12	132	3.35e-15	144	1.63e-05	81
INTERPRO	IPR013783:Immunoglobulin-like fold	19	23	1.65e-06	45	2.15e-08	83	6.44e-13	61	8e-05	83	7.77e-22	117	1.69e-26	NA	notsig	56	0.000278	178	1.09e-10	139	1.69e-09	NA	notsig	80	0.00430807	NA	notsig	NA	notsig	65	3.43e-20	NA	notsig	45	2.25e-07	NA	notsig	NA	notsig	NA	notsig	156	3.07e-28	202	4.97e-39	NA	notsig	116
INTERPRO	IPR003597:Immunoglobulin C1-set	19	9	1.78e-06	19	5e-13	16	9.45e-07	10	0.0365418	20	1.64e-13	24	2.2e-14	NA	notsig	10	0.0477483	20	0.0143344	21	0.000185	NA	notsig	16	0.00135931	NA	notsig	NA	notsig	NA	notsig	12	0.00439071	10	0.000402	NA	notsig	13	0.0157246	7	0.00822737	15	0.0112351	NA	notsig	NA	notsig	19
CC	GO:0042612~MHC class I protein complex	19	8	2.98e-09	9	7.26e-07	9	1.41e-05	8	0.000405	10	4.12e-08	10	3e-06	NA	notsig	7	0.00394101	NA	notsig	NA	notsig	8	0.0104242	8	0.00279688	6	0.000792	NA	notsig	NA	notsig	7	0.000727	6	0.000219	NA	notsig	7	0.0109609	6	9.51e-05	7	0.0157946	NA	notsig	NA	notsig	7
BP	GO:0006955~immune response	19	NA	notsig	30	9.61e-05	61	1.21e-14	42	0.000185	51	8.77e-15	77	2.31e-22	NA	notsig	37	0.00183641	115	5.3e-09	93	1.24e-07	NA	notsig	59	3.35e-06	19	0.0127303	NA	notsig	36	1.43e-08	NA	notsig	41	4.05e-12	NA	notsig	NA	notsig	15	0.0174052	82	3.4e-10	95	2.36e-08	89	0.00549677	NA
CC	GO:0005886~plasma membrane	19	NA	notsig	147	0.000884	310	5.55e-15	NA	notsig	238	2.54e-11	369	3e-20	NA	notsig	NA	notsig	767	2.8e-21	557	1.7e-11	402	0.0119202	364	1.07e-05	90	0.0290996	243	0.0277057	133	1.12e-06	NA	notsig	164	6.15e-11	NA	notsig	NA	notsig	NA	notsig	497	1.8e-26	684	1.42e-46	755	0.000152	353
KEGG_PATHWAY	hsa05332:Graft-versus-host disease	18	6	0.00179666	14	2.67e-09	16	1.69e-09	NA	notsig	12	5.3e-06	14	1.18e-05	NA	notsig	NA	notsig	16	0.00896946	18	5.56e-05	NA	notsig	11	0.00451912	NA	notsig	NA	notsig	NA	notsig	10	0.0192641	12	9.37e-07	NA	notsig	NA	notsig	6	0.00577447	12	0.00940182	NA	notsig	15	0.0210605	12
KEGG_PATHWAY	hsa05330:Allograft rejection	18	6	0.0017655	14	1.39e-08	16	4.01e-09	NA	notsig	12	5.46e-06	15	3.7e-06	NA	notsig	NA	notsig	17	0.00507915	18	8.2e-05	NA	notsig	11	0.00709585	NA	notsig	NA	notsig	NA	notsig	10	0.0406497	13	4.49e-07	NA	notsig	NA	notsig	6	0.00486676	13	0.00493157	NA	notsig	15	0.0210605	12
KEGG_PATHWAY	hsa05320:Autoimmune thyroid disease	18	6	0.00151819	13	2.08e-07	16	7.58e-09	NA	notsig	12	8.5e-06	15	7.09e-06	NA	notsig	NA	notsig	15	0.0297985	17	0.000203	NA	notsig	11	0.00709585	NA	notsig	NA	notsig	NA	notsig	NA	notsig	13	2.01e-05	NA	notsig	NA	notsig	6	0.00486676	14	0.00210505	14	0.0182729	15	0.0210605	12
CC	GO:0031012~extracellular matrix	18	25	7.65e-13	29	1.56e-05	39	0.000586	44	5.63e-06	37	1.96e-06	47	6.32e-05	NA	notsig	NA	notsig	NA	notsig	61	0.0056417	NA	notsig	NA	notsig	NA	notsig	46	1.14e-05	NA	notsig	45	5.47e-08	23	0.00147289	NA	notsig	40	0.000604	NA	notsig	55	0.000117	103	8.87e-21	96	5.37e-05	71
CC	GO:0016021~integral component of membrane	18	NA	notsig	195	2.92e-06	297	0.0114098	NA	notsig	230	0.0231965	339	0.0196065	NA	notsig	261	0.00460744	816	2.62e-05	633	4.22e-06	NA	notsig	NA	notsig	NA	notsig	321	0.000465	166	8.63e-09	256	0.0122689	175	7.57e-06	NA	notsig	NA	notsig	90	0.000132	479	0.000376	641	1.76e-07	961	1.57e-05	NA
CC	GO:0005578~proteinaceous extracellular matrix	18	21	1.01e-12	17	0.00504137	44	7.14e-09	34	0.000106	34	4.2e-08	36	7.62e-05	NA	notsig	NA	notsig	70	3.98e-06	46	0.0070097	NA	notsig	39	0.000209	14	0.0314494	NA	notsig	NA	notsig	NA	notsig	26	1.29e-07	NA	notsig	NA	notsig	NA	notsig	59	1.21e-09	85	1.92e-22	78	1.53e-05	57
KEGG_PATHWAY	hsa04940:Type I diabetes mellitus	17	6	0.00144803	16	5.5e-11	18	1.39e-09	NA	notsig	12	8.5e-06	16	3.78e-06	NA	notsig	NA	notsig	17	0.0074389	18	0.00017	NA	notsig	11	0.00919651	NA	notsig	NA	notsig	NA	notsig	NA	notsig	12	1.85e-06	NA	notsig	NA	notsig	6	0.00678997	13	0.00983896	NA	notsig	16	0.0243339	13
INTERPRO	IPR001039:MHC class I, alpha chain, alpha1/alpha2	17	9	7.43e-10	11	1.24e-09	11	1.45e-07	9	0.000158	11	7.36e-09	11	1.31e-06	NA	notsig	7	0.00655952	NA	notsig	NA	notsig	NA	notsig	9	0.00185026	6	0.00195809	NA	notsig	NA	notsig	7	0.00307068	7	6.41e-05	NA	notsig	7	0.021723	6	0.000385	NA	notsig	NA	notsig	NA	notsig	8
CC	GO:0071556~integral component of lumenal side of endoplasmic reticulum membrane	17	6	0.000531	11	8.07e-06	12	3.94e-05	NA	notsig	12	2.48e-06	13	4.49e-05	NA	notsig	NA	notsig	NA	notsig	12	0.0401595	NA	notsig	NA	notsig	6	0.02695	NA	notsig	NA	notsig	9	0.00626411	10	7.22e-06	NA	notsig	NA	notsig	6	0.00297762	11	0.00921034	12	0.0287846	NA	notsig	14
BP	GO:0050776~regulation of immune response	17	8	0.00284069	13	0.00281189	23	1.77e-07	16	0.0098868	22	2.67e-09	29	9.66e-11	NA	notsig	NA	notsig	42	0.000975	36	0.00202985	NA	notsig	28	8.34e-05	NA	notsig	NA	notsig	NA	notsig	19	0.0176714	20	5.31e-08	NA	notsig	NA	notsig	9	0.00915327	41	1.14e-09	42	3.72e-06	NA	notsig	NA
CC	GO:0009897~external side of plasma membrane	17	NA	notsig	17	0.00689446	39	3e-09	25	0.01276	27	5.71e-06	47	3e-12	NA	notsig	NA	notsig	56	0.00779869	46	0.0056395	NA	notsig	31	0.00507636	NA	notsig	31	0.00021	19	0.000207	25	0.00743727	23	2.4e-06	NA	notsig	NA	notsig	NA	notsig	55	2.56e-10	65	2.87e-09	NA	notsig	27
MF	GO:0042605~peptide antigen binding	16	6	0.000291	11	3.08e-07	11	4.17e-05	NA	notsig	11	5.89e-06	12	2.72e-05	NA	notsig	9	0.00623864	15	0.00302378	13	0.00487833	NA	notsig	NA	notsig	NA	notsig	NA	notsig	NA	notsig	NA	notsig	8	0.000276	5	0.0437216	NA	notsig	5	0.0296732	10	0.0218826	12	0.0240897	NA	notsig	12
CC	GO:0031090~organelle membrane	16	NA	notsig	22	8.19e-09	16	0.0250667	NA	notsig	NA	notsig	NA	notsig	31	0.000217	35	2.52e-17	31	0.00106744	25	9.23e-05	28	3.28e-05	29	3.47e-07	NA	notsig	27	7.49e-08	NA	notsig	12	0.0443275	15	2.27e-05	NA	notsig	NA	notsig	21	6.13e-15	NA	notsig	NA	notsig	33	0.000144	NA
MF	GO:0020037~heme binding	16	9	0.00100477	33	1.53e-15	24	0.000605	NA	notsig	25	4.45e-06	NA	notsig	NA	notsig	24	6.96e-06	35	0.0289938	31	0.000678	26	0.0201976	30	4.24e-05	NA	notsig	24	0.000724	NA	notsig	NA	notsig	22	3.65e-09	NA	notsig	NA	notsig	13	3.76e-05	23	0.0380908	32	0.000246	NA	notsig	NA
BP	GO:0019882~antigen processing and presentation	16	8	4.98e-05	14	2.17e-07	13	0.000401	NA	notsig	14	2.94e-06	15	6.78e-05	NA	notsig	NA	notsig	22	0.0339141	NA	notsig	NA	notsig	19	0.000446	NA	notsig	NA	notsig	NA	notsig	NA	notsig	11	0.000215	NA	notsig	16	0.00472258	NA	notsig	16	0.0338225	20	0.0093442	NA	notsig	19
MF	GO:0019825~oxygen binding	16	9	2.76e-08	21	1.73e-15	18	1.1e-06	NA	notsig	15	3.55e-06	10	0.0163094	16	0.018494	16	3.32e-07	22	0.000287	16	0.000467	12	0.0330274	19	2.1e-06	6	0.0118598	14	0.0002	NA	notsig	NA	notsig	12	1.45e-07	NA	notsig	8	0.0366448	9	3.58e-05	NA	notsig	NA	notsig	NA	notsig	NA
KEGG_PATHWAY	hsa04612:Antigen processing and presentation	15	6	0.0237547	15	4.17e-05	17	6.01e-05	NA	notsig	17	6.15e-06	22	3.14e-06	NA	notsig	NA	notsig	NA	notsig	23	0.00804649	NA	notsig	NA	notsig	NA	notsig	NA	notsig	NA	notsig	15	0.0126866	12	0.0020234	NA	notsig	NA	notsig	8	0.0101639	19	0.00801661	NA	notsig	NA	notsig	16
KEGG_PATHWAY	hsa04514:Cell adhesion molecules (CAMs)	15	NA	notsig	17	0.000512	34	1.02e-09	NA	notsig	20	0.000152	34	1.3e-08	NA	notsig	NA	notsig	50	7.47e-05	38	0.00128431	NA	notsig	27	0.00774544	NA	notsig	NA	notsig	NA	notsig	NA	notsig	22	2.32e-06	NA	notsig	NA	notsig	NA	notsig	37	2.36e-05	46	1.4e-05	47	0.0187209	27
KEGG_PATHWAY	hsa00982:Drug metabolism - cytochrome P450	15	NA	notsig	NA	notsig	21	4.87e-07	NA	notsig	12	0.0160438	NA	notsig	25	2.33e-05	29	1.01e-14	25	0.000111	14	0.0119548	24	3.24e-06	26	1.14e-08	NA	notsig	32	1.82e-12	11	0.00059	NA	notsig	14	5.31e-05	NA	notsig	NA	notsig	18	6.17e-11	NA	notsig	NA	notsig	21	0.0203921	NA
INTERPRO	IPR013106:Immunoglobulin V-set	15	NA	notsig	NA	notsig	19	0.00474886	17	0.0321906	NA	notsig	35	8.99e-13	NA	notsig	27	1.32e-06	56	1.33e-05	48	2.22e-06	30	0.00618978	NA	notsig	NA	notsig	NA	notsig	26	7.9e-11	NA	notsig	13	0.040876	NA	notsig	NA	notsig	NA	notsig	42	8.88e-07	64	1.54e-14	NA	notsig	33
BP	GO:0060333~interferon-gamma-mediated signaling pathway	15	NA	notsig	12	0.0268246	16	0.00580268	NA	notsig	24	9.7e-11	28	1.3e-09	NA	notsig	17	0.000713	34	1.63e-05	29	2.34e-05	NA	notsig	NA	notsig	NA	notsig	NA	notsig	NA	notsig	NA	notsig	18	4.76e-08	NA	notsig	NA	notsig	NA	notsig	NA	notsig	NA	notsig	36	4.35e-05	NA
MF	GO:0005506~iron ion binding	15	12	2.74e-05	32	1.12e-11	22	0.0207694	NA	notsig	22	0.00155132	NA	notsig	NA	notsig	24	0.000175	43	0.0132155	34	0.00693145	28	0.0315775	29	0.00198028	NA	notsig	29	0.000107	NA	notsig	NA	notsig	21	4.18e-07	NA	notsig	NA	notsig	15	2.31e-05	NA	notsig	33	0.00658125	NA	notsig	NA
KEGG_PATHWAY	hsa05204:Chemical carcinogenesis	14	NA	notsig	13	0.013575	26	5.28e-09	NA	notsig	NA	notsig	NA	notsig	34	5.31e-09	33	3.64e-16	29	0.000112	16	0.0400047	25	9.07e-06	32	1.21e-10	NA	notsig	35	2.73e-12	12	0.000433	NA	notsig	17	1.56e-06	NA	notsig	NA	notsig	16	2.74e-08	NA	notsig	NA	notsig	22	0.038315	NA
KEGG_PATHWAY	hsa05150:Staphylococcus aureus infection	14	NA	notsig	NA	notsig	11	0.0105386	NA	notsig	13	8.54e-05	16	3.19e-05	19	0.0345909	NA	notsig	27	8.39e-05	23	0.00017	18	0.00193392	23	1.39e-06	NA	notsig	NA	notsig	NA	notsig	NA	notsig	16	7.33e-08	NA	notsig	NA	notsig	NA	notsig	16	0.00539055	17	0.0299402	27	0.000578	14
KEGG_PATHWAY	hsa00980:Metabolism of xenobiotics by cytochrome P450	14	NA	notsig	NA	notsig	20	7.85e-06	NA	notsig	NA	notsig	NA	notsig	29	9.36e-07	32	2.4e-17	27	7.65e-05	17	0.00234366	25	5.37e-06	30	1.55e-10	NA	notsig	38	1.17e-17	12	0.000362	NA	notsig	15	1.06e-05	NA	notsig	NA	notsig	17	2.22e-10	NA	notsig	NA	notsig	NA	notsig	NA
INTERPRO	IPR010579:MHC class I, alpha chain, C-terminal	14	5	6.81e-05	6	0.000433	6	0.00285695	NA	notsig	6	0.000561	6	0.00839966	NA	notsig	6	0.00170223	NA	notsig	NA	notsig	NA	notsig	6	0.0192204	5	0.00391367	NA	notsig	NA	notsig	NA	notsig	5	0.00234616	NA	notsig	NA	notsig	5	0.000475	6	0.0110811	NA	notsig	NA	notsig	NA
BP	GO:0045087~innate immune response	14	NA	notsig	NA	notsig	NA	notsig	NA	notsig	33	0.00485492	74	2.82e-16	NA	notsig	NA	notsig	106	8.18e-06	85	4.7e-05	NA	notsig	63	1.12e-05	NA	notsig	NA	notsig	23	0.0408512	43	0.000938	30	0.000161	NA	notsig	NA	notsig	NA	notsig	65	0.000877	77	0.0142618	100	0.00796515	NA
BP	GO:0007155~cell adhesion	14	NA	notsig	NA	notsig	56	5.97e-06	42	0.0444714	37	0.00719208	61	4.73e-05	NA	notsig	NA	notsig	120	3.28e-05	98	9.69e-06	NA	notsig	NA	notsig	NA	notsig	50	0.00399282	NA	notsig	NA	notsig	35	4.51e-05	NA	notsig	NA	notsig	NA	notsig	96	1.84e-10	147	3.97e-27	NA	notsig	73
BP	GO:0006954~inflammatory response	14	NA	notsig	NA	notsig	44	0.000716	NA	notsig	36	0.00035	61	4.44e-09	NA	notsig	NA	notsig	116	1.16e-06	105	9.89e-10	NA	notsig	55	0.00383994	NA	notsig	NA	notsig	38	1.17e-08	39	0.0439606	38	1.9e-08	NA	notsig	NA	notsig	NA	notsig	65	0.00428579	104	1.01e-09	98	0.00796654	NA
KEGG_PATHWAY	hsa04610:Complement and coagulation cascades	13	NA	notsig	NA	notsig	NA	notsig	NA	notsig	13	0.00569228	19	3.22e-05	36	1.33e-08	NA	notsig	33	7.58e-05	28	4.21e-05	25	1.12e-05	39	2.54e-13	NA	notsig	NA	notsig	NA	notsig	NA	notsig	19	1.2e-07	NA	notsig	NA	notsig	NA	notsig	16	0.0201911	20	0.0200569	36	1.32e-05	NA
KEGG_PATHWAY	hsa04145:Phagosome	13	11	0.00143286	NA	notsig	NA	notsig	NA	notsig	23	0.00164699	27	0.0356469	NA	notsig	22	0.0362963	49	0.0110302	42	0.0065433	NA	notsig	NA	notsig	NA	notsig	NA	notsig	NA	notsig	28	0.000565	17	0.00937521	NA	notsig	NA	notsig	NA	notsig	35	0.00596127	41	0.0180444	NA	notsig	29
INTERPRO	IPR003599:Immunoglobulin subtype	13	NA	notsig	NA	notsig	35	0.00263695	NA	notsig	31	0.000136	50	3.28e-07	NA	notsig	37	0.000273	110	3.31e-08	85	1.32e-06	NA	notsig	NA	notsig	NA	notsig	NA	notsig	46	1.44e-17	NA	notsig	NA	notsig	NA	notsig	NA	notsig	NA	notsig	86	5.57e-14	123	5.29e-26	NA	notsig	69
BP	GO:0030198~extracellular matrix organization	13	23	4.18e-14	NA	notsig	32	0.000386	NA	notsig	25	0.002105	36	8.8e-05	NA	notsig	NA	notsig	NA	notsig	NA	notsig	NA	notsig	NA	notsig	NA	notsig	32	0.00329043	NA	notsig	NA	notsig	21	0.000397	NA	notsig	29	0.0194262	NA	notsig	57	3.6e-10	80	9.6e-19	70	0.00175815	46
MF	GO:0004497~monooxygenase activity	13	NA	notsig	17	1.07e-07	16	0.000198	NA	notsig	NA	notsig	NA	notsig	NA	notsig	18	4.75e-06	27	7.72e-05	22	1.34e-05	17	0.016047	20	4.61e-05	NA	notsig	14	0.0270025	NA	notsig	NA	notsig	13	1.81e-06	NA	notsig	NA	notsig	9	0.000589	NA	notsig	NA	notsig	22	0.0474807	NA
MF	GO:0004252~serine-type endopeptidase activity	13	NA	notsig	NA	notsig	NA	notsig	22	0.0041993	19	0.00357668	20	0.0331298	35	0.0172576	NA	notsig	NA	notsig	34	0.0113877	32	0.00882316	34	4.01e-05	NA	notsig	NA	notsig	13	0.0139685	NA	notsig	21	2.33e-06	10	0.00474294	NA	notsig	NA	notsig	33	0.000251	NA	notsig	NA	notsig	22
BP	GO:0002480~antigen processing and presentation of exogenous peptide antigen via MHC class I, TAP-independent	13	6	2.8e-05	6	0.00901379	6	0.0354021	NA	notsig	7	0.000932	7	0.00968577	NA	notsig	6	0.0243606	NA	notsig	NA	notsig	NA	notsig	NA	notsig	6	0.00213593	NA	notsig	NA	notsig	7	0.0014467	6	0.00119934	NA	notsig	7	0.0210482	6	7.07e-05	7	0.0199203	NA	notsig	NA	notsig	NA
KEGG_PATHWAY	hsa00830:Retinol metabolism	12	NA	notsig	NA	notsig	15	0.000745	NA	notsig	NA	notsig	NA	notsig	17	0.0471417	24	1.91e-11	20	0.00235561	12	0.00829012	21	6.01e-06	26	1.65e-09	NA	notsig	27	5.7e-09	12	6.59e-05	NA	notsig	14	1.12e-05	NA	notsig	NA	notsig	17	3.98e-11	NA	notsig	NA	notsig	NA	notsig	NA
INTERPRO	IPR017972:Cytochrome P450, conserved site	12	NA	notsig	20	1.35e-12	16	3.73e-05	NA	notsig	NA	notsig	NA	notsig	NA	notsig	21	6.13e-10	24	9.42e-05	19	9.08e-06	19	6.23e-05	17	0.000185	NA	notsig	NA	notsig	NA	notsig	NA	notsig	15	1.25e-09	NA	notsig	NA	notsig	11	3.21e-06	NA	notsig	NA	notsig	19	0.00474679	NA
INTERPRO	IPR003598:Immunoglobulin subtype 2	12	NA	notsig	NA	notsig	NA	notsig	NA	notsig	21	0.0016361	NA	notsig	NA	notsig	28	0.000139	73	6.45e-07	55	2.19e-05	NA	notsig	NA	notsig	NA	notsig	NA	notsig	34	2.36e-15	NA	notsig	15	0.0403519	NA	notsig	NA	notsig	NA	notsig	66	9.02e-17	78	1.21e-18	NA	notsig	53
INTERPRO	IPR002401:Cytochrome P450, E-class, group I	12	NA	notsig	19	1.56e-12	13	0.00212239	NA	notsig	NA	notsig	NA	notsig	NA	notsig	18	8.8e-09	22	0.000308	16	0.000714	18	0.000121	15	0.000854	NA	notsig	NA	notsig	NA	notsig	NA	notsig	15	1.25e-09	NA	notsig	NA	notsig	8	0.000521	NA	notsig	NA	notsig	17	0.0417031	NA
INTERPRO	IPR001128:Cytochrome P450	12	NA	notsig	20	8.99e-12	16	0.000118	NA	notsig	NA	notsig	NA	notsig	NA	notsig	21	6.71e-09	25	0.000408	21	4.5e-06	20	0.000125	18	0.000309	NA	notsig	NA	notsig	NA	notsig	NA	notsig	16	9.53e-10	NA	notsig	NA	notsig	11	6.4e-06	NA	notsig	NA	notsig	20	0.0370234	NA
BP	GO:0055114~oxidation-reduction process	12	NA	notsig	67	2.4e-10	NA	notsig	NA	notsig	NA	notsig	NA	notsig	NA	notsig	71	3.08e-06	136	0.0418371	108	0.0275233	99	0.0362029	108	3.13e-07	NA	notsig	99	6.28e-11	NA	notsig	NA	notsig	36	0.0327296	NA	notsig	NA	notsig	40	3.36e-10	NA	notsig	NA	notsig	182	0.000396	NA
BP	GO:0051607~defense response to virus	12	NA	notsig	NA	notsig	NA	notsig	NA	notsig	NA	notsig	NA	notsig	NA	notsig	30	1.66e-06	50	0.00230789	48	1.39e-05	37	0.000745	32	0.00132821	NA	notsig	NA	notsig	NA	notsig	NA	notsig	24	1.62e-07	NA	notsig	NA	notsig	NA	notsig	NA	notsig	NA	notsig	54	0.00182917	NA
CC	GO:0012507~ER to Golgi transport vesicle membrane	12	6	0.00931738	14	1.58e-05	14	0.00161771	NA	notsig	13	0.000386	15	0.00254198	NA	notsig	13	0.00497521	NA	notsig	NA	notsig	NA	notsig	NA	notsig	NA	notsig	NA	notsig	NA	notsig	13	0.00276521	12	4.83e-05	NA	notsig	NA	notsig	8	0.00165927	NA	notsig	NA	notsig	NA	notsig	15
BP	GO:0010951~negative regulation of endopeptidase activity	12	NA	notsig	15	0.0136139	16	0.0360177	NA	notsig	19	0.000345	16	0.0418351	31	0.00178042	NA	notsig	32	0.019851	34	2.66e-06	NA	notsig	31	4.79e-07	NA	notsig	NA	notsig	NA	notsig	NA	notsig	NA	notsig	NA	notsig	NA	notsig	NA	notsig	26	0.000303	NA	notsig	35	0.0210787	19
MF	GO:0008201~heparin binding	12	9	0.00231203	NA	notsig	22	0.0207694	NA	notsig	19	0.0060605	25	0.0060294	NA	notsig	NA	notsig	46	0.0235632	36	0.0244535	NA	notsig	36	2.02e-05	NA	notsig	NA	notsig	NA	notsig	NA	notsig	17	0.000401	NA	notsig	NA	notsig	NA	notsig	33	0.00576281	48	8.07e-07	NA	notsig	28
BP	GO:0006805~xenobiotic metabolic process	12	NA	notsig	15	0.000186	18	0.000427	NA	notsig	NA	notsig	NA	notsig	35	1.09e-06	28	7.43e-11	36	7.47e-06	26	5.58e-05	27	0.000223	26	1.36e-05	NA	notsig	23	3.77e-05	NA	notsig	NA	notsig	NA	notsig	NA	notsig	NA	notsig	13	3.65e-06	NA	notsig	NA	notsig	NA	notsig	NA
MF	GO:0003823~antigen binding	12	7	2.56e-05	11	1.3e-07	8	0.0237261	10	0.0022029	11	5.89e-06	13	1.96e-05	NA	notsig	NA	notsig	NA	notsig	NA	notsig	NA	notsig	19	9.6e-06	NA	notsig	NA	notsig	7	0.0138719	NA	notsig	7	0.00341194	NA	notsig	14	0.000101	NA	notsig	NA	notsig	NA	notsig	NA	notsig	11
KEGG_PATHWAY	hsa05416:Viral myocarditis	11	6	0.0268147	14	0.000206	19	4.8e-06	NA	notsig	15	0.000123	21	5.33e-05	NA	notsig	NA	notsig	NA	notsig	23	0.00231233	NA	notsig	NA	notsig	NA	notsig	NA	notsig	NA	notsig	NA	notsig	14	4.49e-05	NA	notsig	NA	notsig	NA	notsig	19	0.00391666	NA	notsig	NA	notsig	17
KEGG_PATHWAY	hsa04640:Hematopoietic cell lineage	11	NA	notsig	10	0.0314855	21	4.87e-07	NA	notsig	12	0.0058518	19	0.000262	NA	notsig	NA	notsig	27	0.0361032	28	0.00143479	NA	notsig	NA	notsig	NA	notsig	NA	notsig	14	0.000317	NA	notsig	12	0.00228311	NA	notsig	NA	notsig	NA	notsig	25	0.000441	29	0.000826	NA	notsig	NA
KEGG_PATHWAY	hsa00140:Steroid hormone biosynthesis	11	NA	notsig	NA	notsig	NA	notsig	NA	notsig	NA	notsig	NA	notsig	19	8.47e-05	24	4.87e-13	16	0.00641566	13	0.00215821	15	0.000947	21	1.36e-07	NA	notsig	22	8.91e-07	10	0.000363	NA	notsig	NA	notsig	NA	notsig	NA	notsig	15	2.72e-10	NA	notsig	NA	notsig	16	0.0243339	NA
INTERPRO	IPR016187:C-type lectin fold	11	6	0.00827107	NA	notsig	NA	notsig	13	0.0315254	11	0.00668309	14	0.0104132	NA	notsig	NA	notsig	NA	notsig	36	1.56e-07	NA	notsig	NA	notsig	NA	notsig	NA	notsig	NA	notsig	19	0.00131368	12	0.00147206	NA	notsig	NA	notsig	NA	notsig	29	3.86e-06	25	0.0178434	NA	notsig	NA
INTERPRO	IPR000742:Epidermal growth factor-like domain	11	11	0.000214	NA	notsig	NA	notsig	NA	notsig	19	0.0452836	NA	notsig	NA	notsig	NA	notsig	NA	notsig	NA	notsig	NA	notsig	NA	notsig	NA	notsig	30	0.013255	NA	notsig	NA	notsig	19	0.00193958	NA	notsig	23	0.0313035	NA	notsig	55	5.26e-12	79	6.65e-24	68	0.00717436	43
CC	GO:0031225~anchored component of membrane	11	NA	notsig	NA	notsig	NA	notsig	NA	notsig	13	0.00108271	NA	notsig	NA	notsig	13	0.00540351	33	1.99e-05	22	0.00368852	NA	notsig	19	0.000238	NA	notsig	NA	notsig	8	0.0407919	NA	notsig	NA	notsig	NA	notsig	NA	notsig	NA	notsig	20	0.00327891	26	3.7e-05	NA	notsig	NA
CC	GO:0005581~collagen trimer	11	8	0.000112	NA	notsig	NA	notsig	NA	notsig	15	9.2e-05	14	0.0173625	NA	notsig	NA	notsig	36	3.32e-07	NA	notsig	NA	notsig	17	0.0391956	NA	notsig	14	0.0337582	NA	notsig	NA	notsig	12	0.000361	NA	notsig	NA	notsig	NA	notsig	21	0.00173047	29	1.65e-07	30	0.00159489	17
KEGG_PATHWAY	hsa05322:Systemic lupus erythematosus	10	NA	notsig	NA	notsig	NA	notsig	NA	notsig	13	0.00237666	14	0.0448613	NA	notsig	NA	notsig	30	0.00353916	28	0.0120959	NA	notsig	23	0.000663	NA	notsig	NA	notsig	NA	notsig	NA	notsig	12	0.00147283	NA	notsig	NA	notsig	NA	notsig	NA	notsig	NA	notsig	29	0.0330296	NA
INTERPRO	IPR016186:C-type lectin-like	10	5	0.0305595	NA	notsig	NA	notsig	12	0.0318454	11	0.000968	14	0.00161169	NA	notsig	NA	notsig	NA	notsig	33	3.66e-07	NA	notsig	NA	notsig	NA	notsig	NA	notsig	NA	notsig	19	0.000497	12	0.000403	NA	notsig	NA	notsig	NA	notsig	24	0.000217	NA	notsig	NA	notsig	NA
INTERPRO	IPR008160:Collagen triple helix repeat	10	8	0.000106	NA	notsig	NA	notsig	NA	notsig	15	0.000102	14	0.0175685	NA	notsig	NA	notsig	33	2.18e-06	NA	notsig	NA	notsig	18	0.00650582	NA	notsig	NA	notsig	NA	notsig	NA	notsig	12	0.000221	NA	notsig	NA	notsig	NA	notsig	18	0.0153618	29	2.53e-09	29	0.00955114	16
BP	GO:0045071~negative regulation of viral genome replication	10	NA	notsig	NA	notsig	NA	notsig	NA	notsig	NA	notsig	NA	notsig	NA	notsig	13	4.19e-05	NA	notsig	20	0.000115	16	0.000305	16	2.56e-05	NA	notsig	NA	notsig	NA	notsig	NA	notsig	8	0.00939433	NA	notsig	NA	notsig	NA	notsig	NA	notsig	NA	notsig	NA	notsig	NA
BP	GO:0009615~response to virus	10	NA	notsig	NA	notsig	NA	notsig	NA	notsig	NA	notsig	NA	notsig	NA	notsig	19	0.00313475	37	0.00653847	34	0.000552	NA	notsig	27	0.00059	NA	notsig	NA	notsig	NA	notsig	NA	notsig	16	0.000197	NA	notsig	NA	notsig	NA	notsig	NA	notsig	NA	notsig	NA	notsig	NA
MF	GO:0008395~steroid hydroxylase activity	10	NA	notsig	8	0.00129391	11	6.79e-05	NA	notsig	NA	notsig	NA	notsig	12	0.0144328	12	4.18e-06	14	0.0238618	11	0.00114592	NA	notsig	12	4.24e-05	NA	notsig	10	0.00923149	NA	notsig	NA	notsig	9	5.65e-06	NA	notsig	NA	notsig	6	0.00335346	NA	notsig	NA	notsig	NA	notsig	NA
MF	GO:0005509~calcium ion binding	10	NA	notsig	NA	notsig	58	0.00844758	NA	notsig	NA	notsig	73	4.92e-05	NA	notsig	NA	notsig	153	7.08e-05	111	0.000469	NA	notsig	81	0.00225004	NA	notsig	NA	notsig	NA	notsig	50	0.0299946	NA	notsig	NA	notsig	NA	notsig	NA	notsig	100	2.25e-06	148	1.33e-16	NA	notsig	87
KEGG_PATHWAY	hsa04512:ECM-receptor interaction	9	12	1.76e-07	NA	notsig	15	0.0198534	NA	notsig	15	0.00175618	NA	notsig	NA	notsig	NA	notsig	NA	notsig	NA	notsig	NA	notsig	NA	notsig	NA	notsig	17	0.0315435	NA	notsig	16	0.0114615	12	0.00429462	NA	notsig	NA	notsig	NA	notsig	26	1.98e-05	40	1.85e-11	NA	notsig	24
KEGG_PATHWAY	hsa04060:Cytokine-cytokine receptor interaction	9	NA	notsig	NA	notsig	36	1.56e-07	NA	notsig	27	8.01e-06	32	0.000108	NA	notsig	NA	notsig	64	0.000337	NA	notsig	NA	notsig	NA	notsig	NA	notsig	NA	notsig	22	0.000565	NA	notsig	NA	notsig	NA	notsig	NA	notsig	NA	notsig	42	0.00544205	55	0.00117288	NA	notsig	NA
INTERPRO	IPR013032:EGF-like, conserved site	9	7	0.0497722	NA	notsig	NA	notsig	NA	notsig	NA	notsig	NA	notsig	NA	notsig	NA	notsig	NA	notsig	NA	notsig	NA	notsig	NA	notsig	NA	notsig	26	0.0498478	NA	notsig	NA	notsig	18	0.00154763	NA	notsig	NA	notsig	NA	notsig	46	4.63e-09	62	1.53e-15	60	0.00539353	36
INTERPRO	IPR003961:Fibronectin, type III	9	NA	notsig	NA	notsig	30	4.01e-05	NA	notsig	32	1.19e-08	31	0.000718	NA	notsig	NA	notsig	48	0.0455946	NA	notsig	NA	notsig	NA	notsig	NA	notsig	24	0.0259075	NA	notsig	NA	notsig	16	0.00337152	NA	notsig	NA	notsig	NA	notsig	50	6.64e-11	58	1.37e-12	NA	notsig	31
INTERPRO	IPR001304:C-type lectin	9	5	0.0119282	NA	notsig	NA	notsig	12	0.00651852	10	0.00112124	12	0.00219784	NA	notsig	NA	notsig	NA	notsig	28	9.3e-06	NA	notsig	NA	notsig	NA	notsig	NA	notsig	NA	notsig	17	0.000546	10	0.00194184	NA	notsig	NA	notsig	NA	notsig	20	0.00160774	NA	notsig	NA	notsig	NA
MF	GO:0070330~aromatase activity	9	NA	notsig	10	4.29e-05	11	0.000188	NA	notsig	NA	notsig	NA	notsig	15	0.00160818	15	2.54e-09	18	8.96e-05	14	5.66e-05	11	0.00964366	13	0.000109	NA	notsig	NA	notsig	NA	notsig	NA	notsig	7	0.00140493	NA	notsig	NA	notsig	NA	notsig	NA	notsig	NA	notsig	NA	notsig	NA
BP	GO:0032496~response to lipopolysaccharide	9	NA	notsig	NA	notsig	NA	notsig	NA	notsig	20	0.0163738	25	0.0365799	NA	notsig	NA	notsig	53	0.00273908	NA	notsig	NA	notsig	NA	notsig	NA	notsig	29	0.000639	22	1.21e-06	NA	notsig	15	0.0207589	NA	notsig	NA	notsig	NA	notsig	NA	notsig	45	0.00087	NA	notsig	NA
CC	GO:0031093~platelet alpha granule lumen	9	5	0.02702	NA	notsig	12	0.00935962	NA	notsig	11	0.0025968	15	0.00134083	NA	notsig	NA	notsig	NA	notsig	20	0.0211113	NA	notsig	21	0.000138	NA	notsig	NA	notsig	NA	notsig	14	0.000621	NA	notsig	NA	notsig	NA	notsig	NA	notsig	16	0.00714605	20	0.0125095	NA	notsig	NA
INTERPRO	IPR013320:Concanavalin A-like lectin/glucanase, subgroup	8	8	0.0342522	NA	notsig	NA	notsig	NA	notsig	28	6.88e-07	27	0.0160137	NA	notsig	NA	notsig	NA	notsig	NA	notsig	NA	notsig	NA	notsig	NA	notsig	NA	notsig	NA	notsig	NA	notsig	14	0.0318707	NA	notsig	NA	notsig	NA	notsig	32	0.0109802	55	3.2e-08	59	0.0424535	26
INTERPRO	IPR001909:Krueppel-associated box	8	NA	notsig	NA	notsig	13	0.000132	14	4.23e-05	13	5.96e-07	NA	notsig	NA	notsig	47	6.78e-09	83	0.000481	85	1.03e-09	79	2.42e-11	54	0.00125321	NA	notsig	NA	notsig	NA	notsig	NA	notsig	NA	notsig	NA	notsig	NA	notsig	NA	notsig	NA	notsig	NA	notsig	NA	notsig	NA
CC	GO:0042613~MHC class II protein complex	8	NA	notsig	9	2.1e-06	9	3.8e-05	NA	notsig	9	3.76e-06	10	1.2e-05	NA	notsig	NA	notsig	NA	notsig	11	0.00115091	NA	notsig	NA	notsig	NA	notsig	NA	notsig	NA	notsig	NA	notsig	6	0.00343109	NA	notsig	NA	notsig	NA	notsig	NA	notsig	NA	notsig	NA	notsig	9
MF	GO:0030246~carbohydrate binding	8	NA	notsig	NA	notsig	19	0.0142568	NA	notsig	17	0.00633017	NA	notsig	NA	notsig	NA	notsig	49	0.0155436	43	0.00226236	NA	notsig	NA	notsig	NA	notsig	NA	notsig	NA	notsig	23	0.00642965	16	0.0014964	NA	notsig	NA	notsig	NA	notsig	40	1.88e-05	NA	notsig	NA	notsig	NA
MF	GO:0016705~oxidoreductase activity, acting on paired donors, with incorporation or reduction of molecular oxygen	8	NA	notsig	15	7.22e-07	11	0.0394141	NA	notsig	NA	notsig	NA	notsig	NA	notsig	17	3.9e-06	NA	notsig	15	0.0275114	17	0.00972063	NA	notsig	NA	notsig	NA	notsig	NA	notsig	NA	notsig	12	6.43e-06	NA	notsig	NA	notsig	10	3.74e-05	NA	notsig	NA	notsig	NA	notsig	NA
BP	GO:0015671~oxygen transport	8	9	7.35e-09	9	1.88e-05	NA	notsig	10	0.000289	9	0.000156	9	0.0060119	NA	notsig	NA	notsig	NA	notsig	NA	notsig	NA	notsig	NA	notsig	5	0.0160466	7	0.0080249	6	0.00117491	NA	notsig	NA	notsig	NA	notsig	NA	notsig	NA	notsig	NA	notsig	NA	notsig	NA	notsig	NA
MF	GO:0008392~arachidonic acid epoxygenase activity	8	NA	notsig	9	1.08e-06	6	0.0467667	NA	notsig	NA	notsig	NA	notsig	NA	notsig	11	1.69e-06	NA	notsig	NA	notsig	9	0.0448157	NA	notsig	NA	notsig	9	0.00525518	NA	notsig	NA	notsig	9	2.14e-06	NA	notsig	NA	notsig	7	4.38e-05	NA	notsig	NA	notsig	NA	notsig	NA
BP	GO:0007565~female pregnancy	8	NA	notsig	NA	notsig	NA	notsig	NA	notsig	NA	notsig	NA	notsig	NA	notsig	15	0.0120891	31	0.000627	23	0.0124975	NA	notsig	NA	notsig	NA	notsig	NA	notsig	12	0.00169646	NA	notsig	NA	notsig	NA	notsig	NA	notsig	NA	notsig	NA	notsig	24	0.00694586	NA	notsig	25
BP	GO:0007166~cell surface receptor signaling pathway	8	NA	notsig	NA	notsig	38	6.42e-06	NA	notsig	NA	notsig	32	0.0181844	NA	notsig	NA	notsig	NA	notsig	55	0.0142925	NA	notsig	NA	notsig	NA	notsig	NA	notsig	NA	notsig	NA	notsig	23	0.000224	NA	notsig	NA	notsig	NA	notsig	57	2.02e-07	56	0.00373924	NA	notsig	NA
BP	GO:0006898~receptor-mediated endocytosis	8	9	0.00735048	NA	notsig	NA	notsig	NA	notsig	NA	notsig	NA	notsig	NA	notsig	NA	notsig	NA	notsig	NA	notsig	NA	notsig	30	0.00283613	NA	notsig	NA	notsig	NA	notsig	19	0.0356408	NA	notsig	NA	notsig	NA	notsig	11	0.00430479	37	1.36e-05	37	0.00467677	NA	notsig	NA
BP	GO:0002576~platelet degranulation	8	NA	notsig	NA	notsig	NA	notsig	NA	notsig	15	0.0303529	26	0.000132	35	0.0246369	NA	notsig	NA	notsig	37	0.000193	NA	notsig	33	3.11e-05	NA	notsig	NA	notsig	NA	notsig	25	1.84e-06	NA	notsig	NA	notsig	NA	notsig	NA	notsig	25	0.0166327	32	0.0249237	NA	notsig	NA
BP	GO:0002250~adaptive immune response	8	NA	notsig	NA	notsig	19	0.00369209	NA	notsig	16	0.00264541	29	7.47e-08	NA	notsig	NA	notsig	NA	notsig	41	0.000387	NA	notsig	NA	notsig	NA	notsig	NA	notsig	NA	notsig	NA	notsig	13	0.031852	NA	notsig	NA	notsig	NA	notsig	36	1.31e-05	40	0.00091	NA	notsig	NA
KEGG_PATHWAY	hsa01100:Metabolic pathways	7	NA	notsig	112	1.73e-07	NA	notsig	NA	notsig	NA	notsig	NA	notsig	NA	notsig	127	7.84e-06	NA	notsig	NA	notsig	197	0.00039	177	0.0335145	NA	notsig	187	5.59e-08	NA	notsig	NA	notsig	NA	notsig	NA	notsig	NA	notsig	57	2.14e-05	NA	notsig	NA	notsig	NA	notsig	NA
KEGG_PATHWAY	hsa00053:Ascorbate and aldarate metabolism	7	NA	notsig	NA	notsig	NA	notsig	NA	notsig	NA	notsig	NA	notsig	NA	notsig	8	0.0276823	NA	notsig	NA	notsig	9	0.0301596	10	0.00768746	NA	notsig	15	2.25e-05	7	0.00164199	NA	notsig	NA	notsig	NA	notsig	NA	notsig	8	4.66e-05	NA	notsig	NA	notsig	NA	notsig	NA
KEGG_PATHWAY	hsa00040:Pentose and glucuronate interconversions	7	NA	notsig	NA	notsig	NA	notsig	NA	notsig	NA	notsig	NA	notsig	NA	notsig	9	0.0338788	NA	notsig	NA	notsig	13	0.00308464	11	0.0255678	NA	notsig	16	0.000101	9	0.000366	NA	notsig	NA	notsig	NA	notsig	NA	notsig	8	0.000261	NA	notsig	NA	notsig	NA	notsig	NA
INTERPRO	IPR018378:C-type lectin, conserved site	7	5	0.0013739	NA	notsig	NA	notsig	NA	notsig	7	0.0118744	NA	notsig	NA	notsig	NA	notsig	NA	notsig	13	0.00768915	NA	notsig	NA	notsig	NA	notsig	NA	notsig	NA	notsig	NA	notsig	NA	notsig	NA	notsig	NA	notsig	NA	notsig	12	0.0063238	12	0.0170312	17	0.00511692	NA
INTERPRO	IPR014745:MHC class II, alpha/beta chain, N-terminal	7	NA	notsig	9	7.56e-07	9	3.51e-05	NA	notsig	9	2.55e-06	9	0.000185	NA	notsig	NA	notsig	NA	notsig	11	0.000992	NA	notsig	NA	notsig	NA	notsig	NA	notsig	NA	notsig	NA	notsig	6	0.00618175	NA	notsig	NA	notsig	NA	notsig	NA	notsig	NA	notsig	NA	notsig	8
INTERPRO	IPR009003:Trypsin-like cysteine/serine peptidase domain	7	NA	notsig	NA	notsig	NA	notsig	NA	notsig	12	0.00416347	NA	notsig	NA	notsig	NA	notsig	NA	notsig	23	0.000674	NA	notsig	21	0.000324	NA	notsig	NA	notsig	NA	notsig	NA	notsig	11	0.00612734	9	3.82e-05	NA	notsig	NA	notsig	16	0.0248718	NA	notsig	NA	notsig	NA
INTERPRO	IPR002213:UDP-glucuronosyl/UDP-glucosyltransferase	7	NA	notsig	NA	notsig	NA	notsig	NA	notsig	NA	notsig	NA	notsig	NA	notsig	10	2.86e-05	NA	notsig	NA	notsig	8	0.0238675	8	0.0138614	NA	notsig	11	0.00198848	7	0.000196	NA	notsig	NA	notsig	NA	notsig	NA	notsig	7	0.000186	NA	notsig	NA	notsig	NA	notsig	NA
INTERPRO	IPR001881:EGF-like calcium-binding	7	7	0.00639876	NA	notsig	NA	notsig	16	0.0486827	NA	notsig	NA	notsig	NA	notsig	NA	notsig	NA	notsig	NA	notsig	NA	notsig	NA	notsig	NA	notsig	NA	notsig	NA	notsig	NA	notsig	16	0.000196	NA	notsig	NA	notsig	NA	notsig	34	1.49e-07	49	6.2e-14	NA	notsig	27
INTERPRO	IPR001314:Peptidase S1A, chymotrypsin-type	7	NA	notsig	NA	notsig	NA	notsig	NA	notsig	10	0.00970206	NA	notsig	NA	notsig	NA	notsig	NA	notsig	18	0.00671201	NA	notsig	17	0.0011427	NA	notsig	NA	notsig	NA	notsig	NA	notsig	9	0.0207896	8	3.11e-05	NA	notsig	NA	notsig	15	0.005258	NA	notsig	NA	notsig	NA
INTERPRO	IPR001254:Peptidase S1	7	NA	notsig	NA	notsig	NA	notsig	NA	notsig	10	0.021542	NA	notsig	NA	notsig	NA	notsig	NA	notsig	20	0.00288638	NA	notsig	20	0.000129	NA	notsig	NA	notsig	NA	notsig	NA	notsig	10	0.00815742	9	7.48e-06	NA	notsig	NA	notsig	16	0.00519111	NA	notsig	NA	notsig	NA
INTERPRO	IPR000152:EGF-type aspartate/asparagine hydroxylation site	7	6	0.0233195	NA	notsig	NA	notsig	15	0.0311966	NA	notsig	NA	notsig	NA	notsig	NA	notsig	NA	notsig	NA	notsig	NA	notsig	NA	notsig	NA	notsig	NA	notsig	NA	notsig	NA	notsig	13	0.00153302	NA	notsig	NA	notsig	NA	notsig	28	1.09e-05	44	9.62e-13	NA	notsig	21
BP	GO:0019373~epoxygenase P450 pathway	7	NA	notsig	12	5.91e-09	9	0.00110963	NA	notsig	NA	notsig	NA	notsig	NA	notsig	13	1.58e-07	13	0.0110075	NA	notsig	NA	notsig	NA	notsig	NA	notsig	11	0.000383	NA	notsig	NA	notsig	11	8.18e-08	NA	notsig	NA	notsig	7	0.000171	NA	notsig	NA	notsig	NA	notsig	NA
MF	GO:0016712~oxidoreductase activity, acting on paired donors, with incorporation or reduction of molecular oxygen, reduced flavin or flavoprotein as one donor, and incorporation of one atom of oxygen	7	NA	notsig	NA	notsig	7	0.00778269	NA	notsig	NA	notsig	NA	notsig	12	0.0045612	8	0.00200061	11	0.0222268	11	0.000188	NA	notsig	10	0.00198375	NA	notsig	NA	notsig	NA	notsig	NA	notsig	5	0.0142387	NA	notsig	NA	notsig	NA	notsig	NA	notsig	NA	notsig	NA	notsig	NA
BP	GO:0008202~steroid metabolic process	7	NA	notsig	NA	notsig	12	0.000914	NA	notsig	NA	notsig	NA	notsig	21	0.000145	22	5.56e-11	NA	notsig	NA	notsig	NA	notsig	17	0.000131	NA	notsig	16	0.000366	NA	notsig	NA	notsig	NA	notsig	NA	notsig	NA	notsig	10	1.74e-05	NA	notsig	NA	notsig	NA	notsig	NA
BP	GO:0007165~signal transduction	7	NA	notsig	NA	notsig	97	0.0482014	NA	notsig	80	0.00998013	128	9.54e-05	NA	notsig	NA	notsig	249	0.00249641	NA	notsig	NA	notsig	NA	notsig	NA	notsig	NA	notsig	NA	notsig	NA	notsig	NA	notsig	NA	notsig	NA	notsig	NA	notsig	153	0.00574803	234	1.95e-09	NA	notsig	NA
BP	GO:0006935~chemotaxis	7	NA	notsig	NA	notsig	21	0.000342	20	0.00240043	14	0.0144043	22	0.000291	NA	notsig	NA	notsig	38	0.0448279	NA	notsig	NA	notsig	NA	notsig	NA	notsig	NA	notsig	13	0.021425	NA	notsig	NA	notsig	NA	notsig	NA	notsig	NA	notsig	NA	notsig	NA	notsig	NA	notsig	NA
MF	GO:0005344~oxygen transporter activity	7	9	1.83e-09	9	1.08e-06	NA	notsig	9	0.00116158	9	2.18e-05	9	0.00249546	NA	notsig	NA	notsig	NA	notsig	NA	notsig	NA	notsig	NA	notsig	NA	notsig	6	0.0288257	6	0.000236	NA	notsig	NA	notsig	NA	notsig	NA	notsig	NA	notsig	NA	notsig	NA	notsig	NA	notsig	NA
MF	GO:0005102~receptor binding	7	NA	notsig	NA	notsig	35	0.0381714	NA	notsig	NA	notsig	47	0.000597	NA	notsig	NA	notsig	93	0.00117899	NA	notsig	NA	notsig	55	0.00320017	NA	notsig	NA	notsig	NA	notsig	NA	notsig	NA	notsig	NA	notsig	NA	notsig	NA	notsig	61	0.000926	73	0.00211201	NA	notsig	NA
MF	GO:0004888~transmembrane signaling receptor activity	7	NA	notsig	NA	notsig	NA	notsig	NA	notsig	NA	notsig	26	1.85e-05	NA	notsig	NA	notsig	NA	notsig	33	0.00952437	NA	notsig	NA	notsig	NA	notsig	NA	notsig	16	0.000205	NA	notsig	14	0.00136677	NA	notsig	NA	notsig	NA	notsig	32	4.19e-06	39	2.65e-06	NA	notsig	NA
MF	GO:0004872~receptor activity	7	NA	notsig	NA	notsig	NA	notsig	NA	notsig	NA	notsig	37	0.000294	NA	notsig	NA	notsig	NA	notsig	47	0.0424268	NA	notsig	NA	notsig	NA	notsig	NA	notsig	16	0.0214257	25	0.0447702	18	0.00274121	NA	notsig	NA	notsig	NA	notsig	40	0.00800307	56	0.000164	NA	notsig	NA
MF	GO:0004867~serine-type endopeptidase inhibitor activity	7	NA	notsig	14	0.00037	NA	notsig	NA	notsig	15	0.000253	14	0.00511619	NA	notsig	NA	notsig	22	0.0483179	21	0.00109841	NA	notsig	20	0.000113	NA	notsig	NA	notsig	NA	notsig	NA	notsig	NA	notsig	NA	notsig	NA	notsig	NA	notsig	NA	notsig	NA	notsig	26	0.0449678	NA
MF	GO:0004364~glutathione transferase activity	7	NA	notsig	NA	notsig	11	0.00140473	NA	notsig	10	0.00161112	NA	notsig	NA	notsig	9	0.0252942	NA	notsig	NA	notsig	NA	notsig	NA	notsig	NA	notsig	10	0.0137593	NA	notsig	NA	notsig	NA	notsig	NA	notsig	NA	notsig	6	0.00809368	NA	notsig	NA	notsig	NA	notsig	NA
BP	GO:0002474~antigen processing and presentation of peptide antigen via MHC class I	7	8	9.75e-05	9	0.0293436	11	0.0176191	NA	notsig	12	0.000588	13	0.00698791	NA	notsig	NA	notsig	NA	notsig	NA	notsig	NA	notsig	NA	notsig	NA	notsig	NA	notsig	NA	notsig	NA	notsig	NA	notsig	NA	notsig	NA	notsig	7	0.00357443	NA	notsig	NA	notsig	NA	notsig	NA
KEGG_PATHWAY	hsa05310:Asthma	6	NA	notsig	6	0.01433	9	0.000225	NA	notsig	7	0.00187211	8	0.00319103	NA	notsig	NA	notsig	NA	notsig	10	0.0395351	NA	notsig	NA	notsig	NA	notsig	NA	notsig	NA	notsig	NA	notsig	6	0.0187138	NA	notsig	NA	notsig	NA	notsig	NA	notsig	NA	notsig	NA	notsig	NA
KEGG_PATHWAY	hsa05168:Herpes simplex infection	6	NA	notsig	20	0.0191501	NA	notsig	NA	notsig	NA	notsig	NA	notsig	NA	notsig	NA	notsig	NA	notsig	45	0.0173368	NA	notsig	NA	notsig	NA	notsig	NA	notsig	NA	notsig	NA	notsig	20	0.00798863	NA	notsig	NA	notsig	NA	notsig	NA	notsig	NA	notsig	NA	notsig	NA
KEGG_PATHWAY	hsa05166:HTLV-I infection	6	NA	notsig	NA	notsig	35	0.00848246	NA	notsig	35	2.98e-05	37	0.0437496	NA	notsig	NA	notsig	NA	notsig	NA	notsig	NA	notsig	NA	notsig	NA	notsig	NA	notsig	NA	notsig	NA	notsig	NA	notsig	NA	notsig	NA	notsig	NA	notsig	NA	notsig	NA	notsig	NA	notsig	46
KEGG_PATHWAY	hsa05164:Influenza A	6	NA	notsig	NA	notsig	NA	notsig	NA	notsig	NA	notsig	NA	notsig	NA	notsig	NA	notsig	NA	notsig	44	0.0087917	NA	notsig	NA	notsig	NA	notsig	NA	notsig	NA	notsig	NA	notsig	18	0.0181363	NA	notsig	NA	notsig	NA	notsig	NA	notsig	NA	notsig	NA	notsig	NA
KEGG_PATHWAY	hsa05144:Malaria	6	5	0.0329785	NA	notsig	NA	notsig	NA	notsig	NA	notsig	13	0.00321194	NA	notsig	NA	notsig	NA	notsig	NA	notsig	NA	notsig	NA	notsig	NA	notsig	NA	notsig	8	0.0247501	NA	notsig	8	0.0354411	NA	notsig	NA	notsig	NA	notsig	14	0.029695	NA	notsig	NA	notsig	NA
KEGG_PATHWAY	hsa04672:Intestinal immune network for IgA production	6	NA	notsig	7	0.0461684	11	0.00126312	NA	notsig	9	0.0022622	12	0.000785	NA	notsig	NA	notsig	NA	notsig	16	0.022336	NA	notsig	NA	notsig	NA	notsig	NA	notsig	NA	notsig	NA	notsig	8	0.0216893	NA	notsig	NA	notsig	NA	notsig	NA	notsig	NA	notsig	NA	notsig	NA
KEGG_PATHWAY	hsa00983:Drug metabolism - other enzymes	6	NA	notsig	NA	notsig	NA	notsig	NA	notsig	NA	notsig	NA	notsig	NA	notsig	12	0.00512598	NA	notsig	NA	notsig	NA	notsig	13	0.0325147	NA	notsig	13	0.0394078	9	0.000597	NA	notsig	NA	notsig	NA	notsig	NA	notsig	8	0.0020567	NA	notsig	NA	notsig	NA	notsig	NA
INTERPRO	IPR018114:Peptidase S1, trypsin family, active site	6	NA	notsig	NA	notsig	NA	notsig	NA	notsig	10	0.00613417	NA	notsig	NA	notsig	NA	notsig	NA	notsig	16	0.00322933	NA	notsig	14	0.00667217	NA	notsig	NA	notsig	NA	notsig	NA	notsig	10	0.00228749	6	0.00186062	NA	notsig	NA	notsig	12	0.0306711	NA	notsig	NA	notsig	NA
INTERPRO	IPR018097:EGF-like calcium-binding, conserved site	6	7	0.00246984	NA	notsig	NA	notsig	NA	notsig	NA	notsig	NA	notsig	NA	notsig	NA	notsig	NA	notsig	NA	notsig	NA	notsig	NA	notsig	NA	notsig	NA	notsig	NA	notsig	NA	notsig	14	0.000443	NA	notsig	NA	notsig	NA	notsig	24	0.000633	43	3.62e-13	NA	notsig	20
INTERPRO	IPR016040:NAD(P)-binding domain	6	NA	notsig	21	0.00885675	NA	notsig	NA	notsig	NA	notsig	NA	notsig	NA	notsig	25	0.0235467	NA	notsig	NA	notsig	NA	notsig	38	0.00735654	NA	notsig	37	0.000403	NA	notsig	NA	notsig	NA	notsig	NA	notsig	NA	notsig	11	0.0480658	NA	notsig	NA	notsig	NA	notsig	NA
INTERPRO	IPR013098:Immunoglobulin I-set	6	NA	notsig	NA	notsig	NA	notsig	NA	notsig	15	0.0178857	NA	notsig	NA	notsig	NA	notsig	NA	notsig	NA	notsig	NA	notsig	NA	notsig	NA	notsig	NA	notsig	NA	notsig	NA	notsig	11	0.0410317	NA	notsig	NA	notsig	NA	notsig	37	1.11e-08	46	1.69e-11	NA	notsig	31
INTERPRO	IPR012292:Globin, structural domain	6	9	7.43e-10	9	1.74e-07	NA	notsig	9	0.000292	9	2.55e-06	9	0.000539	NA	notsig	NA	notsig	NA	notsig	NA	notsig	NA	notsig	NA	notsig	NA	notsig	NA	notsig	5	0.00491317	NA	notsig	NA	notsig	NA	notsig	NA	notsig	NA	notsig	NA	notsig	NA	notsig	NA	notsig	NA
INTERPRO	IPR009050:Globin-like	6	9	7.43e-10	9	1.74e-07	NA	notsig	9	0.000158	9	2.55e-06	9	0.000539	NA	notsig	NA	notsig	NA	notsig	NA	notsig	NA	notsig	NA	notsig	NA	notsig	NA	notsig	5	0.00244206	NA	notsig	NA	notsig	NA	notsig	NA	notsig	NA	notsig	NA	notsig	NA	notsig	NA	notsig	NA
INTERPRO	IPR000971:Globin	6	9	7.43e-10	9	1.74e-07	NA	notsig	9	0.000158	9	2.55e-06	9	0.000539	NA	notsig	NA	notsig	NA	notsig	NA	notsig	NA	notsig	NA	notsig	NA	notsig	NA	notsig	5	0.00244206	NA	notsig	NA	notsig	NA	notsig	NA	notsig	NA	notsig	NA	notsig	NA	notsig	NA	notsig	NA
INTERPRO	IPR000884:Thrombospondin, type 1 repeat	6	NA	notsig	NA	notsig	NA	notsig	NA	notsig	10	0.0180951	NA	notsig	NA	notsig	NA	notsig	NA	notsig	NA	notsig	NA	notsig	15	0.0211197	10	0.00107516	NA	notsig	NA	notsig	NA	notsig	NA	notsig	NA	notsig	NA	notsig	NA	notsig	16	0.0248718	NA	notsig	NA	notsig	12
INTERPRO	IPR000436:Sushi/SCR/CCP	6	NA	notsig	NA	notsig	12	0.000617	NA	notsig	10	0.00486522	14	0.000176	NA	notsig	NA	notsig	NA	notsig	NA	notsig	16	0.00727389	14	0.0303833	NA	notsig	NA	notsig	NA	notsig	NA	notsig	NA	notsig	NA	notsig	NA	notsig	NA	notsig	NA	notsig	17	0.00435877	NA	notsig	NA
BP	GO:0070098~chemokine-mediated signaling pathway	6	NA	notsig	NA	notsig	15	4.36e-05	13	0.003652	12	6.44e-05	13	0.000291	NA	notsig	NA	notsig	NA	notsig	NA	notsig	NA	notsig	NA	notsig	NA	notsig	NA	notsig	15	4.67e-06	NA	notsig	NA	notsig	NA	notsig	NA	notsig	NA	notsig	NA	notsig	26	0.00331183	NA	notsig	NA
BP	GO:0052696~flavonoid glucuronidation	6	NA	notsig	NA	notsig	NA	notsig	NA	notsig	NA	notsig	NA	notsig	NA	notsig	10	5.51e-05	NA	notsig	NA	notsig	NA	notsig	8	0.0225037	NA	notsig	11	0.000698	7	0.000763	NA	notsig	NA	notsig	NA	notsig	NA	notsig	7	0.000171	NA	notsig	NA	notsig	NA	notsig	NA
CC	GO:0042101~T cell receptor complex	6	NA	notsig	NA	notsig	9	0.000805	NA	notsig	6	0.0493006	12	3.75e-06	NA	notsig	NA	notsig	NA	notsig	NA	notsig	NA	notsig	NA	notsig	NA	notsig	NA	notsig	NA	notsig	NA	notsig	NA	notsig	NA	notsig	NA	notsig	NA	notsig	13	1.64e-05	12	0.00261569	NA	notsig	NA
BP	GO:0031295~T cell costimulation	6	NA	notsig	14	0.00399901	21	5.02e-05	NA	notsig	15	0.0027656	25	7.65e-06	NA	notsig	NA	notsig	NA	notsig	NA	notsig	NA	notsig	NA	notsig	NA	notsig	NA	notsig	NA	notsig	NA	notsig	12	0.00315344	NA	notsig	NA	notsig	NA	notsig	23	0.00388856	NA	notsig	NA	notsig	NA
BP	GO:0030593~neutrophil chemotaxis	6	NA	notsig	NA	notsig	16	0.000131	NA	notsig	11	0.0097647	13	0.0298422	NA	notsig	NA	notsig	NA	notsig	21	0.0449564	NA	notsig	NA	notsig	NA	notsig	NA	notsig	NA	notsig	NA	notsig	NA	notsig	NA	notsig	NA	notsig	NA	notsig	19	0.0114969	27	0.000108	NA	notsig	NA
BP	GO:0030574~collagen catabolic process	6	10	5.35e-07	NA	notsig	14	0.00578981	15	0.0030311	11	0.0097647	NA	notsig	NA	notsig	NA	notsig	NA	notsig	NA	notsig	NA	notsig	NA	notsig	NA	notsig	NA	notsig	NA	notsig	NA	notsig	NA	notsig	NA	notsig	NA	notsig	NA	notsig	NA	notsig	28	6.45e-09	NA	notsig	16
BP	GO:0022617~extracellular matrix disassembly	6	NA	notsig	NA	notsig	NA	notsig	14	0.0405717	11	0.0277235	NA	notsig	NA	notsig	NA	notsig	NA	notsig	NA	notsig	NA	notsig	NA	notsig	NA	notsig	NA	notsig	NA	notsig	NA	notsig	NA	notsig	NA	notsig	NA	notsig	NA	notsig	20	0.00471466	24	0.000958	NA	notsig	17
CC	GO:0016324~apical plasma membrane	6	NA	notsig	NA	notsig	NA	notsig	NA	notsig	NA	notsig	NA	notsig	NA	notsig	NA	notsig	79	5.1e-05	57	0.000287	55	0.0116579	NA	notsig	NA	notsig	NA	notsig	NA	notsig	NA	notsig	NA	notsig	NA	notsig	NA	notsig	NA	notsig	48	0.000867	57	2.79e-05	NA	notsig	38
BP	GO:0009813~flavonoid biosynthetic process	6	NA	notsig	NA	notsig	NA	notsig	NA	notsig	NA	notsig	NA	notsig	NA	notsig	10	5.51e-05	NA	notsig	NA	notsig	NA	notsig	8	0.0225037	NA	notsig	9	0.0124229	7	0.000763	NA	notsig	NA	notsig	NA	notsig	NA	notsig	7	0.000171	NA	notsig	NA	notsig	NA	notsig	NA
BP	GO:0007267~cell-cell signaling	6	NA	notsig	NA	notsig	28	0.000422	NA	notsig	NA	notsig	26	0.0112347	NA	notsig	NA	notsig	55	0.0221914	NA	notsig	NA	notsig	NA	notsig	NA	notsig	NA	notsig	16	0.0467032	NA	notsig	NA	notsig	NA	notsig	NA	notsig	NA	notsig	37	0.0296284	47	0.00168289	NA	notsig	NA
BP	GO:0007186~G-protein coupled receptor signaling pathway	6	NA	notsig	NA	notsig	48	1.38e-05	NA	notsig	33	0.00275953	NA	notsig	NA	notsig	NA	notsig	92	0.022886	NA	notsig	NA	notsig	NA	notsig	NA	notsig	NA	notsig	25	0.00554872	NA	notsig	NA	notsig	NA	notsig	NA	notsig	NA	notsig	61	0.011187	96	1.37e-08	NA	notsig	NA
BP	GO:0006953~acute-phase response	6	NA	notsig	NA	notsig	10	0.0124554	NA	notsig	NA	notsig	NA	notsig	19	0.00189118	NA	notsig	19	0.00476608	14	0.0280748	NA	notsig	18	2.34e-05	NA	notsig	NA	notsig	NA	notsig	NA	notsig	NA	notsig	NA	notsig	NA	notsig	6	0.0388224	NA	notsig	NA	notsig	NA	notsig	NA
BP	GO:0006695~cholesterol biosynthetic process	6	NA	notsig	16	1.79e-07	NA	notsig	NA	notsig	NA	notsig	14	0.00696164	NA	notsig	NA	notsig	NA	notsig	NA	notsig	NA	notsig	NA	notsig	NA	notsig	13	0.0194841	NA	notsig	NA	notsig	NA	notsig	NA	notsig	NA	notsig	13	8.75e-09	NA	notsig	NA	notsig	NA	notsig	NA
CC	GO:0005833~hemoglobin complex	6	9	2.54e-11	9	7.26e-07	NA	notsig	9	2.2e-05	9	1.78e-06	9	6.44e-05	NA	notsig	NA	notsig	NA	notsig	NA	notsig	NA	notsig	NA	notsig	NA	notsig	NA	notsig	6	7.77e-05	NA	notsig	NA	notsig	NA	notsig	NA	notsig	NA	notsig	NA	notsig	NA	notsig	NA	notsig	NA
CC	GO:0005789~endoplasmic reticulum membrane	6	NA	notsig	66	0.00025	NA	notsig	NA	notsig	NA	notsig	NA	notsig	NA	notsig	81	0.0121596	NA	notsig	NA	notsig	NA	notsig	NA	notsig	NA	notsig	99	0.0101286	NA	notsig	NA	notsig	NA	notsig	NA	notsig	NA	notsig	44	3.44e-08	NA	notsig	NA	notsig	NA	notsig	NA
MF	GO:0005201~extracellular matrix structural constituent	6	11	1.58e-09	NA	notsig	NA	notsig	NA	notsig	NA	notsig	12	0.043811	NA	notsig	NA	notsig	NA	notsig	NA	notsig	NA	notsig	NA	notsig	NA	notsig	NA	notsig	NA	notsig	NA	notsig	8	0.0335757	NA	notsig	NA	notsig	NA	notsig	26	2.44e-09	31	3.6e-13	NA	notsig	18
KEGG_PATHWAY	hsa05340:Primary immunodeficiency	5	NA	notsig	NA	notsig	11	0.00180049	NA	notsig	9	0.0058585	15	2.35e-05	NA	notsig	NA	notsig	NA	notsig	NA	notsig	NA	notsig	NA	notsig	NA	notsig	NA	notsig	NA	notsig	NA	notsig	NA	notsig	NA	notsig	NA	notsig	NA	notsig	13	0.00576994	14	0.0495765	NA	notsig	NA
KEGG_PATHWAY	hsa05323:Rheumatoid arthritis	5	NA	notsig	NA	notsig	16	0.00651836	NA	notsig	NA	notsig	16	0.0300334	NA	notsig	NA	notsig	NA	notsig	30	0.00100212	NA	notsig	NA	notsig	NA	notsig	NA	notsig	11	0.0132804	NA	notsig	NA	notsig	NA	notsig	NA	notsig	NA	notsig	NA	notsig	28	0.0133316	NA	notsig	NA
KEGG_PATHWAY	hsa05321:Inflammatory bowel disease (IBD)	5	NA	notsig	9	0.0186454	14	0.000535	NA	notsig	14	4.37e-05	15	0.0013141	NA	notsig	NA	notsig	22	0.0345759	NA	notsig	NA	notsig	NA	notsig	NA	notsig	NA	notsig	NA	notsig	NA	notsig	NA	notsig	NA	notsig	NA	notsig	NA	notsig	NA	notsig	NA	notsig	NA	notsig	NA
KEGG_PATHWAY	hsa05162:Measles	5	NA	notsig	NA	notsig	NA	notsig	NA	notsig	NA	notsig	NA	notsig	NA	notsig	NA	notsig	NA	notsig	36	0.0132323	NA	notsig	NA	notsig	NA	notsig	NA	notsig	NA	notsig	NA	notsig	18	0.000831	NA	notsig	NA	notsig	NA	notsig	NA	notsig	NA	notsig	NA	notsig	NA
KEGG_PATHWAY	hsa05146:Amoebiasis	5	8	0.00423615	NA	notsig	NA	notsig	NA	notsig	NA	notsig	NA	notsig	NA	notsig	NA	notsig	NA	notsig	NA	notsig	NA	notsig	NA	notsig	NA	notsig	NA	notsig	NA	notsig	NA	notsig	NA	notsig	NA	notsig	NA	notsig	NA	notsig	25	0.00528093	36	5.16e-05	NA	notsig	20
KEGG_PATHWAY	hsa05140:Leishmaniasis	5	NA	notsig	13	0.00467655	14	0.0145167	NA	notsig	NA	notsig	17	0.00772321	NA	notsig	NA	notsig	28	0.00944503	NA	notsig	NA	notsig	NA	notsig	NA	notsig	NA	notsig	NA	notsig	NA	notsig	NA	notsig	NA	notsig	NA	notsig	NA	notsig	NA	notsig	NA	notsig	NA	notsig	NA
KEGG_PATHWAY	hsa04974:Protein digestion and absorption	5	7	0.00169739	NA	notsig	NA	notsig	NA	notsig	NA	notsig	12	0.0215838	NA	notsig	NA	notsig	NA	notsig	NA	notsig	NA	notsig	NA	notsig	NA	notsig	14	0.0408423	NA	notsig	NA	notsig	NA	notsig	NA	notsig	NA	notsig	NA	notsig	NA	notsig	26	2.09e-06	NA	notsig	18
KEGG_PATHWAY	hsa04062:Chemokine signaling pathway	5	NA	notsig	NA	notsig	31	6.56e-05	NA	notsig	22	0.00147288	27	0.0333939	NA	notsig	NA	notsig	NA	notsig	NA	notsig	NA	notsig	NA	notsig	NA	notsig	NA	notsig	17	0.0142679	NA	notsig	NA	notsig	NA	notsig	NA	notsig	NA	notsig	NA	notsig	50	0.0441249	NA	notsig	NA
KEGG_PATHWAY	hsa01130:Biosynthesis of antibiotics	5	NA	notsig	37	9.9e-07	NA	notsig	NA	notsig	NA	notsig	38	0.0296761	NA	notsig	NA	notsig	NA	notsig	NA	notsig	NA	notsig	NA	notsig	NA	notsig	43	0.00290505	NA	notsig	NA	notsig	NA	notsig	NA	notsig	NA	notsig	18	0.000563	NA	notsig	NA	notsig	NA	notsig	NA
INTERPRO	IPR023796:Serpin domain	5	NA	notsig	10	0.000552	NA	notsig	NA	notsig	10	0.000811	NA	notsig	NA	notsig	NA	notsig	NA	notsig	12	0.0202022	NA	notsig	12	0.00566019	NA	notsig	NA	notsig	NA	notsig	NA	notsig	NA	notsig	NA	notsig	NA	notsig	NA	notsig	NA	notsig	NA	notsig	NA	notsig	NA
INTERPRO	IPR023795:Protease inhibitor I4, serpin, conserved site	5	NA	notsig	9	0.00139318	NA	notsig	NA	notsig	9	0.00252235	NA	notsig	NA	notsig	NA	notsig	NA	notsig	12	0.0122137	NA	notsig	12	0.00197529	NA	notsig	NA	notsig	NA	notsig	NA	notsig	NA	notsig	NA	notsig	NA	notsig	NA	notsig	NA	notsig	NA	notsig	NA	notsig	NA
INTERPRO	IPR013151:Immunoglobulin	5	NA	notsig	NA	notsig	NA	notsig	NA	notsig	9	0.0211924	NA	notsig	NA	notsig	NA	notsig	NA	notsig	NA	notsig	NA	notsig	NA	notsig	NA	notsig	NA	notsig	9	0.00523534	NA	notsig	NA	notsig	NA	notsig	NA	notsig	NA	notsig	20	7.92e-05	20	0.00746727	NA	notsig	16
INTERPRO	IPR009030:Insulin-like growth factor binding protein, N-terminal	5	9	0.000667	NA	notsig	NA	notsig	NA	notsig	NA	notsig	NA	notsig	NA	notsig	NA	notsig	NA	notsig	NA	notsig	NA	notsig	NA	notsig	NA	notsig	NA	notsig	NA	notsig	NA	notsig	NA	notsig	NA	notsig	NA	notsig	NA	notsig	35	2.21e-05	55	1.03e-15	NA	notsig	29
INTERPRO	IPR004046:Glutathione S-transferase, C-terminal	5	NA	notsig	NA	notsig	7	0.0162869	NA	notsig	8	0.000321	NA	notsig	NA	notsig	9	0.00183093	NA	notsig	NA	notsig	NA	notsig	NA	notsig	NA	notsig	NA	notsig	NA	notsig	NA	notsig	NA	notsig	NA	notsig	NA	notsig	5	0.0234199	NA	notsig	NA	notsig	NA	notsig	NA
INTERPRO	IPR004045:Glutathione S-transferase, N-terminal	5	NA	notsig	NA	notsig	8	0.00606704	NA	notsig	9	0.0001	NA	notsig	NA	notsig	9	0.00183093	NA	notsig	NA	notsig	NA	notsig	NA	notsig	NA	notsig	NA	notsig	NA	notsig	NA	notsig	NA	notsig	NA	notsig	NA	notsig	5	0.025599	NA	notsig	NA	notsig	NA	notsig	NA
INTERPRO	IPR002337:Haemoglobin, beta	5	5	2.56e-05	5	0.00425575	NA	notsig	5	0.0322081	5	0.00468107	5	0.0462472	NA	notsig	NA	notsig	NA	notsig	NA	notsig	NA	notsig	NA	notsig	NA	notsig	NA	notsig	NA	notsig	NA	notsig	NA	notsig	NA	notsig	NA	notsig	NA	notsig	NA	notsig	NA	notsig	NA	notsig	NA
INTERPRO	IPR000353:MHC class II, beta chain, N-terminal	5	NA	notsig	9	1.74e-07	9	8.61e-06	NA	notsig	9	6.45e-07	9	5.11e-05	NA	notsig	NA	notsig	NA	notsig	NA	notsig	NA	notsig	NA	notsig	NA	notsig	NA	notsig	NA	notsig	NA	notsig	NA	notsig	NA	notsig	NA	notsig	NA	notsig	NA	notsig	NA	notsig	NA	notsig	NA
INTERPRO	IPR000215:Serpin family	5	NA	notsig	10	0.000552	NA	notsig	NA	notsig	10	0.000811	NA	notsig	NA	notsig	NA	notsig	NA	notsig	12	0.0202022	NA	notsig	12	0.00566019	NA	notsig	NA	notsig	NA	notsig	NA	notsig	NA	notsig	NA	notsig	NA	notsig	NA	notsig	NA	notsig	NA	notsig	NA	notsig	NA
BP	GO:1901687~glutathione derivative biosynthetic process	5	NA	notsig	NA	notsig	NA	notsig	NA	notsig	8	0.00361319	NA	notsig	NA	notsig	8	0.0292517	NA	notsig	NA	notsig	NA	notsig	NA	notsig	NA	notsig	9	0.00718752	NA	notsig	NA	notsig	NA	notsig	NA	notsig	NA	notsig	NA	notsig	NA	notsig	NA	notsig	NA	notsig	NA
BP	GO:0098869~cellular oxidant detoxification	5	NA	notsig	NA	notsig	NA	notsig	NA	notsig	15	0.00230296	NA	notsig	NA	notsig	NA	notsig	NA	notsig	NA	notsig	NA	notsig	18	0.00852773	NA	notsig	15	0.0366585	NA	notsig	13	0.0362694	NA	notsig	NA	notsig	NA	notsig	8	0.0124792	NA	notsig	NA	notsig	NA	notsig	NA
BP	GO:0050853~B cell receptor signaling pathway	5	NA	notsig	NA	notsig	11	0.0176191	NA	notsig	11	0.00111033	20	6.94e-09	NA	notsig	NA	notsig	NA	notsig	NA	notsig	NA	notsig	NA	notsig	NA	notsig	NA	notsig	NA	notsig	NA	notsig	NA	notsig	NA	notsig	NA	notsig	NA	notsig	16	0.00152968	16	0.0342377	NA	notsig	NA
BP	GO:0050729~positive regulation of inflammatory response	5	NA	notsig	NA	notsig	NA	notsig	NA	notsig	NA	notsig	15	0.00687376	NA	notsig	NA	notsig	29	0.00907153	NA	notsig	NA	notsig	NA	notsig	NA	notsig	NA	notsig	10	0.0230607	NA	notsig	NA	notsig	NA	notsig	NA	notsig	NA	notsig	NA	notsig	26	0.00721536	NA	notsig	NA
MF	GO:0032395~MHC class II receptor activity	5	NA	notsig	6	0.00140391	6	0.0197211	NA	notsig	6	0.00615679	6	0.0315443	NA	notsig	NA	notsig	NA	notsig	8	0.0400881	NA	notsig	NA	notsig	NA	notsig	NA	notsig	NA	notsig	NA	notsig	NA	notsig	NA	notsig	NA	notsig	NA	notsig	NA	notsig	NA	notsig	NA	notsig	NA
BP	GO:0030217~T cell differentiation	5	NA	notsig	NA	notsig	11	0.00984968	NA	notsig	9	0.0151376	11	0.0266042	NA	notsig	NA	notsig	NA	notsig	NA	notsig	NA	notsig	NA	notsig	NA	notsig	NA	notsig	NA	notsig	NA	notsig	NA	notsig	NA	notsig	NA	notsig	NA	notsig	13	0.0141711	15	0.0166745	NA	notsig	NA
BP	GO:0017144~drug metabolic process	5	NA	notsig	9	0.00247324	NA	notsig	NA	notsig	NA	notsig	NA	notsig	NA	notsig	11	0.00157849	17	0.00249023	NA	notsig	NA	notsig	NA	notsig	NA	notsig	11	0.0203168	NA	notsig	NA	notsig	7	0.036612	NA	notsig	NA	notsig	NA	notsig	NA	notsig	NA	notsig	NA	notsig	NA
CC	GO:0016323~basolateral plasma membrane	5	NA	notsig	NA	notsig	NA	notsig	NA	notsig	NA	notsig	NA	notsig	NA	notsig	NA	notsig	48	0.0114634	NA	notsig	NA	notsig	NA	notsig	NA	notsig	NA	notsig	NA	notsig	NA	notsig	NA	notsig	NA	notsig	NA	notsig	NA	notsig	35	0.00107678	36	0.0229608	NA	notsig	29
MF	GO:0015020~glucuronosyltransferase activity	5	NA	notsig	NA	notsig	NA	notsig	NA	notsig	NA	notsig	NA	notsig	NA	notsig	11	0.000159	NA	notsig	NA	notsig	NA	notsig	NA	notsig	NA	notsig	11	0.00998936	7	0.0057118	NA	notsig	NA	notsig	NA	notsig	NA	notsig	7	0.000706	NA	notsig	NA	notsig	NA	notsig	NA
MF	GO:0008009~chemokine activity	5	NA	notsig	NA	notsig	8	0.00327402	NA	notsig	6	0.0186189	NA	notsig	NA	notsig	NA	notsig	20	0.0262657	NA	notsig	NA	notsig	NA	notsig	NA	notsig	NA	notsig	11	0.00027	NA	notsig	NA	notsig	NA	notsig	NA	notsig	NA	notsig	NA	notsig	17	0.0258432	NA	notsig	NA
BP	GO:0006958~complement activation, classical pathway	5	NA	notsig	NA	notsig	NA	notsig	NA	notsig	NA	notsig	11	0.00265433	17	0.00927964	NA	notsig	NA	notsig	NA	notsig	NA	notsig	21	1.76e-08	NA	notsig	NA	notsig	NA	notsig	NA	notsig	7	0.0322045	NA	notsig	NA	notsig	NA	notsig	NA	notsig	NA	notsig	19	0.000452	NA
BP	GO:0006956~complement activation	5	NA	notsig	NA	notsig	NA	notsig	NA	notsig	8	0.039903	NA	notsig	NA	notsig	NA	notsig	16	0.0278964	NA	notsig	NA	notsig	19	4.33e-07	NA	notsig	NA	notsig	NA	notsig	NA	notsig	10	4.84e-05	NA	notsig	NA	notsig	NA	notsig	NA	notsig	NA	notsig	17	0.000298	NA
CC	GO:0005604~basement membrane	5	11	2.23e-07	NA	notsig	NA	notsig	NA	notsig	NA	notsig	NA	notsig	NA	notsig	NA	notsig	NA	notsig	NA	notsig	NA	notsig	NA	notsig	NA	notsig	NA	notsig	NA	notsig	NA	notsig	NA	notsig	NA	notsig	NA	notsig	NA	notsig	28	2.17e-07	42	3.94e-16	NA	notsig	21
MF	GO:0005518~collagen binding	5	8	0.000349	NA	notsig	13	0.0272312	NA	notsig	NA	notsig	NA	notsig	NA	notsig	NA	notsig	NA	notsig	NA	notsig	NA	notsig	NA	notsig	NA	notsig	NA	notsig	NA	notsig	NA	notsig	NA	notsig	NA	notsig	NA	notsig	NA	notsig	17	0.0278413	29	2.14e-06	NA	notsig	19
BP	GO:0002504~antigen processing and presentation of peptide or polysaccharide antigen via MHC class II	5	NA	notsig	7	0.000424	7	0.00302164	NA	notsig	7	0.000932	7	0.00968577	NA	notsig	NA	notsig	NA	notsig	9	0.0270867	NA	notsig	NA	notsig	NA	notsig	NA	notsig	NA	notsig	NA	notsig	NA	notsig	NA	notsig	NA	notsig	NA	notsig	NA	notsig	NA	notsig	NA	notsig	NA
KEGG_PATHWAY	hsa04650:Natural killer cell mediated cytotoxicity	4	NA	notsig	NA	notsig	18	0.00596079	NA	notsig	13	0.0428631	22	0.00332478	NA	notsig	NA	notsig	NA	notsig	NA	notsig	NA	notsig	25	0.0166327	NA	notsig	NA	notsig	NA	notsig	NA	notsig	NA	notsig	NA	notsig	NA	notsig	NA	notsig	NA	notsig	NA	notsig	NA	notsig	NA
KEGG_PATHWAY	hsa04510:Focal adhesion	4	14	0.000723	NA	notsig	NA	notsig	NA	notsig	NA	notsig	NA	notsig	NA	notsig	NA	notsig	NA	notsig	NA	notsig	NA	notsig	NA	notsig	NA	notsig	NA	notsig	NA	notsig	NA	notsig	NA	notsig	NA	notsig	NA	notsig	NA	notsig	48	0.000186	70	1.28e-07	NA	notsig	45
KEGG_PATHWAY	hsa03010:Ribosome	4	NA	notsig	NA	notsig	NA	notsig	NA	notsig	NA	notsig	NA	notsig	NA	notsig	NA	notsig	NA	notsig	NA	notsig	NA	notsig	NA	notsig	NA	notsig	42	7.09e-12	NA	notsig	41	2.44e-16	NA	notsig	NA	notsig	24	0.00928327	NA	notsig	NA	notsig	NA	notsig	51	0.000334	NA
KEGG_PATHWAY	hsa00860:Porphyrin and chlorophyll metabolism	4	NA	notsig	NA	notsig	NA	notsig	NA	notsig	NA	notsig	NA	notsig	NA	notsig	NA	notsig	NA	notsig	NA	notsig	NA	notsig	NA	notsig	NA	notsig	16	0.00179382	9	0.00149006	NA	notsig	NA	notsig	NA	notsig	NA	notsig	9	0.000206	NA	notsig	NA	notsig	NA	notsig	NA
KEGG_PATHWAY	hsa00480:Glutathione metabolism	4	NA	notsig	NA	notsig	NA	notsig	NA	notsig	13	0.0007	NA	notsig	NA	notsig	12	0.00986567	NA	notsig	NA	notsig	NA	notsig	NA	notsig	NA	notsig	NA	notsig	NA	notsig	NA	notsig	NA	notsig	NA	notsig	NA	notsig	NA	notsig	NA	notsig	NA	notsig	NA	notsig	NA
INTERPRO	IPR026823:Complement Clr-like EGF domain	4	5	0.00238064	NA	notsig	NA	notsig	NA	notsig	NA	notsig	NA	notsig	NA	notsig	NA	notsig	NA	notsig	NA	notsig	NA	notsig	NA	notsig	NA	notsig	NA	notsig	NA	notsig	NA	notsig	NA	notsig	NA	notsig	NA	notsig	NA	notsig	12	0.00479025	19	4.32e-08	NA	notsig	NA
INTERPRO	IPR026613:KRAB domain C2H2 zinc finger family	4	NA	notsig	NA	notsig	NA	notsig	NA	notsig	NA	notsig	NA	notsig	NA	notsig	8	0.000555	NA	notsig	9	0.0118504	9	0.00660068	8	0.0138614	NA	notsig	NA	notsig	NA	notsig	NA	notsig	NA	notsig	NA	notsig	NA	notsig	NA	notsig	NA	notsig	NA	notsig	NA	notsig	NA
INTERPRO	IPR020894:Cadherin conserved site	4	NA	notsig	NA	notsig	NA	notsig	NA	notsig	NA	notsig	18	0.000219	NA	notsig	NA	notsig	NA	notsig	NA	notsig	NA	notsig	NA	notsig	NA	notsig	NA	notsig	NA	notsig	NA	notsig	NA	notsig	NA	notsig	9	0.0212033	NA	notsig	NA	notsig	14	0.0166906	NA	notsig	14
INTERPRO	IPR020683:Ankyrin repeat-containing domain	4	NA	notsig	NA	notsig	NA	notsig	NA	notsig	NA	notsig	NA	notsig	63	0.0283307	37	1.5e-05	NA	notsig	NA	notsig	53	0.00217999	51	0.000332	NA	notsig	NA	notsig	NA	notsig	NA	notsig	NA	notsig	NA	notsig	NA	notsig	NA	notsig	NA	notsig	NA	notsig	NA	notsig	NA
INTERPRO	IPR015919:Cadherin-like	4	NA	notsig	NA	notsig	NA	notsig	NA	notsig	NA	notsig	20	7.19e-05	NA	notsig	NA	notsig	NA	notsig	NA	notsig	NA	notsig	NA	notsig	NA	notsig	NA	notsig	NA	notsig	NA	notsig	NA	notsig	NA	notsig	10	0.0222829	NA	notsig	NA	notsig	16	0.00716572	NA	notsig	15
INTERPRO	IPR015894:Guanylate-binding protein, N-terminal	4	NA	notsig	NA	notsig	7	0.00300014	NA	notsig	NA	notsig	NA	notsig	NA	notsig	7	0.00177018	NA	notsig	NA	notsig	NA	notsig	NA	notsig	NA	notsig	NA	notsig	NA	notsig	NA	notsig	NA	notsig	NA	notsig	NA	notsig	NA	notsig	NA	notsig	NA	notsig	NA	notsig	NA
INTERPRO	IPR003191:Guanylate-binding protein, C-terminal	4	NA	notsig	NA	notsig	7	0.00300014	NA	notsig	NA	notsig	NA	notsig	NA	notsig	7	0.00177018	NA	notsig	NA	notsig	NA	notsig	NA	notsig	NA	notsig	NA	notsig	NA	notsig	NA	notsig	NA	notsig	NA	notsig	NA	notsig	NA	notsig	NA	notsig	NA	notsig	NA	notsig	NA
INTERPRO	IPR002126:Cadherin	4	NA	notsig	NA	notsig	NA	notsig	NA	notsig	NA	notsig	18	0.000622	NA	notsig	NA	notsig	NA	notsig	NA	notsig	NA	notsig	NA	notsig	NA	notsig	NA	notsig	NA	notsig	NA	notsig	NA	notsig	NA	notsig	9	0.0415391	NA	notsig	NA	notsig	15	0.0109977	NA	notsig	15
INTERPRO	IPR002110:Ankyrin repeat	4	NA	notsig	NA	notsig	NA	notsig	NA	notsig	NA	notsig	NA	notsig	62	0.0356712	37	4.76e-06	NA	notsig	NA	notsig	52	0.00220066	50	0.000319	NA	notsig	NA	notsig	NA	notsig	NA	notsig	NA	notsig	NA	notsig	NA	notsig	NA	notsig	NA	notsig	NA	notsig	NA	notsig	NA
INTERPRO	IPR001811:Chemokine interleukin-8-like domain	4	NA	notsig	NA	notsig	7	0.00536427	NA	notsig	6	0.00354482	NA	notsig	NA	notsig	NA	notsig	NA	notsig	NA	notsig	NA	notsig	NA	notsig	NA	notsig	NA	notsig	11	3.96e-05	NA	notsig	NA	notsig	NA	notsig	NA	notsig	NA	notsig	NA	notsig	17	0.014301	NA	notsig	NA
INTERPRO	IPR000980:SH2 domain	4	NA	notsig	NA	notsig	22	0.00506896	NA	notsig	NA	notsig	31	4.03e-06	NA	notsig	NA	notsig	NA	notsig	NA	notsig	NA	notsig	NA	notsig	NA	notsig	NA	notsig	NA	notsig	NA	notsig	NA	notsig	NA	notsig	NA	notsig	NA	notsig	28	0.0151956	37	0.00110038	NA	notsig	NA
INTERPRO	IPR000355:Chemokine receptor family	4	NA	notsig	NA	notsig	8	0.00402129	8	0.0122424	7	0.000518	8	0.00555151	NA	notsig	NA	notsig	NA	notsig	NA	notsig	NA	notsig	NA	notsig	NA	notsig	NA	notsig	NA	notsig	NA	notsig	NA	notsig	NA	notsig	NA	notsig	NA	notsig	NA	notsig	NA	notsig	NA	notsig	NA
BP	GO:0097267~omega-hydroxylase P450 pathway	4	NA	notsig	8	5.74e-05	NA	notsig	NA	notsig	NA	notsig	NA	notsig	NA	notsig	6	0.0450931	8	0.0399921	NA	notsig	NA	notsig	NA	notsig	NA	notsig	NA	notsig	NA	notsig	NA	notsig	6	0.00244449	NA	notsig	NA	notsig	NA	notsig	NA	notsig	NA	notsig	NA	notsig	NA
BP	GO:0060326~cell chemotaxis	4	NA	notsig	NA	notsig	12	0.0397883	NA	notsig	NA	notsig	NA	notsig	NA	notsig	NA	notsig	28	0.00217045	NA	notsig	NA	notsig	NA	notsig	NA	notsig	NA	notsig	9	0.0474926	NA	notsig	NA	notsig	NA	notsig	NA	notsig	NA	notsig	NA	notsig	22	0.00618974	NA	notsig	NA
BP	GO:0050852~T cell receptor signaling pathway	4	NA	notsig	NA	notsig	33	7.91e-06	NA	notsig	24	0.000959	35	5.54e-05	NA	notsig	NA	notsig	NA	notsig	NA	notsig	NA	notsig	NA	notsig	NA	notsig	NA	notsig	NA	notsig	NA	notsig	NA	notsig	NA	notsig	NA	notsig	NA	notsig	34	0.0287808	NA	notsig	NA	notsig	NA
CC	GO:0045121~membrane raft	4	NA	notsig	NA	notsig	29	0.0119061	NA	notsig	NA	notsig	33	0.0176613	NA	notsig	NA	notsig	NA	notsig	NA	notsig	NA	notsig	NA	notsig	NA	notsig	NA	notsig	NA	notsig	NA	notsig	NA	notsig	NA	notsig	NA	notsig	NA	notsig	44	0.00100627	60	5.59e-06	NA	notsig	NA
BP	GO:0043547~positive regulation of GTPase activity	4	NA	notsig	NA	notsig	61	0.0342375	NA	notsig	49	0.0296389	NA	notsig	NA	notsig	NA	notsig	NA	notsig	NA	notsig	NA	notsig	NA	notsig	NA	notsig	NA	notsig	NA	notsig	NA	notsig	NA	notsig	NA	notsig	NA	notsig	NA	notsig	88	0.0337589	128	4.16e-05	NA	notsig	NA
CC	GO:0043202~lysosomal lumen	4	NA	notsig	14	0.00095	NA	notsig	NA	notsig	NA	notsig	20	0.00257611	NA	notsig	NA	notsig	NA	notsig	NA	notsig	NA	notsig	NA	notsig	NA	notsig	NA	notsig	NA	notsig	NA	notsig	NA	notsig	NA	notsig	NA	notsig	NA	notsig	NA	notsig	NA	notsig	NA	notsig	NA
CC	GO:0043025~neuronal cell body	4	NA	notsig	NA	notsig	NA	notsig	NA	notsig	NA	notsig	NA	notsig	NA	notsig	NA	notsig	NA	notsig	NA	notsig	NA	notsig	NA	notsig	NA	notsig	NA	notsig	NA	notsig	NA	notsig	NA	notsig	NA	notsig	NA	notsig	NA	notsig	46	0.047557	61	0.0100815	86	0.0375702	45
BP	GO:0042157~lipoprotein metabolic process	4	NA	notsig	NA	notsig	NA	notsig	NA	notsig	NA	notsig	NA	notsig	18	0.00355394	NA	notsig	NA	notsig	NA	notsig	NA	notsig	21	2.47e-08	NA	notsig	NA	notsig	NA	notsig	NA	notsig	NA	notsig	NA	notsig	NA	notsig	NA	notsig	11	0.0313378	NA	notsig	NA	notsig	11
BP	GO:0035455~response to interferon-alpha	4	NA	notsig	NA	notsig	NA	notsig	NA	notsig	NA	notsig	NA	notsig	NA	notsig	7	0.00761951	NA	notsig	NA	notsig	NA	notsig	NA	notsig	NA	notsig	NA	notsig	NA	notsig	NA	notsig	NA	notsig	NA	notsig	NA	notsig	NA	notsig	NA	notsig	NA	notsig	NA	notsig	NA
BP	GO:0032870~cellular response to hormone stimulus	4	NA	notsig	NA	notsig	NA	notsig	NA	notsig	NA	notsig	NA	notsig	NA	notsig	NA	notsig	NA	notsig	NA	notsig	NA	notsig	13	0.0480539	8	0.0123639	NA	notsig	NA	notsig	NA	notsig	NA	notsig	NA	notsig	NA	notsig	NA	notsig	NA	notsig	NA	notsig	NA	notsig	15
BP	GO:0030049~muscle filament sliding	4	NA	notsig	NA	notsig	9	0.0142534	NA	notsig	NA	notsig	NA	notsig	NA	notsig	NA	notsig	23	8.06e-05	NA	notsig	NA	notsig	NA	notsig	8	0.0123639	NA	notsig	NA	notsig	NA	notsig	NA	notsig	NA	notsig	NA	notsig	NA	notsig	13	0.0141711	NA	notsig	NA	notsig	NA
CC	GO:0022627~cytosolic small ribosomal subunit	4	NA	notsig	NA	notsig	NA	notsig	NA	notsig	NA	notsig	NA	notsig	NA	notsig	NA	notsig	NA	notsig	NA	notsig	NA	notsig	NA	notsig	NA	notsig	18	1.42e-07	NA	notsig	16	1.12e-07	NA	notsig	NA	notsig	12	0.0127763	NA	notsig	NA	notsig	NA	notsig	21	0.00347428	NA
MF	GO:0016491~oxidoreductase activity	4	NA	notsig	22	0.0158264	NA	notsig	NA	notsig	NA	notsig	NA	notsig	NA	notsig	29	0.00375645	NA	notsig	NA	notsig	NA	notsig	NA	notsig	NA	notsig	45	3.06e-07	NA	notsig	NA	notsig	NA	notsig	NA	notsig	NA	notsig	14	0.00466419	NA	notsig	NA	notsig	NA	notsig	NA
BP	GO:0006968~cellular defense response	4	NA	notsig	NA	notsig	NA	notsig	NA	notsig	NA	notsig	13	0.00269292	NA	notsig	NA	notsig	NA	notsig	NA	notsig	NA	notsig	NA	notsig	NA	notsig	NA	notsig	9	0.0319923	NA	notsig	NA	notsig	NA	notsig	NA	notsig	NA	notsig	17	0.016669	NA	notsig	NA	notsig	NA
BP	GO:0006952~defense response	4	NA	notsig	NA	notsig	NA	notsig	NA	notsig	NA	notsig	NA	notsig	NA	notsig	NA	notsig	NA	notsig	21	0.0339126	NA	notsig	NA	notsig	NA	notsig	NA	notsig	9	0.0320938	NA	notsig	NA	notsig	NA	notsig	NA	notsig	NA	notsig	23	9.06e-05	NA	notsig	NA	notsig	NA
BP	GO:0006749~glutathione metabolic process	4	NA	notsig	NA	notsig	NA	notsig	NA	notsig	10	0.0310009	NA	notsig	NA	notsig	NA	notsig	NA	notsig	NA	notsig	18	0.0389258	NA	notsig	NA	notsig	NA	notsig	NA	notsig	NA	notsig	NA	notsig	NA	notsig	NA	notsig	7	0.0167199	NA	notsig	NA	notsig	NA	notsig	NA
BP	GO:0006614~SRP-dependent cotranslational protein targeting to membrane	4	NA	notsig	NA	notsig	NA	notsig	NA	notsig	NA	notsig	NA	notsig	NA	notsig	NA	notsig	NA	notsig	NA	notsig	NA	notsig	NA	notsig	NA	notsig	29	6.44e-10	NA	notsig	33	1.46e-17	NA	notsig	NA	notsig	18	0.0168388	NA	notsig	NA	notsig	NA	notsig	37	0.000239	NA
CC	GO:0005911~cell-cell junction	4	NA	notsig	NA	notsig	26	0.0116261	NA	notsig	NA	notsig	29	0.0145232	NA	notsig	NA	notsig	NA	notsig	NA	notsig	NA	notsig	NA	notsig	NA	notsig	NA	notsig	NA	notsig	NA	notsig	NA	notsig	NA	notsig	NA	notsig	NA	notsig	40	0.000656	56	2.95e-07	NA	notsig	NA
MF	GO:0004950~chemokine receptor activity	4	NA	notsig	NA	notsig	8	0.00587064	8	0.0144892	6	0.0120598	7	0.0322332	NA	notsig	NA	notsig	NA	notsig	NA	notsig	NA	notsig	NA	notsig	NA	notsig	NA	notsig	NA	notsig	NA	notsig	NA	notsig	NA	notsig	NA	notsig	NA	notsig	NA	notsig	NA	notsig	NA	notsig	NA
MF	GO:0003735~structural constituent of ribosome	4	NA	notsig	NA	notsig	NA	notsig	NA	notsig	NA	notsig	NA	notsig	NA	notsig	NA	notsig	NA	notsig	NA	notsig	NA	notsig	NA	notsig	NA	notsig	53	2.65e-12	NA	notsig	48	6.69e-15	NA	notsig	NA	notsig	32	0.0293228	NA	notsig	NA	notsig	NA	notsig	77	0.00300645	NA
BP	GO:0001525~angiogenesis	4	NA	notsig	NA	notsig	NA	notsig	NA	notsig	NA	notsig	NA	notsig	NA	notsig	NA	notsig	69	0.00879247	NA	notsig	NA	notsig	NA	notsig	NA	notsig	NA	notsig	NA	notsig	NA	notsig	NA	notsig	NA	notsig	NA	notsig	NA	notsig	NA	notsig	74	1.36e-08	77	0.029763	50
KEGG_PATHWAY	hsa05012:Parkinson's disease	3	NA	notsig	NA	notsig	NA	notsig	NA	notsig	NA	notsig	24	0.0430701	NA	notsig	NA	notsig	NA	notsig	NA	notsig	NA	notsig	NA	notsig	NA	notsig	35	2.48e-05	NA	notsig	41	1.66e-12	NA	notsig	NA	notsig	NA	notsig	NA	notsig	NA	notsig	NA	notsig	NA	notsig	NA
KEGG_PATHWAY	hsa04670:Leukocyte transendothelial migration	3	NA	notsig	NA	notsig	20	0.0188802	NA	notsig	NA	notsig	23	0.0209941	NA	notsig	NA	notsig	NA	notsig	NA	notsig	NA	notsig	NA	notsig	NA	notsig	NA	notsig	NA	notsig	NA	notsig	NA	notsig	NA	notsig	NA	notsig	NA	notsig	NA	notsig	38	0.000179	NA	notsig	NA
KEGG_PATHWAY	hsa04151:PI3K-Akt signaling pathway	3	14	0.00475152	NA	notsig	NA	notsig	NA	notsig	NA	notsig	NA	notsig	NA	notsig	NA	notsig	NA	notsig	NA	notsig	NA	notsig	NA	notsig	NA	notsig	NA	notsig	NA	notsig	NA	notsig	NA	notsig	NA	notsig	NA	notsig	NA	notsig	60	0.00480385	78	0.00952449	NA	notsig	NA
KEGG_PATHWAY	hsa00591:Linoleic acid metabolism	3	NA	notsig	6	0.0193205	7	0.00543823	NA	notsig	NA	notsig	NA	notsig	NA	notsig	NA	notsig	11	0.0345839	NA	notsig	NA	notsig	NA	notsig	NA	notsig	NA	notsig	NA	notsig	NA	notsig	NA	notsig	NA	notsig	NA	notsig	NA	notsig	NA	notsig	NA	notsig	NA	notsig	NA
KEGG_PATHWAY	hsa00590:Arachidonic acid metabolism	3	NA	notsig	13	6.95e-05	NA	notsig	NA	notsig	NA	notsig	NA	notsig	NA	notsig	NA	notsig	27	0.000122	NA	notsig	NA	notsig	NA	notsig	NA	notsig	NA	notsig	NA	notsig	NA	notsig	NA	notsig	NA	notsig	NA	notsig	8	0.00226223	NA	notsig	NA	notsig	NA	notsig	NA
KEGG_PATHWAY	hsa00100:Steroid biosynthesis	3	NA	notsig	10	2.03e-06	NA	notsig	NA	notsig	NA	notsig	NA	notsig	NA	notsig	NA	notsig	NA	notsig	NA	notsig	NA	notsig	NA	notsig	NA	notsig	NA	notsig	NA	notsig	NA	notsig	NA	notsig	NA	notsig	NA	notsig	NA	notsig	NA	notsig	NA	notsig	NA	notsig	NA
INTERPRO	IPR023412:Ribonuclease A-domain	3	NA	notsig	NA	notsig	7	0.00152214	NA	notsig	7	0.000213	7	0.00509022	NA	notsig	NA	notsig	NA	notsig	NA	notsig	NA	notsig	NA	notsig	NA	notsig	NA	notsig	NA	notsig	NA	notsig	NA	notsig	NA	notsig	NA	notsig	NA	notsig	NA	notsig	NA	notsig	NA	notsig	NA
INTERPRO	IPR023411:Ribonuclease A, active site	3	NA	notsig	NA	notsig	7	0.00152214	NA	notsig	7	0.000213	7	0.00509022	NA	notsig	NA	notsig	NA	notsig	NA	notsig	NA	notsig	NA	notsig	NA	notsig	NA	notsig	NA	notsig	NA	notsig	NA	notsig	NA	notsig	NA	notsig	NA	notsig	NA	notsig	NA	notsig	NA	notsig	NA
INTERPRO	IPR020635:Tyrosine-protein kinase, catalytic domain	3	NA	notsig	NA	notsig	NA	notsig	NA	notsig	NA	notsig	19	0.00508257	NA	notsig	NA	notsig	NA	notsig	NA	notsig	NA	notsig	NA	notsig	NA	notsig	NA	notsig	NA	notsig	NA	notsig	NA	notsig	NA	notsig	NA	notsig	NA	notsig	24	0.00206796	32	9.97e-06	NA	notsig	NA
INTERPRO	IPR010987:Glutathione S-transferase, C-terminal-like	3	NA	notsig	NA	notsig	10	0.0131187	NA	notsig	9	0.00603532	NA	notsig	NA	notsig	NA	notsig	NA	notsig	NA	notsig	NA	notsig	NA	notsig	NA	notsig	NA	notsig	NA	notsig	NA	notsig	NA	notsig	NA	notsig	NA	notsig	NA	notsig	NA	notsig	NA	notsig	NA	notsig	NA
INTERPRO	IPR008266:Tyrosine-protein kinase, active site	3	NA	notsig	NA	notsig	NA	notsig	NA	notsig	NA	notsig	19	0.0267086	NA	notsig	NA	notsig	NA	notsig	NA	notsig	NA	notsig	NA	notsig	NA	notsig	NA	notsig	NA	notsig	NA	notsig	NA	notsig	NA	notsig	NA	notsig	NA	notsig	27	0.000436	34	9.23e-06	NA	notsig	NA
INTERPRO	IPR008072:Cytochrome P450, E-class, CYP3A	3	NA	notsig	NA	notsig	5	0.0159023	NA	notsig	NA	notsig	NA	notsig	NA	notsig	5	0.0132396	NA	notsig	NA	notsig	NA	notsig	NA	notsig	NA	notsig	NA	notsig	NA	notsig	5	0.0228119	NA	notsig	NA	notsig	NA	notsig	NA	notsig	NA	notsig	NA	notsig	NA	notsig	NA
INTERPRO	IPR004827:Basic-leucine zipper domain	3	NA	notsig	NA	notsig	NA	notsig	NA	notsig	NA	notsig	NA	notsig	NA	notsig	NA	notsig	NA	notsig	NA	notsig	NA	notsig	NA	notsig	8	0.0339459	NA	notsig	NA	notsig	NA	notsig	NA	notsig	NA	notsig	15	0.00747382	NA	notsig	NA	notsig	NA	notsig	NA	notsig	NA
INTERPRO	IPR001791:Laminin G domain	3	NA	notsig	NA	notsig	NA	notsig	NA	notsig	NA	notsig	NA	notsig	NA	notsig	NA	notsig	NA	notsig	NA	notsig	NA	notsig	NA	notsig	NA	notsig	NA	notsig	NA	notsig	NA	notsig	NA	notsig	NA	notsig	NA	notsig	NA	notsig	15	0.00128509	28	1.61e-12	NA	notsig	12
INTERPRO	IPR001452:Src homology-3 domain	3	NA	notsig	NA	notsig	NA	notsig	NA	notsig	NA	notsig	37	0.00720663	NA	notsig	NA	notsig	NA	notsig	NA	notsig	NA	notsig	NA	notsig	NA	notsig	NA	notsig	NA	notsig	NA	notsig	NA	notsig	NA	notsig	NA	notsig	NA	notsig	48	0.000988	61	8.06e-05	NA	notsig	NA
INTERPRO	IPR001427:Ribonuclease A	3	NA	notsig	NA	notsig	7	0.00152214	NA	notsig	7	0.000213	7	0.00509022	NA	notsig	NA	notsig	NA	notsig	NA	notsig	NA	notsig	NA	notsig	NA	notsig	NA	notsig	NA	notsig	NA	notsig	NA	notsig	NA	notsig	NA	notsig	NA	notsig	NA	notsig	NA	notsig	NA	notsig	NA
INTERPRO	IPR000832:GPCR, family 2, secretin-like	3	NA	notsig	NA	notsig	NA	notsig	NA	notsig	NA	notsig	NA	notsig	NA	notsig	NA	notsig	NA	notsig	NA	notsig	NA	notsig	NA	notsig	NA	notsig	NA	notsig	NA	notsig	NA	notsig	NA	notsig	NA	notsig	NA	notsig	NA	notsig	16	5.83e-05	16	0.000993	NA	notsig	9
INTERPRO	IPR000010:Proteinase inhibitor I25, cystatin	3	NA	notsig	NA	notsig	NA	notsig	6	0.0375122	NA	notsig	NA	notsig	NA	notsig	NA	notsig	NA	notsig	8	0.0381067	NA	notsig	NA	notsig	NA	notsig	NA	notsig	NA	notsig	8	0.00174712	NA	notsig	NA	notsig	NA	notsig	NA	notsig	NA	notsig	NA	notsig	NA	notsig	NA
CC	GO:1903561~extracellular vesicle	3	5	0.0377883	NA	notsig	11	0.0278008	NA	notsig	NA	notsig	NA	notsig	NA	notsig	NA	notsig	NA	notsig	NA	notsig	NA	notsig	NA	notsig	NA	notsig	NA	notsig	NA	notsig	NA	notsig	NA	notsig	NA	notsig	NA	notsig	NA	notsig	NA	notsig	NA	notsig	NA	notsig	15
BP	GO:0071346~cellular response to interferon-gamma	3	NA	notsig	NA	notsig	12	0.00199349	NA	notsig	10	0.00566605	NA	notsig	NA	notsig	NA	notsig	22	0.0339141	NA	notsig	NA	notsig	NA	notsig	NA	notsig	NA	notsig	NA	notsig	NA	notsig	NA	notsig	NA	notsig	NA	notsig	NA	notsig	NA	notsig	NA	notsig	NA	notsig	NA
BP	GO:0070374~positive regulation of ERK1 and ERK2 cascade	3	NA	notsig	NA	notsig	23	0.0391032	NA	notsig	NA	notsig	26	0.0235556	NA	notsig	NA	notsig	NA	notsig	NA	notsig	NA	notsig	NA	notsig	NA	notsig	NA	notsig	NA	notsig	NA	notsig	NA	notsig	NA	notsig	NA	notsig	NA	notsig	NA	notsig	45	0.0106654	NA	notsig	NA
BP	GO:0045766~positive regulation of angiogenesis	3	NA	notsig	NA	notsig	NA	notsig	NA	notsig	NA	notsig	NA	notsig	NA	notsig	NA	notsig	NA	notsig	NA	notsig	NA	notsig	NA	notsig	NA	notsig	NA	notsig	NA	notsig	NA	notsig	NA	notsig	NA	notsig	NA	notsig	NA	notsig	NA	notsig	39	3.02e-05	41	0.0276132	NA
BP	GO:0042742~defense response to bacterium	3	NA	notsig	NA	notsig	NA	notsig	NA	notsig	NA	notsig	14	0.00268625	NA	notsig	NA	notsig	NA	notsig	NA	notsig	NA	notsig	NA	notsig	NA	notsig	NA	notsig	NA	notsig	NA	notsig	NA	notsig	NA	notsig	NA	notsig	NA	notsig	NA	notsig	NA	notsig	28	0.00330728	NA
BP	GO:0042738~exogenous drug catabolic process	3	NA	notsig	NA	notsig	NA	notsig	NA	notsig	NA	notsig	NA	notsig	NA	notsig	7	0.00761951	NA	notsig	NA	notsig	NA	notsig	NA	notsig	NA	notsig	7	0.0338252	NA	notsig	NA	notsig	6	0.00244449	NA	notsig	NA	notsig	NA	notsig	NA	notsig	NA	notsig	NA	notsig	NA
CC	GO:0042383~sarcolemma	3	NA	notsig	NA	notsig	NA	notsig	NA	notsig	NA	notsig	NA	notsig	NA	notsig	NA	notsig	NA	notsig	NA	notsig	NA	notsig	NA	notsig	NA	notsig	NA	notsig	NA	notsig	NA	notsig	NA	notsig	NA	notsig	NA	notsig	7	0.0312909	NA	notsig	30	2.1e-05	NA	notsig	22
CC	GO:0042105~alpha-beta T cell receptor complex	3	NA	notsig	NA	notsig	5	0.00978066	NA	notsig	NA	notsig	5	0.0204219	NA	notsig	NA	notsig	NA	notsig	NA	notsig	NA	notsig	NA	notsig	NA	notsig	NA	notsig	NA	notsig	NA	notsig	NA	notsig	NA	notsig	NA	notsig	NA	notsig	5	0.0277524	NA	notsig	NA	notsig	NA
BP	GO:0042102~positive regulation of T cell proliferation	3	NA	notsig	NA	notsig	13	0.00167186	NA	notsig	11	0.0060723	16	5.9e-05	NA	notsig	NA	notsig	NA	notsig	NA	notsig	NA	notsig	NA	notsig	NA	notsig	NA	notsig	NA	notsig	NA	notsig	NA	notsig	NA	notsig	NA	notsig	NA	notsig	NA	notsig	NA	notsig	NA	notsig	NA
BP	GO:0032981~mitochondrial respiratory chain complex I assembly	3	NA	notsig	NA	notsig	NA	notsig	NA	notsig	NA	notsig	17	0.00703964	NA	notsig	NA	notsig	NA	notsig	NA	notsig	NA	notsig	NA	notsig	NA	notsig	17	0.0188394	NA	notsig	17	0.000606	NA	notsig	NA	notsig	NA	notsig	NA	notsig	NA	notsig	NA	notsig	NA	notsig	NA
CC	GO:0030670~phagocytic vesicle membrane	3	6	0.0242208	NA	notsig	NA	notsig	NA	notsig	NA	notsig	NA	notsig	NA	notsig	NA	notsig	NA	notsig	NA	notsig	NA	notsig	NA	notsig	NA	notsig	NA	notsig	NA	notsig	12	0.0118125	NA	notsig	NA	notsig	NA	notsig	NA	notsig	NA	notsig	NA	notsig	NA	notsig	NA
CC	GO:0030658~transport vesicle membrane	3	NA	notsig	6	0.034711	NA	notsig	NA	notsig	NA	notsig	8	0.0486479	NA	notsig	NA	notsig	NA	notsig	NA	notsig	NA	notsig	NA	notsig	NA	notsig	NA	notsig	NA	notsig	NA	notsig	NA	notsig	NA	notsig	NA	notsig	NA	notsig	NA	notsig	NA	notsig	NA	notsig	9
BP	GO:0030335~positive regulation of cell migration	3	NA	notsig	NA	notsig	26	0.0482758	NA	notsig	NA	notsig	NA	notsig	NA	notsig	NA	notsig	NA	notsig	NA	notsig	NA	notsig	NA	notsig	NA	notsig	NA	notsig	NA	notsig	NA	notsig	NA	notsig	NA	notsig	NA	notsig	NA	notsig	42	0.00268927	56	6.18e-05	NA	notsig	NA
CC	GO:0030018~Z disc	3	NA	notsig	NA	notsig	NA	notsig	NA	notsig	NA	notsig	NA	notsig	NA	notsig	NA	notsig	NA	notsig	NA	notsig	NA	notsig	NA	notsig	NA	notsig	NA	notsig	NA	notsig	NA	notsig	NA	notsig	NA	notsig	NA	notsig	NA	notsig	24	0.00589839	39	5.71e-08	NA	notsig	27
CC	GO:0022625~cytosolic large ribosomal subunit	3	NA	notsig	NA	notsig	NA	notsig	NA	notsig	NA	notsig	NA	notsig	NA	notsig	NA	notsig	NA	notsig	NA	notsig	NA	notsig	NA	notsig	NA	notsig	15	0.000534	NA	notsig	18	5.53e-08	NA	notsig	NA	notsig	NA	notsig	NA	notsig	NA	notsig	NA	notsig	24	0.00687962	NA
BP	GO:0019083~viral transcription	3	NA	notsig	NA	notsig	NA	notsig	NA	notsig	NA	notsig	NA	notsig	NA	notsig	NA	notsig	NA	notsig	NA	notsig	NA	notsig	NA	notsig	NA	notsig	29	5.57e-07	NA	notsig	34	1.07e-14	NA	notsig	NA	notsig	NA	notsig	NA	notsig	NA	notsig	NA	notsig	45	0.000193	NA
BP	GO:0016337~single organismal cell-cell adhesion	3	NA	notsig	NA	notsig	17	0.0393972	NA	notsig	NA	notsig	21	0.00601403	NA	notsig	NA	notsig	NA	notsig	NA	notsig	NA	notsig	NA	notsig	NA	notsig	NA	notsig	NA	notsig	NA	notsig	NA	notsig	NA	notsig	NA	notsig	NA	notsig	NA	notsig	31	0.000213	NA	notsig	NA
BP	GO:0008217~regulation of blood pressure	3	NA	notsig	NA	notsig	NA	notsig	NA	notsig	NA	notsig	NA	notsig	NA	notsig	NA	notsig	NA	notsig	NA	notsig	NA	notsig	NA	notsig	NA	notsig	NA	notsig	NA	notsig	NA	notsig	NA	notsig	NA	notsig	NA	notsig	NA	notsig	18	0.00406771	26	8.38e-06	NA	notsig	18
BP	GO:0008152~metabolic process	3	NA	notsig	NA	notsig	NA	notsig	NA	notsig	NA	notsig	NA	notsig	NA	notsig	NA	notsig	NA	notsig	NA	notsig	NA	notsig	34	0.0384266	NA	notsig	NA	notsig	NA	notsig	NA	notsig	NA	notsig	NA	notsig	NA	notsig	14	0.00156486	NA	notsig	NA	notsig	NA	notsig	NA
BP	GO:0007169~transmembrane receptor protein tyrosine kinase signaling pathway	3	NA	notsig	NA	notsig	NA	notsig	NA	notsig	NA	notsig	20	0.00813605	NA	notsig	NA	notsig	NA	notsig	NA	notsig	NA	notsig	NA	notsig	NA	notsig	NA	notsig	NA	notsig	NA	notsig	NA	notsig	NA	notsig	NA	notsig	NA	notsig	29	0.00025	38	3.35e-06	NA	notsig	NA
BP	GO:0007156~homophilic cell adhesion via plasma membrane adhesion molecules	3	NA	notsig	NA	notsig	NA	notsig	NA	notsig	NA	notsig	24	0.000284	NA	notsig	NA	notsig	NA	notsig	NA	notsig	NA	notsig	NA	notsig	NA	notsig	NA	notsig	NA	notsig	NA	notsig	NA	notsig	NA	notsig	NA	notsig	NA	notsig	NA	notsig	27	0.00111803	NA	notsig	20
BP	GO:0006508~proteolysis	3	NA	notsig	NA	notsig	NA	notsig	NA	notsig	NA	notsig	NA	notsig	NA	notsig	NA	notsig	NA	notsig	NA	notsig	NA	notsig	NA	notsig	NA	notsig	NA	notsig	NA	notsig	NA	notsig	29	0.00104002	NA	notsig	NA	notsig	NA	notsig	NA	notsig	NA	notsig	NA	notsig	NA
BP	GO:0006413~translational initiation	3	NA	notsig	NA	notsig	NA	notsig	NA	notsig	NA	notsig	NA	notsig	NA	notsig	NA	notsig	NA	notsig	NA	notsig	NA	notsig	NA	notsig	NA	notsig	30	1.55e-05	NA	notsig	36	8.77e-14	NA	notsig	NA	notsig	NA	notsig	NA	notsig	NA	notsig	NA	notsig	48	0.00665463	NA
CC	GO:0005925~focal adhesion	3	NA	notsig	NA	notsig	NA	notsig	NA	notsig	NA	notsig	NA	notsig	NA	notsig	NA	notsig	NA	notsig	NA	notsig	NA	notsig	NA	notsig	NA	notsig	NA	notsig	NA	notsig	54	1.32e-05	NA	notsig	NA	notsig	NA	notsig	NA	notsig	NA	notsig	118	3.02e-10	NA	notsig	65
CC	GO:0005840~ribosome	3	NA	notsig	NA	notsig	NA	notsig	NA	notsig	NA	notsig	NA	notsig	NA	notsig	NA	notsig	NA	notsig	NA	notsig	NA	notsig	NA	notsig	NA	notsig	43	5.52e-10	NA	notsig	37	4.98e-10	NA	notsig	NA	notsig	NA	notsig	NA	notsig	NA	notsig	NA	notsig	62	0.000177	NA
CC	GO:0005747~mitochondrial respiratory chain complex I	3	NA	notsig	NA	notsig	NA	notsig	NA	notsig	NA	notsig	13	0.0149667	NA	notsig	NA	notsig	NA	notsig	NA	notsig	NA	notsig	NA	notsig	NA	notsig	15	0.00198714	NA	notsig	19	5.21e-08	NA	notsig	NA	notsig	NA	notsig	NA	notsig	NA	notsig	NA	notsig	NA	notsig	NA
CC	GO:0005622~intracellular	3	NA	notsig	NA	notsig	96	0.0097524	NA	notsig	78	0.0023535	NA	notsig	NA	notsig	NA	notsig	NA	notsig	NA	notsig	NA	notsig	NA	notsig	NA	notsig	NA	notsig	NA	notsig	NA	notsig	NA	notsig	NA	notsig	NA	notsig	NA	notsig	NA	notsig	206	0.00991453	NA	notsig	NA
MF	GO:0005178~integrin binding	3	NA	notsig	NA	notsig	NA	notsig	NA	notsig	NA	notsig	NA	notsig	NA	notsig	NA	notsig	NA	notsig	NA	notsig	NA	notsig	NA	notsig	NA	notsig	NA	notsig	NA	notsig	NA	notsig	NA	notsig	NA	notsig	NA	notsig	NA	notsig	28	0.0016037	37	0.000132	NA	notsig	NA
MF	GO:0004869~cysteine-type endopeptidase inhibitor activity	3	NA	notsig	NA	notsig	NA	notsig	9	0.00299658	NA	notsig	NA	notsig	NA	notsig	NA	notsig	NA	notsig	12	0.00714013	NA	notsig	NA	notsig	NA	notsig	NA	notsig	NA	notsig	8	0.0115999	NA	notsig	NA	notsig	NA	notsig	NA	notsig	NA	notsig	NA	notsig	NA	notsig	NA
MF	GO:0003779~actin binding	3	NA	notsig	NA	notsig	NA	notsig	NA	notsig	NA	notsig	NA	notsig	NA	notsig	NA	notsig	77	0.0274264	NA	notsig	NA	notsig	NA	notsig	NA	notsig	NA	notsig	NA	notsig	NA	notsig	NA	notsig	NA	notsig	NA	notsig	NA	notsig	57	0.000115	66	0.00055	NA	notsig	NA
BP	GO:0001666~response to hypoxia	3	NA	notsig	NA	notsig	NA	notsig	NA	notsig	NA	notsig	NA	notsig	NA	notsig	NA	notsig	NA	notsig	NA	notsig	NA	notsig	NA	notsig	NA	notsig	NA	notsig	NA	notsig	NA	notsig	NA	notsig	NA	notsig	NA	notsig	NA	notsig	NA	notsig	47	0.00205299	NA	notsig	37
MF	GO:0001618~virus receptor activity	3	NA	notsig	NA	notsig	NA	notsig	NA	notsig	NA	notsig	NA	notsig	NA	notsig	NA	notsig	28	0.0219751	27	0.000465	NA	notsig	NA	notsig	NA	notsig	NA	notsig	NA	notsig	NA	notsig	NA	notsig	NA	notsig	NA	notsig	NA	notsig	NA	notsig	NA	notsig	NA	notsig	NA
BP	GO:0000184~nuclear-transcribed mRNA catabolic process, nonsense-mediated decay	3	NA	notsig	NA	notsig	NA	notsig	NA	notsig	NA	notsig	NA	notsig	NA	notsig	NA	notsig	NA	notsig	NA	notsig	NA	notsig	NA	notsig	NA	notsig	29	2.68e-06	NA	notsig	34	1.17e-13	NA	notsig	NA	notsig	NA	notsig	NA	notsig	NA	notsig	NA	notsig	42	0.006435	NA
KEGG_PATHWAY	hsa05016:Huntington's disease	2	NA	notsig	NA	notsig	NA	notsig	NA	notsig	NA	notsig	NA	notsig	NA	notsig	NA	notsig	NA	notsig	NA	notsig	NA	notsig	NA	notsig	NA	notsig	41	0.000128	NA	notsig	46	1.94e-11	NA	notsig	NA	notsig	NA	notsig	NA	notsig	NA	notsig	NA	notsig	NA	notsig	NA
KEGG_PATHWAY	hsa05010:Alzheimer's disease	2	NA	notsig	NA	notsig	NA	notsig	NA	notsig	NA	notsig	NA	notsig	NA	notsig	NA	notsig	NA	notsig	NA	notsig	NA	notsig	NA	notsig	NA	notsig	37	0.000413	NA	notsig	41	2.92e-09	NA	notsig	NA	notsig	NA	notsig	NA	notsig	NA	notsig	NA	notsig	NA	notsig	NA
KEGG_PATHWAY	hsa04932:Non-alcoholic fatty liver disease (NAFLD)	2	NA	notsig	NA	notsig	NA	notsig	NA	notsig	NA	notsig	NA	notsig	NA	notsig	NA	notsig	NA	notsig	NA	notsig	NA	notsig	NA	notsig	NA	notsig	33	0.00567151	NA	notsig	37	3.37e-08	NA	notsig	NA	notsig	NA	notsig	NA	notsig	NA	notsig	NA	notsig	NA	notsig	NA
KEGG_PATHWAY	hsa04924:Renin secretion	2	NA	notsig	NA	notsig	NA	notsig	NA	notsig	NA	notsig	NA	notsig	NA	notsig	NA	notsig	NA	notsig	NA	notsig	NA	notsig	NA	notsig	NA	notsig	NA	notsig	NA	notsig	NA	notsig	NA	notsig	NA	notsig	NA	notsig	NA	notsig	NA	notsig	22	0.00179155	NA	notsig	14
KEGG_PATHWAY	hsa04810:Regulation of actin cytoskeleton	2	NA	notsig	NA	notsig	NA	notsig	NA	notsig	NA	notsig	NA	notsig	NA	notsig	NA	notsig	NA	notsig	NA	notsig	NA	notsig	NA	notsig	NA	notsig	NA	notsig	NA	notsig	NA	notsig	NA	notsig	NA	notsig	NA	notsig	NA	notsig	40	0.0226621	56	0.00269621	NA	notsig	NA
KEGG_PATHWAY	hsa04660:T cell receptor signaling pathway	2	NA	notsig	NA	notsig	25	6.2e-05	NA	notsig	NA	notsig	28	0.000213	NA	notsig	NA	notsig	NA	notsig	NA	notsig	NA	notsig	NA	notsig	NA	notsig	NA	notsig	NA	notsig	NA	notsig	NA	notsig	NA	notsig	NA	notsig	NA	notsig	NA	notsig	NA	notsig	NA	notsig	NA
KEGG_PATHWAY	hsa04380:Osteoclast differentiation	2	NA	notsig	NA	notsig	NA	notsig	NA	notsig	NA	notsig	NA	notsig	NA	notsig	NA	notsig	NA	notsig	39	0.0126505	NA	notsig	NA	notsig	NA	notsig	NA	notsig	NA	notsig	NA	notsig	NA	notsig	NA	notsig	NA	notsig	NA	notsig	NA	notsig	NA	notsig	NA	notsig	NA
KEGG_PATHWAY	hsa04080:Neuroactive ligand-receptor interaction	2	NA	notsig	NA	notsig	NA	notsig	NA	notsig	NA	notsig	NA	notsig	NA	notsig	NA	notsig	NA	notsig	NA	notsig	NA	notsig	NA	notsig	NA	notsig	NA	notsig	NA	notsig	NA	notsig	NA	notsig	NA	notsig	NA	notsig	NA	notsig	28	0.00584784	34	0.0188988	NA	notsig	NA
KEGG_PATHWAY	hsa04064:NF-kappa B signaling pathway	2	NA	notsig	NA	notsig	NA	notsig	NA	notsig	NA	notsig	21	0.00733043	NA	notsig	NA	notsig	31	0.0433881	NA	notsig	NA	notsig	NA	notsig	NA	notsig	NA	notsig	NA	notsig	NA	notsig	NA	notsig	NA	notsig	NA	notsig	NA	notsig	NA	notsig	NA	notsig	NA	notsig	NA
KEGG_PATHWAY	hsa04024:cAMP signaling pathway	2	NA	notsig	NA	notsig	NA	notsig	NA	notsig	NA	notsig	NA	notsig	NA	notsig	NA	notsig	NA	notsig	NA	notsig	NA	notsig	NA	notsig	NA	notsig	NA	notsig	NA	notsig	NA	notsig	NA	notsig	NA	notsig	NA	notsig	NA	notsig	NA	notsig	42	0.0166294	NA	notsig	30
KEGG_PATHWAY	hsa04015:Rap1 signaling pathway	2	NA	notsig	NA	notsig	NA	notsig	NA	notsig	NA	notsig	NA	notsig	NA	notsig	NA	notsig	NA	notsig	NA	notsig	NA	notsig	NA	notsig	NA	notsig	NA	notsig	NA	notsig	NA	notsig	NA	notsig	NA	notsig	NA	notsig	NA	notsig	40	0.0212654	61	0.000158	NA	notsig	NA
KEGG_PATHWAY	hsa03320:PPAR signaling pathway	2	NA	notsig	NA	notsig	NA	notsig	NA	notsig	NA	notsig	NA	notsig	27	0.0015747	NA	notsig	NA	notsig	NA	notsig	NA	notsig	19	0.015521	NA	notsig	NA	notsig	NA	notsig	NA	notsig	NA	notsig	NA	notsig	NA	notsig	NA	notsig	NA	notsig	NA	notsig	NA	notsig	NA
KEGG_PATHWAY	hsa03008:Ribosome biogenesis in eukaryotes	2	NA	notsig	NA	notsig	NA	notsig	NA	notsig	NA	notsig	NA	notsig	NA	notsig	NA	notsig	NA	notsig	NA	notsig	NA	notsig	NA	notsig	NA	notsig	NA	notsig	NA	notsig	NA	notsig	NA	notsig	NA	notsig	NA	notsig	NA	notsig	NA	notsig	NA	notsig	NA	notsig	NA
KEGG_PATHWAY	hsa00900:Terpenoid backbone biosynthesis	2	NA	notsig	8	0.0139581	NA	notsig	NA	notsig	NA	notsig	NA	notsig	NA	notsig	NA	notsig	NA	notsig	NA	notsig	NA	notsig	NA	notsig	NA	notsig	NA	notsig	NA	notsig	NA	notsig	NA	notsig	NA	notsig	NA	notsig	5	0.0293645	NA	notsig	NA	notsig	NA	notsig	NA
KEGG_PATHWAY	hsa00260:Glycine, serine and threonine metabolism	2	NA	notsig	NA	notsig	NA	notsig	NA	notsig	NA	notsig	NA	notsig	NA	notsig	NA	notsig	NA	notsig	NA	notsig	NA	notsig	NA	notsig	NA	notsig	12	0.0411439	NA	notsig	NA	notsig	NA	notsig	NA	notsig	NA	notsig	6	0.0486401	NA	notsig	NA	notsig	NA	notsig	NA
KEGG_PATHWAY	hsa00190:Oxidative phosphorylation	2	NA	notsig	NA	notsig	NA	notsig	NA	notsig	NA	notsig	NA	notsig	NA	notsig	NA	notsig	NA	notsig	NA	notsig	NA	notsig	NA	notsig	NA	notsig	37	2.67e-07	NA	notsig	45	1.68e-17	NA	notsig	NA	notsig	NA	notsig	NA	notsig	NA	notsig	NA	notsig	NA	notsig	NA
INTERPRO	IPR024079:Metallopeptidase, catalytic domain	2	NA	notsig	NA	notsig	NA	notsig	NA	notsig	11	0.0244849	NA	notsig	NA	notsig	NA	notsig	NA	notsig	NA	notsig	NA	notsig	NA	notsig	NA	notsig	NA	notsig	NA	notsig	NA	notsig	NA	notsig	NA	notsig	NA	notsig	NA	notsig	NA	notsig	19	0.00407161	NA	notsig	NA
INTERPRO	IPR023210:NADP-dependent oxidoreductase domain	2	NA	notsig	NA	notsig	NA	notsig	NA	notsig	NA	notsig	NA	notsig	NA	notsig	NA	notsig	NA	notsig	NA	notsig	NA	notsig	NA	notsig	NA	notsig	NA	notsig	NA	notsig	NA	notsig	NA	notsig	NA	notsig	NA	notsig	NA	notsig	NA	notsig	NA	notsig	NA	notsig	NA
INTERPRO	IPR018073:Proteinase inhibitor I25, cystatin, conserved site	2	NA	notsig	NA	notsig	NA	notsig	6	0.0295235	NA	notsig	NA	notsig	NA	notsig	NA	notsig	NA	notsig	NA	notsig	NA	notsig	NA	notsig	NA	notsig	NA	notsig	NA	notsig	7	0.00175578	NA	notsig	NA	notsig	NA	notsig	NA	notsig	NA	notsig	NA	notsig	NA	notsig	NA
INTERPRO	IPR018048:CXC chemokine, conserved site	2	NA	notsig	NA	notsig	NA	notsig	NA	notsig	NA	notsig	NA	notsig	NA	notsig	5	0.0307141	NA	notsig	NA	notsig	NA	notsig	NA	notsig	NA	notsig	NA	notsig	7	0.000196	NA	notsig	NA	notsig	NA	notsig	NA	notsig	NA	notsig	NA	notsig	NA	notsig	NA	notsig	NA
INTERPRO	IPR017983:GPCR, family 2, secretin-like, conserved site	2	NA	notsig	NA	notsig	NA	notsig	NA	notsig	NA	notsig	NA	notsig	NA	notsig	NA	notsig	NA	notsig	NA	notsig	NA	notsig	NA	notsig	NA	notsig	NA	notsig	NA	notsig	NA	notsig	NA	notsig	NA	notsig	NA	notsig	NA	notsig	10	0.0110174	14	0.000338	NA	notsig	NA
INTERPRO	IPR017981:GPCR, family 2-like	2	NA	notsig	NA	notsig	NA	notsig	NA	notsig	NA	notsig	NA	notsig	NA	notsig	NA	notsig	NA	notsig	NA	notsig	NA	notsig	NA	notsig	NA	notsig	NA	notsig	NA	notsig	NA	notsig	NA	notsig	NA	notsig	NA	notsig	NA	notsig	16	0.00270945	18	0.00425684	NA	notsig	NA
INTERPRO	IPR016201:Plexin-like fold	2	NA	notsig	NA	notsig	NA	notsig	NA	notsig	NA	notsig	NA	notsig	NA	notsig	NA	notsig	NA	notsig	NA	notsig	NA	notsig	NA	notsig	NA	notsig	NA	notsig	NA	notsig	NA	notsig	NA	notsig	NA	notsig	NA	notsig	NA	notsig	16	0.00635203	22	7.39e-05	NA	notsig	NA
INTERPRO	IPR015880:Zinc finger, C2H2-like	2	NA	notsig	NA	notsig	NA	notsig	NA	notsig	NA	notsig	NA	notsig	NA	notsig	NA	notsig	NA	notsig	118	0.0396071	101	0.0310534	NA	notsig	NA	notsig	NA	notsig	NA	notsig	NA	notsig	NA	notsig	NA	notsig	NA	notsig	NA	notsig	NA	notsig	NA	notsig	NA	notsig	NA
INTERPRO	IPR013087:Zinc finger C2H2-type/integrase DNA-binding domain	2	NA	notsig	NA	notsig	NA	notsig	NA	notsig	NA	notsig	NA	notsig	NA	notsig	NA	notsig	NA	notsig	114	0.00654516	95	0.0197572	NA	notsig	NA	notsig	NA	notsig	NA	notsig	NA	notsig	NA	notsig	NA	notsig	NA	notsig	NA	notsig	NA	notsig	NA	notsig	NA	notsig	NA
INTERPRO	IPR011993:Pleckstrin homology-like domain	2	NA	notsig	NA	notsig	52	0.0118792	NA	notsig	NA	notsig	NA	notsig	NA	notsig	NA	notsig	NA	notsig	NA	notsig	NA	notsig	NA	notsig	NA	notsig	NA	notsig	NA	notsig	NA	notsig	NA	notsig	NA	notsig	NA	notsig	NA	notsig	NA	notsig	97	0.000498	NA	notsig	NA
INTERPRO	IPR008936:Rho GTPase activation protein	2	NA	notsig	NA	notsig	NA	notsig	NA	notsig	NA	notsig	NA	notsig	NA	notsig	NA	notsig	NA	notsig	NA	notsig	NA	notsig	NA	notsig	NA	notsig	NA	notsig	NA	notsig	NA	notsig	NA	notsig	NA	notsig	NA	notsig	NA	notsig	24	0.010789	29	0.0255064	NA	notsig	NA
INTERPRO	IPR006574:SPRY-associated	2	NA	notsig	NA	notsig	NA	notsig	NA	notsig	9	0.000321	9	0.00523492	NA	notsig	NA	notsig	NA	notsig	NA	notsig	NA	notsig	NA	notsig	NA	notsig	NA	notsig	NA	notsig	NA	notsig	NA	notsig	NA	notsig	NA	notsig	NA	notsig	NA	notsig	NA	notsig	NA	notsig	NA
INTERPRO	IPR006048:Alpha-amylase, C-terminal all beta	2	NA	notsig	NA	notsig	5	0.0398933	NA	notsig	NA	notsig	NA	notsig	NA	notsig	NA	notsig	NA	notsig	NA	notsig	NA	notsig	NA	notsig	5	0.00391367	NA	notsig	NA	notsig	NA	notsig	NA	notsig	NA	notsig	NA	notsig	NA	notsig	NA	notsig	NA	notsig	NA	notsig	NA
INTERPRO	IPR006046:Alpha amylase	2	NA	notsig	NA	notsig	5	0.0159023	NA	notsig	NA	notsig	NA	notsig	NA	notsig	NA	notsig	NA	notsig	NA	notsig	NA	notsig	NA	notsig	5	0.00179067	NA	notsig	NA	notsig	NA	notsig	NA	notsig	NA	notsig	NA	notsig	NA	notsig	NA	notsig	NA	notsig	NA	notsig	NA
INTERPRO	IPR003879:Butyrophylin-like	2	NA	notsig	NA	notsig	NA	notsig	NA	notsig	14	2.03e-07	14	3e-05	NA	notsig	NA	notsig	NA	notsig	NA	notsig	NA	notsig	NA	notsig	NA	notsig	NA	notsig	NA	notsig	NA	notsig	NA	notsig	NA	notsig	NA	notsig	NA	notsig	NA	notsig	NA	notsig	NA	notsig	NA
INTERPRO	IPR003877:SPla/RYanodine receptor SPRY	2	NA	notsig	NA	notsig	NA	notsig	NA	notsig	15	4.38e-05	15	0.0113889	NA	notsig	NA	notsig	NA	notsig	NA	notsig	NA	notsig	NA	notsig	NA	notsig	NA	notsig	NA	notsig	NA	notsig	NA	notsig	NA	notsig	NA	notsig	NA	notsig	NA	notsig	NA	notsig	NA	notsig	NA
INTERPRO	IPR003110:Phosphorylated immunoreceptor signaling ITAM	2	NA	notsig	NA	notsig	NA	notsig	NA	notsig	NA	notsig	NA	notsig	NA	notsig	NA	notsig	NA	notsig	NA	notsig	NA	notsig	NA	notsig	NA	notsig	NA	notsig	NA	notsig	NA	notsig	NA	notsig	NA	notsig	NA	notsig	NA	notsig	7	0.00714949	7	0.0358039	NA	notsig	NA
INTERPRO	IPR002402:Cytochrome P450, E-class, group II	2	NA	notsig	NA	notsig	NA	notsig	NA	notsig	NA	notsig	NA	notsig	NA	notsig	6	0.0108804	NA	notsig	NA	notsig	NA	notsig	7	0.0121304	NA	notsig	NA	notsig	NA	notsig	NA	notsig	NA	notsig	NA	notsig	NA	notsig	NA	notsig	NA	notsig	NA	notsig	NA	notsig	NA
INTERPRO	IPR002035:von Willebrand factor, type A	2	NA	notsig	NA	notsig	NA	notsig	NA	notsig	NA	notsig	NA	notsig	NA	notsig	NA	notsig	NA	notsig	NA	notsig	NA	notsig	NA	notsig	NA	notsig	NA	notsig	NA	notsig	NA	notsig	NA	notsig	NA	notsig	NA	notsig	NA	notsig	22	0.00631736	28	0.000589	NA	notsig	NA
INTERPRO	IPR001870:B30.2/SPRY domain	2	NA	notsig	NA	notsig	NA	notsig	NA	notsig	15	7.94e-05	16	0.00589492	NA	notsig	NA	notsig	NA	notsig	NA	notsig	NA	notsig	NA	notsig	NA	notsig	NA	notsig	NA	notsig	NA	notsig	NA	notsig	NA	notsig	NA	notsig	NA	notsig	NA	notsig	NA	notsig	NA	notsig	NA
INTERPRO	IPR001395:Aldo/keto reductase	2	NA	notsig	NA	notsig	NA	notsig	NA	notsig	NA	notsig	NA	notsig	NA	notsig	NA	notsig	NA	notsig	NA	notsig	NA	notsig	NA	notsig	NA	notsig	NA	notsig	NA	notsig	NA	notsig	NA	notsig	NA	notsig	NA	notsig	NA	notsig	NA	notsig	NA	notsig	NA	notsig	NA
INTERPRO	IPR001368:TNFR/NGFR cysteine-rich region	2	NA	notsig	NA	notsig	NA	notsig	NA	notsig	NA	notsig	NA	notsig	NA	notsig	NA	notsig	NA	notsig	NA	notsig	NA	notsig	NA	notsig	NA	notsig	NA	notsig	NA	notsig	NA	notsig	5	0.040267	NA	notsig	NA	notsig	NA	notsig	NA	notsig	NA	notsig	NA	notsig	NA
INTERPRO	IPR001245:Serine-threonine/tyrosine-protein kinase catalytic domain	2	NA	notsig	NA	notsig	NA	notsig	NA	notsig	NA	notsig	NA	notsig	NA	notsig	NA	notsig	NA	notsig	NA	notsig	NA	notsig	NA	notsig	NA	notsig	NA	notsig	NA	notsig	NA	notsig	NA	notsig	NA	notsig	NA	notsig	NA	notsig	29	0.0242561	40	0.000478	NA	notsig	NA
INTERPRO	IPR001089:CXC chemokine	2	NA	notsig	NA	notsig	NA	notsig	NA	notsig	NA	notsig	NA	notsig	NA	notsig	5	0.0307141	NA	notsig	NA	notsig	NA	notsig	NA	notsig	NA	notsig	NA	notsig	7	0.000196	NA	notsig	NA	notsig	NA	notsig	NA	notsig	NA	notsig	NA	notsig	NA	notsig	NA	notsig	NA
INTERPRO	IPR001073:Complement C1q protein	2	NA	notsig	NA	notsig	NA	notsig	NA	notsig	NA	notsig	NA	notsig	NA	notsig	NA	notsig	14	0.00330142	NA	notsig	NA	notsig	NA	notsig	NA	notsig	NA	notsig	NA	notsig	NA	notsig	6	0.0341749	NA	notsig	NA	notsig	NA	notsig	NA	notsig	NA	notsig	NA	notsig	NA
INTERPRO	IPR000562:Fibronectin, type II, collagen-binding	2	6	2.46e-05	NA	notsig	NA	notsig	NA	notsig	NA	notsig	NA	notsig	NA	notsig	NA	notsig	NA	notsig	NA	notsig	NA	notsig	NA	notsig	NA	notsig	NA	notsig	NA	notsig	NA	notsig	5	0.0308353	NA	notsig	NA	notsig	NA	notsig	NA	notsig	NA	notsig	NA	notsig	NA
INTERPRO	IPR000315:Zinc finger, B-box	2	NA	notsig	NA	notsig	NA	notsig	NA	notsig	11	0.00567185	14	0.0060743	NA	notsig	NA	notsig	NA	notsig	NA	notsig	NA	notsig	NA	notsig	NA	notsig	NA	notsig	NA	notsig	NA	notsig	NA	notsig	NA	notsig	NA	notsig	NA	notsig	NA	notsig	NA	notsig	NA	notsig	NA
INTERPRO	IPR000276:G protein-coupled receptor, rhodopsin-like	2	NA	notsig	NA	notsig	NA	notsig	NA	notsig	NA	notsig	NA	notsig	NA	notsig	NA	notsig	NA	notsig	NA	notsig	NA	notsig	NA	notsig	NA	notsig	NA	notsig	NA	notsig	NA	notsig	NA	notsig	NA	notsig	NA	notsig	NA	notsig	NA	notsig	40	0.0239653	NA	notsig	NA
INTERPRO	IPR000242:Protein-tyrosine phosphatase, receptor/non-receptor type	2	NA	notsig	NA	notsig	12	0.0040279	NA	notsig	NA	notsig	NA	notsig	NA	notsig	NA	notsig	NA	notsig	NA	notsig	NA	notsig	NA	notsig	NA	notsig	NA	notsig	NA	notsig	NA	notsig	NA	notsig	NA	notsig	NA	notsig	NA	notsig	14	0.00512574	NA	notsig	NA	notsig	NA
INTERPRO	IPR000203:GPS domain	2	NA	notsig	NA	notsig	NA	notsig	NA	notsig	NA	notsig	NA	notsig	NA	notsig	NA	notsig	NA	notsig	NA	notsig	NA	notsig	NA	notsig	NA	notsig	NA	notsig	NA	notsig	NA	notsig	NA	notsig	NA	notsig	NA	notsig	NA	notsig	14	3.81e-05	NA	notsig	NA	notsig	NA
INTERPRO	IPR000195:Rab-GTPase-TBC domain	2	NA	notsig	NA	notsig	NA	notsig	NA	notsig	14	0.00165342	16	0.0296179	NA	notsig	NA	notsig	NA	notsig	NA	notsig	NA	notsig	NA	notsig	NA	notsig	NA	notsig	NA	notsig	NA	notsig	NA	notsig	NA	notsig	NA	notsig	NA	notsig	NA	notsig	NA	notsig	NA	notsig	NA
BP	GO:0070206~protein trimerization	2	NA	notsig	NA	notsig	NA	notsig	NA	notsig	7	0.000373	6	0.0369389	NA	notsig	NA	notsig	NA	notsig	NA	notsig	NA	notsig	NA	notsig	NA	notsig	NA	notsig	NA	notsig	NA	notsig	NA	notsig	NA	notsig	NA	notsig	NA	notsig	NA	notsig	NA	notsig	NA	notsig	NA
BP	GO:0055085~transmembrane transport	2	NA	notsig	NA	notsig	NA	notsig	NA	notsig	26	0.0228063	NA	notsig	NA	notsig	NA	notsig	NA	notsig	NA	notsig	NA	notsig	NA	notsig	NA	notsig	NA	notsig	NA	notsig	NA	notsig	NA	notsig	NA	notsig	NA	notsig	NA	notsig	NA	notsig	NA	notsig	NA	notsig	NA
BP	GO:0050900~leukocyte migration	2	NA	notsig	NA	notsig	NA	notsig	NA	notsig	NA	notsig	23	0.00958932	NA	notsig	NA	notsig	NA	notsig	NA	notsig	NA	notsig	NA	notsig	NA	notsig	NA	notsig	NA	notsig	NA	notsig	NA	notsig	NA	notsig	NA	notsig	NA	notsig	NA	notsig	42	3.93e-05	NA	notsig	NA
MF	GO:0050839~cell adhesion molecule binding	2	NA	notsig	NA	notsig	12	0.0193879	NA	notsig	NA	notsig	15	0.00269258	NA	notsig	NA	notsig	NA	notsig	NA	notsig	NA	notsig	NA	notsig	NA	notsig	NA	notsig	NA	notsig	NA	notsig	NA	notsig	NA	notsig	NA	notsig	NA	notsig	NA	notsig	NA	notsig	NA	notsig	NA
BP	GO:0050830~defense response to Gram-positive bacterium	2	NA	notsig	NA	notsig	NA	notsig	NA	notsig	NA	notsig	13	0.0298422	NA	notsig	NA	notsig	NA	notsig	NA	notsig	NA	notsig	NA	notsig	NA	notsig	NA	notsig	NA	notsig	NA	notsig	NA	notsig	NA	notsig	NA	notsig	NA	notsig	NA	notsig	NA	notsig	NA	notsig	NA
BP	GO:0050728~negative regulation of inflammatory response	2	NA	notsig	NA	notsig	NA	notsig	NA	notsig	NA	notsig	NA	notsig	NA	notsig	NA	notsig	36	5.37e-05	NA	notsig	NA	notsig	NA	notsig	NA	notsig	NA	notsig	NA	notsig	NA	notsig	NA	notsig	NA	notsig	NA	notsig	NA	notsig	NA	notsig	25	0.00789103	NA	notsig	NA
MF	GO:0048020~CCR chemokine receptor binding	2	NA	notsig	NA	notsig	6	0.00928127	NA	notsig	6	0.00355167	NA	notsig	NA	notsig	NA	notsig	NA	notsig	NA	notsig	NA	notsig	NA	notsig	NA	notsig	NA	notsig	NA	notsig	NA	notsig	NA	notsig	NA	notsig	NA	notsig	NA	notsig	NA	notsig	NA	notsig	NA	notsig	NA
MF	GO:0046703~natural killer cell lectin-like receptor binding	2	NA	notsig	NA	notsig	NA	notsig	NA	notsig	NA	notsig	NA	notsig	NA	notsig	NA	notsig	NA	notsig	NA	notsig	NA	notsig	7	0.0278671	NA	notsig	NA	notsig	NA	notsig	NA	notsig	NA	notsig	NA	notsig	8	0.00120606	NA	notsig	NA	notsig	NA	notsig	NA	notsig	NA
MF	GO:0043565~sequence-specific DNA binding	2	NA	notsig	NA	notsig	NA	notsig	NA	notsig	NA	notsig	NA	notsig	83	0.0160248	NA	notsig	NA	notsig	NA	notsig	NA	notsig	NA	notsig	23	0.0122742	NA	notsig	NA	notsig	NA	notsig	NA	notsig	NA	notsig	NA	notsig	NA	notsig	NA	notsig	NA	notsig	NA	notsig	NA
CC	GO:0043235~receptor complex	2	NA	notsig	NA	notsig	NA	notsig	NA	notsig	NA	notsig	NA	notsig	NA	notsig	NA	notsig	NA	notsig	NA	notsig	NA	notsig	NA	notsig	NA	notsig	NA	notsig	NA	notsig	NA	notsig	NA	notsig	NA	notsig	NA	notsig	NA	notsig	27	0.00162478	35	6.21e-05	NA	notsig	NA
BP	GO:0042632~cholesterol homeostasis	2	NA	notsig	NA	notsig	NA	notsig	NA	notsig	NA	notsig	NA	notsig	NA	notsig	NA	notsig	NA	notsig	NA	notsig	NA	notsig	22	0.000172	NA	notsig	NA	notsig	NA	notsig	NA	notsig	NA	notsig	NA	notsig	NA	notsig	NA	notsig	NA	notsig	NA	notsig	NA	notsig	NA
CC	GO:0042627~chylomicron	2	NA	notsig	NA	notsig	NA	notsig	NA	notsig	NA	notsig	NA	notsig	9	0.0165152	NA	notsig	NA	notsig	NA	notsig	NA	notsig	9	0.00169422	NA	notsig	NA	notsig	NA	notsig	NA	notsig	NA	notsig	NA	notsig	NA	notsig	NA	notsig	NA	notsig	NA	notsig	NA	notsig	NA
BP	GO:0042493~response to drug	2	NA	notsig	NA	notsig	NA	notsig	NA	notsig	NA	notsig	42	0.0140234	NA	notsig	NA	notsig	NA	notsig	NA	notsig	NA	notsig	NA	notsig	NA	notsig	39	0.0205331	NA	notsig	NA	notsig	NA	notsig	NA	notsig	NA	notsig	NA	notsig	NA	notsig	NA	notsig	NA	notsig	NA
BP	GO:0042110~T cell activation	2	NA	notsig	NA	notsig	NA	notsig	NA	notsig	NA	notsig	NA	notsig	NA	notsig	NA	notsig	NA	notsig	NA	notsig	NA	notsig	NA	notsig	NA	notsig	NA	notsig	NA	notsig	NA	notsig	NA	notsig	NA	notsig	NA	notsig	NA	notsig	16	0.0290617	19	0.0477586	NA	notsig	NA
BP	GO:0035987~endodermal cell differentiation	2	NA	notsig	NA	notsig	10	0.00565364	NA	notsig	NA	notsig	9	0.036938	NA	notsig	NA	notsig	NA	notsig	NA	notsig	NA	notsig	NA	notsig	NA	notsig	NA	notsig	NA	notsig	NA	notsig	NA	notsig	NA	notsig	NA	notsig	NA	notsig	NA	notsig	NA	notsig	NA	notsig	NA
BP	GO:0035456~response to interferon-beta	2	NA	notsig	NA	notsig	NA	notsig	NA	notsig	NA	notsig	NA	notsig	NA	notsig	NA	notsig	NA	notsig	NA	notsig	NA	notsig	NA	notsig	NA	notsig	NA	notsig	NA	notsig	NA	notsig	NA	notsig	NA	notsig	NA	notsig	NA	notsig	NA	notsig	NA	notsig	NA	notsig	NA
BP	GO:0034605~cellular response to heat	2	NA	notsig	NA	notsig	NA	notsig	NA	notsig	NA	notsig	NA	notsig	NA	notsig	NA	notsig	NA	notsig	NA	notsig	NA	notsig	NA	notsig	NA	notsig	NA	notsig	NA	notsig	NA	notsig	NA	notsig	NA	notsig	NA	notsig	NA	notsig	NA	notsig	NA	notsig	NA	notsig	NA
CC	GO:0034364~high-density lipoprotein particle	2	NA	notsig	NA	notsig	NA	notsig	NA	notsig	NA	notsig	NA	notsig	12	0.0143338	NA	notsig	NA	notsig	NA	notsig	NA	notsig	13	6.28e-05	NA	notsig	NA	notsig	NA	notsig	NA	notsig	NA	notsig	NA	notsig	NA	notsig	NA	notsig	NA	notsig	NA	notsig	NA	notsig	NA
CC	GO:0034361~very-low-density lipoprotein particle	2	NA	notsig	NA	notsig	NA	notsig	NA	notsig	NA	notsig	NA	notsig	12	0.0143338	NA	notsig	NA	notsig	NA	notsig	NA	notsig	11	0.00252151	NA	notsig	NA	notsig	NA	notsig	NA	notsig	NA	notsig	NA	notsig	NA	notsig	NA	notsig	NA	notsig	NA	notsig	NA	notsig	NA
BP	GO:0034341~response to interferon-gamma	2	NA	notsig	NA	notsig	NA	notsig	NA	notsig	NA	notsig	NA	notsig	NA	notsig	NA	notsig	NA	notsig	NA	notsig	NA	notsig	NA	notsig	NA	notsig	NA	notsig	NA	notsig	NA	notsig	NA	notsig	NA	notsig	NA	notsig	NA	notsig	NA	notsig	NA	notsig	NA	notsig	NA
BP	GO:0034097~response to cytokine	2	NA	notsig	NA	notsig	NA	notsig	NA	notsig	NA	notsig	NA	notsig	NA	notsig	NA	notsig	NA	notsig	NA	notsig	NA	notsig	NA	notsig	NA	notsig	NA	notsig	NA	notsig	NA	notsig	NA	notsig	NA	notsig	NA	notsig	NA	notsig	NA	notsig	NA	notsig	NA	notsig	NA
BP	GO:0032753~positive regulation of interleukin-4 production	2	NA	notsig	NA	notsig	NA	notsig	NA	notsig	NA	notsig	7	0.0367952	NA	notsig	NA	notsig	NA	notsig	NA	notsig	NA	notsig	NA	notsig	NA	notsig	NA	notsig	NA	notsig	NA	notsig	NA	notsig	NA	notsig	NA	notsig	NA	notsig	NA	notsig	NA	notsig	NA	notsig	NA
BP	GO:0032729~positive regulation of interferon-gamma production	2	NA	notsig	NA	notsig	10	0.0397531	NA	notsig	NA	notsig	12	0.00948613	NA	notsig	NA	notsig	NA	notsig	NA	notsig	NA	notsig	NA	notsig	NA	notsig	NA	notsig	NA	notsig	NA	notsig	NA	notsig	NA	notsig	NA	notsig	NA	notsig	NA	notsig	NA	notsig	NA	notsig	NA
CC	GO:0031362~anchored component of external side of plasma membrane	2	NA	notsig	NA	notsig	NA	notsig	NA	notsig	NA	notsig	NA	notsig	NA	notsig	NA	notsig	13	0.00256019	11	0.00265034	NA	notsig	NA	notsig	NA	notsig	NA	notsig	NA	notsig	NA	notsig	NA	notsig	NA	notsig	NA	notsig	NA	notsig	NA	notsig	NA	notsig	NA	notsig	NA
CC	GO:0030315~T-tubule	2	NA	notsig	NA	notsig	NA	notsig	NA	notsig	NA	notsig	NA	notsig	NA	notsig	NA	notsig	NA	notsig	NA	notsig	NA	notsig	NA	notsig	NA	notsig	NA	notsig	NA	notsig	NA	notsig	NA	notsig	NA	notsig	NA	notsig	NA	notsig	NA	notsig	13	0.0267679	NA	notsig	15
CC	GO:0030175~filopodium	2	NA	notsig	NA	notsig	NA	notsig	NA	notsig	NA	notsig	NA	notsig	NA	notsig	NA	notsig	NA	notsig	NA	notsig	NA	notsig	NA	notsig	NA	notsig	NA	notsig	NA	notsig	NA	notsig	NA	notsig	NA	notsig	NA	notsig	NA	notsig	20	0.00893595	22	0.0337207	NA	notsig	NA
BP	GO:0030101~natural killer cell activation	2	NA	notsig	NA	notsig	NA	notsig	NA	notsig	NA	notsig	6	0.0369389	NA	notsig	NA	notsig	NA	notsig	NA	notsig	NA	notsig	NA	notsig	NA	notsig	NA	notsig	NA	notsig	NA	notsig	6	0.00244449	NA	notsig	NA	notsig	NA	notsig	NA	notsig	NA	notsig	NA	notsig	NA
CC	GO:0030054~cell junction	2	NA	notsig	NA	notsig	NA	notsig	NA	notsig	NA	notsig	NA	notsig	NA	notsig	NA	notsig	NA	notsig	NA	notsig	NA	notsig	NA	notsig	NA	notsig	NA	notsig	NA	notsig	NA	notsig	NA	notsig	NA	notsig	NA	notsig	NA	notsig	56	0.0186646	65	0.0456444	NA	notsig	NA
MF	GO:0019838~growth factor binding	2	NA	notsig	NA	notsig	NA	notsig	NA	notsig	NA	notsig	NA	notsig	NA	notsig	NA	notsig	NA	notsig	NA	notsig	NA	notsig	NA	notsig	NA	notsig	NA	notsig	NA	notsig	NA	notsig	NA	notsig	NA	notsig	NA	notsig	NA	notsig	13	0.00212102	13	0.0332128	NA	notsig	NA
BP	GO:0019835~cytolysis	2	NA	notsig	7	0.0281205	NA	notsig	NA	notsig	NA	notsig	NA	notsig	NA	notsig	NA	notsig	NA	notsig	NA	notsig	NA	notsig	NA	notsig	NA	notsig	NA	notsig	NA	notsig	NA	notsig	NA	notsig	NA	notsig	NA	notsig	NA	notsig	10	0.0279547	NA	notsig	NA	notsig	NA
BP	GO:0019731~antibacterial humoral response	2	NA	notsig	NA	notsig	NA	notsig	NA	notsig	7	0.0158687	8	0.0479486	NA	notsig	NA	notsig	NA	notsig	NA	notsig	NA	notsig	NA	notsig	NA	notsig	NA	notsig	NA	notsig	NA	notsig	NA	notsig	NA	notsig	NA	notsig	NA	notsig	NA	notsig	NA	notsig	NA	notsig	NA
MF	GO:0017124~SH3 domain binding	2	NA	notsig	NA	notsig	NA	notsig	NA	notsig	NA	notsig	NA	notsig	NA	notsig	NA	notsig	NA	notsig	NA	notsig	NA	notsig	NA	notsig	NA	notsig	NA	notsig	NA	notsig	NA	notsig	NA	notsig	NA	notsig	NA	notsig	NA	notsig	28	0.0161601	33	0.0271327	NA	notsig	NA
BP	GO:0016525~negative regulation of angiogenesis	2	NA	notsig	NA	notsig	NA	notsig	NA	notsig	NA	notsig	NA	notsig	NA	notsig	NA	notsig	NA	notsig	NA	notsig	NA	notsig	18	0.00660471	NA	notsig	NA	notsig	NA	notsig	NA	notsig	NA	notsig	NA	notsig	NA	notsig	NA	notsig	NA	notsig	22	0.00446126	NA	notsig	NA
MF	GO:0016493~C-C chemokine receptor activity	2	NA	notsig	NA	notsig	7	0.00778269	NA	notsig	6	0.00138936	NA	notsig	NA	notsig	NA	notsig	NA	notsig	NA	notsig	NA	notsig	NA	notsig	NA	notsig	NA	notsig	NA	notsig	NA	notsig	NA	notsig	NA	notsig	NA	notsig	NA	notsig	NA	notsig	NA	notsig	NA	notsig	NA
BP	GO:0016477~cell migration	2	NA	notsig	NA	notsig	NA	notsig	NA	notsig	NA	notsig	NA	notsig	NA	notsig	NA	notsig	NA	notsig	NA	notsig	NA	notsig	NA	notsig	NA	notsig	NA	notsig	NA	notsig	NA	notsig	NA	notsig	NA	notsig	NA	notsig	NA	notsig	37	0.0193962	48	0.00516704	NA	notsig	NA
CC	GO:0016459~myosin complex	2	NA	notsig	NA	notsig	NA	notsig	NA	notsig	NA	notsig	NA	notsig	NA	notsig	NA	notsig	20	0.0129171	NA	notsig	NA	notsig	NA	notsig	8	0.00479159	NA	notsig	NA	notsig	NA	notsig	NA	notsig	NA	notsig	NA	notsig	NA	notsig	NA	notsig	NA	notsig	NA	notsig	NA
BP	GO:0016045~detection of bacterium	2	NA	notsig	NA	notsig	NA	notsig	NA	notsig	NA	notsig	NA	notsig	NA	notsig	NA	notsig	NA	notsig	NA	notsig	NA	notsig	NA	notsig	NA	notsig	NA	notsig	NA	notsig	6	0.0111686	NA	notsig	NA	notsig	NA	notsig	NA	notsig	NA	notsig	NA	notsig	NA	notsig	6
CC	GO:0016020~membrane	2	NA	notsig	NA	notsig	NA	notsig	NA	notsig	NA	notsig	NA	notsig	NA	notsig	NA	notsig	NA	notsig	NA	notsig	NA	notsig	NA	notsig	NA	notsig	NA	notsig	NA	notsig	171	0.0159649	NA	notsig	NA	notsig	NA	notsig	NA	notsig	NA	notsig	NA	notsig	NA	notsig	235
CC	GO:0015935~small ribosomal subunit	2	NA	notsig	NA	notsig	NA	notsig	NA	notsig	NA	notsig	NA	notsig	NA	notsig	NA	notsig	NA	notsig	NA	notsig	NA	notsig	NA	notsig	NA	notsig	12	4.83e-05	NA	notsig	12	1.94e-06	NA	notsig	NA	notsig	NA	notsig	NA	notsig	NA	notsig	NA	notsig	NA	notsig	NA
CC	GO:0015629~actin cytoskeleton	2	NA	notsig	NA	notsig	NA	notsig	NA	notsig	NA	notsig	NA	notsig	NA	notsig	NA	notsig	65	0.0178704	NA	notsig	NA	notsig	NA	notsig	NA	notsig	NA	notsig	NA	notsig	NA	notsig	NA	notsig	NA	notsig	NA	notsig	NA	notsig	NA	notsig	66	4.83e-07	NA	notsig	NA
CC	GO:0014704~intercalated disc	2	NA	notsig	NA	notsig	NA	notsig	NA	notsig	NA	notsig	NA	notsig	NA	notsig	NA	notsig	NA	notsig	NA	notsig	NA	notsig	NA	notsig	NA	notsig	NA	notsig	NA	notsig	NA	notsig	NA	notsig	NA	notsig	NA	notsig	NA	notsig	NA	notsig	16	0.0263833	NA	notsig	21
BP	GO:0010595~positive regulation of endothelial cell migration	2	NA	notsig	NA	notsig	NA	notsig	NA	notsig	NA	notsig	NA	notsig	NA	notsig	NA	notsig	NA	notsig	NA	notsig	NA	notsig	NA	notsig	NA	notsig	NA	notsig	NA	notsig	NA	notsig	NA	notsig	NA	notsig	NA	notsig	NA	notsig	NA	notsig	18	0.029893	NA	notsig	15
CC	GO:0009925~basal plasma membrane	2	NA	notsig	NA	notsig	NA	notsig	NA	notsig	NA	notsig	NA	notsig	NA	notsig	NA	notsig	NA	notsig	NA	notsig	NA	notsig	NA	notsig	NA	notsig	NA	notsig	NA	notsig	NA	notsig	NA	notsig	NA	notsig	NA	notsig	NA	notsig	14	0.000903	12	0.0135547	NA	notsig	NA
BP	GO:0009636~response to toxic substance	2	NA	notsig	NA	notsig	NA	notsig	NA	notsig	NA	notsig	17	0.0294177	NA	notsig	NA	notsig	NA	notsig	NA	notsig	NA	notsig	NA	notsig	NA	notsig	NA	notsig	NA	notsig	NA	notsig	NA	notsig	NA	notsig	NA	notsig	NA	notsig	NA	notsig	NA	notsig	NA	notsig	NA
BP	GO:0009612~response to mechanical stimulus	2	NA	notsig	NA	notsig	NA	notsig	NA	notsig	NA	notsig	NA	notsig	NA	notsig	NA	notsig	24	0.0261334	23	0.00126559	NA	notsig	NA	notsig	NA	notsig	NA	notsig	NA	notsig	NA	notsig	NA	notsig	NA	notsig	NA	notsig	NA	notsig	NA	notsig	NA	notsig	NA	notsig	NA
MF	GO:0008307~structural constituent of muscle	2	NA	notsig	NA	notsig	NA	notsig	NA	notsig	NA	notsig	NA	notsig	NA	notsig	NA	notsig	21	0.00980788	NA	notsig	NA	notsig	NA	notsig	NA	notsig	NA	notsig	NA	notsig	NA	notsig	NA	notsig	NA	notsig	NA	notsig	NA	notsig	NA	notsig	13	0.0332128	NA	notsig	NA
CC	GO:0008305~integrin complex	2	NA	notsig	NA	notsig	NA	notsig	NA	notsig	NA	notsig	NA	notsig	NA	notsig	NA	notsig	NA	notsig	NA	notsig	NA	notsig	NA	notsig	NA	notsig	NA	notsig	NA	notsig	NA	notsig	NA	notsig	NA	notsig	NA	notsig	NA	notsig	10	0.0488003	13	0.0136273	NA	notsig	NA
MF	GO:0008289~lipid binding	2	NA	notsig	NA	notsig	NA	notsig	NA	notsig	NA	notsig	NA	notsig	NA	notsig	NA	notsig	NA	notsig	NA	notsig	NA	notsig	28	0.0461655	NA	notsig	NA	notsig	NA	notsig	NA	notsig	NA	notsig	NA	notsig	NA	notsig	NA	notsig	NA	notsig	37	0.018482	NA	notsig	NA
MF	GO:0008137~NADH dehydrogenase (ubiquinone) activity	2	NA	notsig	NA	notsig	NA	notsig	NA	notsig	NA	notsig	NA	notsig	NA	notsig	NA	notsig	NA	notsig	NA	notsig	NA	notsig	NA	notsig	NA	notsig	15	0.00314139	NA	notsig	17	2e-06	NA	notsig	NA	notsig	NA	notsig	NA	notsig	NA	notsig	NA	notsig	NA	notsig	NA
BP	GO:0007596~blood coagulation	2	NA	notsig	NA	notsig	NA	notsig	NA	notsig	NA	notsig	28	0.0497148	NA	notsig	NA	notsig	NA	notsig	NA	notsig	NA	notsig	NA	notsig	NA	notsig	NA	notsig	NA	notsig	NA	notsig	NA	notsig	NA	notsig	NA	notsig	NA	notsig	NA	notsig	41	0.0192787	NA	notsig	NA
BP	GO:0007229~integrin-mediated signaling pathway	2	NA	notsig	NA	notsig	NA	notsig	NA	notsig	NA	notsig	NA	notsig	NA	notsig	NA	notsig	NA	notsig	NA	notsig	NA	notsig	NA	notsig	NA	notsig	NA	notsig	NA	notsig	NA	notsig	NA	notsig	NA	notsig	NA	notsig	NA	notsig	28	0.000418	41	3.27e-07	NA	notsig	NA
BP	GO:0007204~positive regulation of cytosolic calcium ion concentration	2	NA	notsig	NA	notsig	NA	notsig	NA	notsig	NA	notsig	NA	notsig	NA	notsig	NA	notsig	39	0.0125594	NA	notsig	NA	notsig	NA	notsig	NA	notsig	NA	notsig	NA	notsig	NA	notsig	NA	notsig	NA	notsig	NA	notsig	NA	notsig	NA	notsig	32	0.0072625	NA	notsig	NA
BP	GO:0007160~cell-matrix adhesion	2	NA	notsig	NA	notsig	NA	notsig	NA	notsig	NA	notsig	18	0.0248614	NA	notsig	NA	notsig	NA	notsig	NA	notsig	NA	notsig	NA	notsig	NA	notsig	NA	notsig	NA	notsig	NA	notsig	NA	notsig	NA	notsig	NA	notsig	NA	notsig	NA	notsig	30	0.000929	NA	notsig	NA
BP	GO:0006629~lipid metabolic process	2	NA	notsig	NA	notsig	NA	notsig	NA	notsig	NA	notsig	NA	notsig	NA	notsig	25	0.0013579	NA	notsig	NA	notsig	NA	notsig	31	0.0260042	NA	notsig	NA	notsig	NA	notsig	NA	notsig	NA	notsig	NA	notsig	NA	notsig	NA	notsig	NA	notsig	NA	notsig	NA	notsig	NA
BP	GO:0006412~translation	2	NA	notsig	NA	notsig	NA	notsig	NA	notsig	NA	notsig	NA	notsig	NA	notsig	NA	notsig	NA	notsig	NA	notsig	NA	notsig	NA	notsig	NA	notsig	54	2.95e-09	NA	notsig	48	2.62e-11	NA	notsig	NA	notsig	NA	notsig	NA	notsig	NA	notsig	NA	notsig	NA	notsig	NA
BP	GO:0006364~rRNA processing	2	NA	notsig	NA	notsig	NA	notsig	NA	notsig	NA	notsig	NA	notsig	NA	notsig	NA	notsig	NA	notsig	NA	notsig	NA	notsig	NA	notsig	NA	notsig	NA	notsig	NA	notsig	35	2.06e-05	NA	notsig	NA	notsig	NA	notsig	NA	notsig	NA	notsig	NA	notsig	NA	notsig	NA
BP	GO:0006120~mitochondrial electron transport, NADH to ubiquinone	2	NA	notsig	NA	notsig	NA	notsig	NA	notsig	NA	notsig	NA	notsig	NA	notsig	NA	notsig	NA	notsig	NA	notsig	NA	notsig	NA	notsig	NA	notsig	16	0.00356841	NA	notsig	18	1.83e-06	NA	notsig	NA	notsig	NA	notsig	NA	notsig	NA	notsig	NA	notsig	NA	notsig	NA
CC	GO:0005923~bicellular tight junction	2	NA	notsig	NA	notsig	NA	notsig	NA	notsig	NA	notsig	NA	notsig	NA	notsig	NA	notsig	36	0.0382891	NA	notsig	NA	notsig	NA	notsig	NA	notsig	NA	notsig	NA	notsig	NA	notsig	NA	notsig	NA	notsig	NA	notsig	NA	notsig	NA	notsig	27	0.0433444	NA	notsig	NA
CC	GO:0005901~caveola	2	NA	notsig	NA	notsig	NA	notsig	NA	notsig	NA	notsig	NA	notsig	NA	notsig	NA	notsig	NA	notsig	NA	notsig	NA	notsig	NA	notsig	NA	notsig	NA	notsig	NA	notsig	NA	notsig	NA	notsig	NA	notsig	NA	notsig	NA	notsig	17	0.0269546	26	0.000275	NA	notsig	NA
CC	GO:0005796~Golgi lumen	2	NA	notsig	NA	notsig	NA	notsig	NA	notsig	NA	notsig	NA	notsig	NA	notsig	NA	notsig	NA	notsig	NA	notsig	NA	notsig	NA	notsig	NA	notsig	NA	notsig	NA	notsig	NA	notsig	NA	notsig	NA	notsig	NA	notsig	NA	notsig	NA	notsig	19	0.00259108	NA	notsig	NA
CC	GO:0005788~endoplasmic reticulum lumen	2	NA	notsig	NA	notsig	NA	notsig	NA	notsig	NA	notsig	31	0.0033134	NA	notsig	NA	notsig	NA	notsig	NA	notsig	NA	notsig	NA	notsig	NA	notsig	NA	notsig	NA	notsig	NA	notsig	NA	notsig	NA	notsig	NA	notsig	NA	notsig	NA	notsig	41	0.0162461	NA	notsig	NA
CC	GO:0005783~endoplasmic reticulum	2	NA	notsig	55	0.00533581	NA	notsig	NA	notsig	NA	notsig	NA	notsig	NA	notsig	NA	notsig	NA	notsig	NA	notsig	NA	notsig	NA	notsig	NA	notsig	NA	notsig	NA	notsig	NA	notsig	NA	notsig	NA	notsig	NA	notsig	NA	notsig	NA	notsig	146	0.0462052	NA	notsig	NA
CC	GO:0005746~mitochondrial respiratory chain	2	NA	notsig	NA	notsig	NA	notsig	NA	notsig	NA	notsig	NA	notsig	NA	notsig	NA	notsig	NA	notsig	NA	notsig	NA	notsig	NA	notsig	NA	notsig	7	0.0150049	NA	notsig	6	0.0254482	NA	notsig	NA	notsig	NA	notsig	NA	notsig	NA	notsig	NA	notsig	NA	notsig	NA
CC	GO:0005743~mitochondrial inner membrane	2	NA	notsig	NA	notsig	NA	notsig	NA	notsig	NA	notsig	NA	notsig	NA	notsig	NA	notsig	NA	notsig	NA	notsig	NA	notsig	NA	notsig	NA	notsig	89	4.19e-11	NA	notsig	66	1.74e-08	NA	notsig	NA	notsig	NA	notsig	NA	notsig	NA	notsig	NA	notsig	NA	notsig	NA
CC	GO:0005605~basal lamina	2	5	0.000257	NA	notsig	NA	notsig	NA	notsig	NA	notsig	NA	notsig	NA	notsig	NA	notsig	NA	notsig	NA	notsig	NA	notsig	NA	notsig	NA	notsig	NA	notsig	NA	notsig	NA	notsig	NA	notsig	NA	notsig	NA	notsig	NA	notsig	NA	notsig	8	0.0135775	NA	notsig	NA
MF	GO:0005125~cytokine activity	2	NA	notsig	NA	notsig	19	0.00185031	NA	notsig	NA	notsig	NA	notsig	NA	notsig	NA	notsig	35	0.0355026	NA	notsig	NA	notsig	NA	notsig	NA	notsig	NA	notsig	NA	notsig	NA	notsig	NA	notsig	NA	notsig	NA	notsig	NA	notsig	NA	notsig	NA	notsig	NA	notsig	NA
MF	GO:0005096~GTPase activator activity	2	NA	notsig	NA	notsig	NA	notsig	NA	notsig	NA	notsig	NA	notsig	NA	notsig	NA	notsig	NA	notsig	NA	notsig	NA	notsig	NA	notsig	NA	notsig	NA	notsig	NA	notsig	NA	notsig	NA	notsig	NA	notsig	NA	notsig	NA	notsig	52	0.00891942	67	0.00843182	NA	notsig	NA
MF	GO:0005044~scavenger receptor activity	2	NA	notsig	NA	notsig	NA	notsig	NA	notsig	NA	notsig	NA	notsig	NA	notsig	NA	notsig	NA	notsig	NA	notsig	NA	notsig	NA	notsig	NA	notsig	NA	notsig	NA	notsig	NA	notsig	NA	notsig	NA	notsig	NA	notsig	NA	notsig	14	0.0332002	17	0.00651452	NA	notsig	NA
MF	GO:0004930~G-protein coupled receptor activity	2	NA	notsig	NA	notsig	NA	notsig	NA	notsig	NA	notsig	NA	notsig	NA	notsig	NA	notsig	NA	notsig	NA	notsig	NA	notsig	NA	notsig	NA	notsig	NA	notsig	NA	notsig	NA	notsig	NA	notsig	NA	notsig	NA	notsig	NA	notsig	35	0.00483578	43	0.00668783	NA	notsig	NA
MF	GO:0004896~cytokine receptor activity	2	NA	notsig	NA	notsig	NA	notsig	NA	notsig	8	0.0425513	NA	notsig	NA	notsig	NA	notsig	NA	notsig	NA	notsig	NA	notsig	NA	notsig	NA	notsig	NA	notsig	NA	notsig	NA	notsig	NA	notsig	NA	notsig	NA	notsig	NA	notsig	14	0.00726057	NA	notsig	NA	notsig	NA
MF	GO:0004745~retinol dehydrogenase activity	2	NA	notsig	NA	notsig	6	0.0467667	NA	notsig	NA	notsig	NA	notsig	NA	notsig	NA	notsig	NA	notsig	NA	notsig	NA	notsig	9	0.0127959	NA	notsig	NA	notsig	NA	notsig	NA	notsig	NA	notsig	NA	notsig	NA	notsig	NA	notsig	NA	notsig	NA	notsig	NA	notsig	NA
MF	GO:0004714~transmembrane receptor protein tyrosine kinase activity	2	NA	notsig	NA	notsig	NA	notsig	NA	notsig	NA	notsig	NA	notsig	NA	notsig	NA	notsig	NA	notsig	NA	notsig	NA	notsig	NA	notsig	NA	notsig	NA	notsig	NA	notsig	NA	notsig	NA	notsig	NA	notsig	NA	notsig	NA	notsig	NA	notsig	18	0.000385	NA	notsig	12
MF	GO:0004601~peroxidase activity	2	NA	notsig	NA	notsig	NA	notsig	NA	notsig	7	0.0148833	NA	notsig	NA	notsig	NA	notsig	NA	notsig	NA	notsig	NA	notsig	NA	notsig	NA	notsig	NA	notsig	6	0.0132384	NA	notsig	NA	notsig	NA	notsig	NA	notsig	NA	notsig	NA	notsig	NA	notsig	NA	notsig	NA
MF	GO:0004556~alpha-amylase activity	2	NA	notsig	NA	notsig	5	0.0199499	NA	notsig	NA	notsig	NA	notsig	NA	notsig	NA	notsig	NA	notsig	NA	notsig	NA	notsig	NA	notsig	5	0.00482789	NA	notsig	NA	notsig	NA	notsig	NA	notsig	NA	notsig	NA	notsig	NA	notsig	NA	notsig	NA	notsig	NA	notsig	NA
MF	GO:0004129~cytochrome-c oxidase activity	2	NA	notsig	NA	notsig	NA	notsig	NA	notsig	NA	notsig	NA	notsig	NA	notsig	NA	notsig	NA	notsig	NA	notsig	NA	notsig	NA	notsig	NA	notsig	9	0.0289792	NA	notsig	11	5.94e-05	NA	notsig	NA	notsig	NA	notsig	NA	notsig	NA	notsig	NA	notsig	NA	notsig	NA
BP	GO:0002479~antigen processing and presentation of exogenous peptide antigen via MHC class I, TAP-dependent	2	7	0.0267058	NA	notsig	NA	notsig	NA	notsig	NA	notsig	NA	notsig	NA	notsig	NA	notsig	NA	notsig	NA	notsig	NA	notsig	NA	notsig	NA	notsig	NA	notsig	NA	notsig	15	0.00748257	NA	notsig	NA	notsig	NA	notsig	NA	notsig	NA	notsig	NA	notsig	NA	notsig	NA
MF	GO:0002020~protease binding	2	NA	notsig	NA	notsig	NA	notsig	NA	notsig	NA	notsig	NA	notsig	NA	notsig	NA	notsig	NA	notsig	34	0.000281	NA	notsig	NA	notsig	NA	notsig	NA	notsig	NA	notsig	17	0.0132913	NA	notsig	NA	notsig	NA	notsig	NA	notsig	NA	notsig	NA	notsig	NA	notsig	NA
MF	GO:0000978~RNA polymerase II core promoter proximal region sequence-specific DNA binding	2	NA	notsig	NA	notsig	NA	notsig	NA	notsig	NA	notsig	NA	notsig	NA	notsig	47	2.99e-07	NA	notsig	NA	notsig	NA	notsig	54	0.00221974	NA	notsig	NA	notsig	NA	notsig	NA	notsig	NA	notsig	NA	notsig	NA	notsig	NA	notsig	NA	notsig	NA	notsig	NA	notsig	NA
KEGG_PATHWAY	hsa05414:Dilated cardiomyopathy	1	NA	notsig	NA	notsig	NA	notsig	NA	notsig	NA	notsig	NA	notsig	NA	notsig	NA	notsig	NA	notsig	NA	notsig	NA	notsig	NA	notsig	NA	notsig	NA	notsig	NA	notsig	NA	notsig	NA	notsig	NA	notsig	NA	notsig	NA	notsig	NA	notsig	27	0.000835	NA	notsig	NA
KEGG_PATHWAY	hsa05412:Arrhythmogenic right ventricular cardiomyopathy (ARVC)	1	NA	notsig	NA	notsig	NA	notsig	NA	notsig	NA	notsig	NA	notsig	NA	notsig	NA	notsig	NA	notsig	NA	notsig	NA	notsig	NA	notsig	NA	notsig	NA	notsig	NA	notsig	NA	notsig	NA	notsig	NA	notsig	NA	notsig	NA	notsig	NA	notsig	27	8.69e-05	NA	notsig	NA
KEGG_PATHWAY	hsa05410:Hypertrophic cardiomyopathy (HCM)	1	NA	notsig	NA	notsig	NA	notsig	NA	notsig	NA	notsig	NA	notsig	NA	notsig	NA	notsig	NA	notsig	NA	notsig	NA	notsig	NA	notsig	NA	notsig	NA	notsig	NA	notsig	NA	notsig	NA	notsig	NA	notsig	NA	notsig	NA	notsig	NA	notsig	26	0.000453	NA	notsig	NA
KEGG_PATHWAY	hsa05222:Small cell lung cancer	1	NA	notsig	NA	notsig	NA	notsig	NA	notsig	NA	notsig	NA	notsig	NA	notsig	NA	notsig	NA	notsig	NA	notsig	NA	notsig	NA	notsig	NA	notsig	NA	notsig	NA	notsig	NA	notsig	NA	notsig	NA	notsig	NA	notsig	NA	notsig	23	0.00778379	NA	notsig	NA	notsig	NA
KEGG_PATHWAY	hsa05200:Pathways in cancer	1	NA	notsig	NA	notsig	NA	notsig	NA	notsig	NA	notsig	NA	notsig	NA	notsig	NA	notsig	NA	notsig	NA	notsig	NA	notsig	NA	notsig	NA	notsig	NA	notsig	NA	notsig	NA	notsig	NA	notsig	NA	notsig	NA	notsig	NA	notsig	NA	notsig	92	0.00435523	NA	notsig	NA
KEGG_PATHWAY	hsa05152:Tuberculosis	1	NA	notsig	NA	notsig	NA	notsig	NA	notsig	NA	notsig	29	0.0258519	NA	notsig	NA	notsig	NA	notsig	NA	notsig	NA	notsig	NA	notsig	NA	notsig	NA	notsig	NA	notsig	NA	notsig	NA	notsig	NA	notsig	NA	notsig	NA	notsig	NA	notsig	NA	notsig	NA	notsig	NA
KEGG_PATHWAY	hsa05143:African trypanosomiasis	1	NA	notsig	NA	notsig	NA	notsig	NA	notsig	NA	notsig	NA	notsig	NA	notsig	NA	notsig	NA	notsig	NA	notsig	NA	notsig	NA	notsig	NA	notsig	NA	notsig	NA	notsig	NA	notsig	NA	notsig	NA	notsig	NA	notsig	NA	notsig	11	0.0409293	NA	notsig	NA	notsig	NA
KEGG_PATHWAY	hsa05134:Legionellosis	1	NA	notsig	NA	notsig	NA	notsig	NA	notsig	NA	notsig	NA	notsig	NA	notsig	NA	notsig	NA	notsig	NA	notsig	NA	notsig	NA	notsig	NA	notsig	NA	notsig	NA	notsig	NA	notsig	NA	notsig	NA	notsig	NA	notsig	NA	notsig	NA	notsig	NA	notsig	NA	notsig	NA
KEGG_PATHWAY	hsa05133:Pertussis	1	NA	notsig	NA	notsig	NA	notsig	NA	notsig	NA	notsig	NA	notsig	NA	notsig	NA	notsig	NA	notsig	NA	notsig	NA	notsig	18	0.0290128	NA	notsig	NA	notsig	NA	notsig	NA	notsig	NA	notsig	NA	notsig	NA	notsig	NA	notsig	NA	notsig	NA	notsig	NA	notsig	NA
KEGG_PATHWAY	hsa05020:Prion diseases	1	NA	notsig	NA	notsig	NA	notsig	NA	notsig	NA	notsig	NA	notsig	NA	notsig	NA	notsig	NA	notsig	NA	notsig	NA	notsig	12	0.0155053	NA	notsig	NA	notsig	NA	notsig	NA	notsig	NA	notsig	NA	notsig	NA	notsig	NA	notsig	NA	notsig	NA	notsig	NA	notsig	NA
KEGG_PATHWAY	hsa04976:Bile secretion	1	NA	notsig	NA	notsig	NA	notsig	NA	notsig	NA	notsig	NA	notsig	NA	notsig	NA	notsig	19	0.0414804	NA	notsig	NA	notsig	NA	notsig	NA	notsig	NA	notsig	NA	notsig	NA	notsig	NA	notsig	NA	notsig	NA	notsig	NA	notsig	NA	notsig	NA	notsig	NA	notsig	NA
KEGG_PATHWAY	hsa04975:Fat digestion and absorption	1	NA	notsig	NA	notsig	NA	notsig	NA	notsig	NA	notsig	NA	notsig	NA	notsig	NA	notsig	NA	notsig	NA	notsig	NA	notsig	11	0.00141694	NA	notsig	NA	notsig	NA	notsig	NA	notsig	NA	notsig	NA	notsig	NA	notsig	NA	notsig	NA	notsig	NA	notsig	NA	notsig	NA
KEGG_PATHWAY	hsa04970:Salivary secretion	1	NA	notsig	NA	notsig	NA	notsig	NA	notsig	NA	notsig	NA	notsig	NA	notsig	NA	notsig	NA	notsig	NA	notsig	NA	notsig	NA	notsig	NA	notsig	NA	notsig	NA	notsig	NA	notsig	NA	notsig	NA	notsig	NA	notsig	NA	notsig	NA	notsig	27	0.000236	NA	notsig	NA
KEGG_PATHWAY	hsa04920:Adipocytokine signaling pathway	1	NA	notsig	NA	notsig	NA	notsig	NA	notsig	NA	notsig	NA	notsig	NA	notsig	NA	notsig	NA	notsig	NA	notsig	NA	notsig	NA	notsig	NA	notsig	NA	notsig	NA	notsig	NA	notsig	NA	notsig	NA	notsig	NA	notsig	NA	notsig	NA	notsig	NA	notsig	NA	notsig	NA
KEGG_PATHWAY	hsa04913:Ovarian steroidogenesis	1	NA	notsig	NA	notsig	NA	notsig	NA	notsig	NA	notsig	NA	notsig	NA	notsig	NA	notsig	16	0.0311123	NA	notsig	NA	notsig	NA	notsig	NA	notsig	NA	notsig	NA	notsig	NA	notsig	NA	notsig	NA	notsig	NA	notsig	NA	notsig	NA	notsig	NA	notsig	NA	notsig	NA
KEGG_PATHWAY	hsa04713:Circadian entrainment	1	NA	notsig	NA	notsig	NA	notsig	NA	notsig	NA	notsig	NA	notsig	NA	notsig	NA	notsig	NA	notsig	NA	notsig	NA	notsig	NA	notsig	NA	notsig	NA	notsig	NA	notsig	NA	notsig	NA	notsig	NA	notsig	NA	notsig	NA	notsig	NA	notsig	25	0.0137345	NA	notsig	NA
KEGG_PATHWAY	hsa04666:Fc gamma R-mediated phagocytosis	1	NA	notsig	NA	notsig	NA	notsig	NA	notsig	NA	notsig	22	0.00656262	NA	notsig	NA	notsig	NA	notsig	NA	notsig	NA	notsig	NA	notsig	NA	notsig	NA	notsig	NA	notsig	NA	notsig	NA	notsig	NA	notsig	NA	notsig	NA	notsig	NA	notsig	NA	notsig	NA	notsig	NA
KEGG_PATHWAY	hsa04664:Fc epsilon RI signaling pathway	1	NA	notsig	NA	notsig	NA	notsig	NA	notsig	NA	notsig	16	0.0344685	NA	notsig	NA	notsig	NA	notsig	NA	notsig	NA	notsig	NA	notsig	NA	notsig	NA	notsig	NA	notsig	NA	notsig	NA	notsig	NA	notsig	NA	notsig	NA	notsig	NA	notsig	NA	notsig	NA	notsig	NA
KEGG_PATHWAY	hsa04662:B cell receptor signaling pathway	1	NA	notsig	NA	notsig	NA	notsig	NA	notsig	NA	notsig	20	0.00317245	NA	notsig	NA	notsig	NA	notsig	NA	notsig	NA	notsig	NA	notsig	NA	notsig	NA	notsig	NA	notsig	NA	notsig	NA	notsig	NA	notsig	NA	notsig	NA	notsig	NA	notsig	NA	notsig	NA	notsig	NA
KEGG_PATHWAY	hsa04623:Cytosolic DNA-sensing pathway	1	NA	notsig	NA	notsig	NA	notsig	NA	notsig	NA	notsig	NA	notsig	NA	notsig	NA	notsig	NA	notsig	NA	notsig	NA	notsig	NA	notsig	NA	notsig	NA	notsig	NA	notsig	NA	notsig	NA	notsig	NA	notsig	NA	notsig	NA	notsig	NA	notsig	NA	notsig	NA	notsig	NA
KEGG_PATHWAY	hsa04620:Toll-like receptor signaling pathway	1	NA	notsig	NA	notsig	NA	notsig	NA	notsig	NA	notsig	NA	notsig	NA	notsig	NA	notsig	NA	notsig	NA	notsig	NA	notsig	NA	notsig	NA	notsig	NA	notsig	NA	notsig	NA	notsig	NA	notsig	NA	notsig	NA	notsig	NA	notsig	NA	notsig	NA	notsig	NA	notsig	NA
KEGG_PATHWAY	hsa04611:Platelet activation	1	NA	notsig	NA	notsig	NA	notsig	NA	notsig	NA	notsig	NA	notsig	NA	notsig	NA	notsig	NA	notsig	NA	notsig	NA	notsig	NA	notsig	NA	notsig	NA	notsig	NA	notsig	NA	notsig	NA	notsig	NA	notsig	NA	notsig	NA	notsig	NA	notsig	36	0.0163925	NA	notsig	NA
KEGG_PATHWAY	hsa04530:Tight junction	1	NA	notsig	NA	notsig	NA	notsig	NA	notsig	NA	notsig	NA	notsig	NA	notsig	NA	notsig	NA	notsig	NA	notsig	NA	notsig	NA	notsig	NA	notsig	NA	notsig	NA	notsig	NA	notsig	NA	notsig	NA	notsig	NA	notsig	NA	notsig	NA	notsig	35	0.00267869	NA	notsig	NA
KEGG_PATHWAY	hsa04520:Adherens junction	1	NA	notsig	NA	notsig	NA	notsig	NA	notsig	NA	notsig	NA	notsig	NA	notsig	NA	notsig	NA	notsig	NA	notsig	NA	notsig	NA	notsig	NA	notsig	NA	notsig	NA	notsig	NA	notsig	NA	notsig	NA	notsig	NA	notsig	NA	notsig	NA	notsig	26	0.0102996	NA	notsig	NA
KEGG_PATHWAY	hsa04360:Axon guidance	1	NA	notsig	NA	notsig	NA	notsig	NA	notsig	NA	notsig	NA	notsig	NA	notsig	NA	notsig	NA	notsig	NA	notsig	NA	notsig	NA	notsig	NA	notsig	NA	notsig	NA	notsig	NA	notsig	NA	notsig	NA	notsig	NA	notsig	NA	notsig	NA	notsig	42	0.000346	NA	notsig	NA
KEGG_PATHWAY	hsa04270:Vascular smooth muscle contraction	1	NA	notsig	NA	notsig	NA	notsig	NA	notsig	NA	notsig	NA	notsig	NA	notsig	NA	notsig	NA	notsig	NA	notsig	NA	notsig	NA	notsig	NA	notsig	NA	notsig	NA	notsig	NA	notsig	NA	notsig	NA	notsig	NA	notsig	NA	notsig	NA	notsig	35	0.00267869	NA	notsig	NA
KEGG_PATHWAY	hsa04260:Cardiac muscle contraction	1	NA	notsig	NA	notsig	NA	notsig	NA	notsig	NA	notsig	NA	notsig	NA	notsig	NA	notsig	NA	notsig	NA	notsig	NA	notsig	NA	notsig	NA	notsig	NA	notsig	NA	notsig	17	5.72e-05	NA	notsig	NA	notsig	NA	notsig	NA	notsig	NA	notsig	NA	notsig	NA	notsig	NA
KEGG_PATHWAY	hsa04146:Peroxisome	1	NA	notsig	NA	notsig	NA	notsig	NA	notsig	NA	notsig	NA	notsig	NA	notsig	NA	notsig	NA	notsig	NA	notsig	NA	notsig	NA	notsig	NA	notsig	NA	notsig	NA	notsig	NA	notsig	NA	notsig	NA	notsig	NA	notsig	NA	notsig	NA	notsig	NA	notsig	NA	notsig	NA
KEGG_PATHWAY	hsa04142:Lysosome	1	NA	notsig	NA	notsig	NA	notsig	NA	notsig	NA	notsig	NA	notsig	NA	notsig	NA	notsig	NA	notsig	NA	notsig	NA	notsig	NA	notsig	NA	notsig	NA	notsig	NA	notsig	NA	notsig	NA	notsig	NA	notsig	NA	notsig	NA	notsig	NA	notsig	NA	notsig	NA	notsig	NA
KEGG_PATHWAY	hsa04022:cGMP-PKG signaling pathway	1	NA	notsig	NA	notsig	NA	notsig	NA	notsig	NA	notsig	NA	notsig	NA	notsig	NA	notsig	NA	notsig	NA	notsig	NA	notsig	NA	notsig	NA	notsig	NA	notsig	NA	notsig	NA	notsig	NA	notsig	NA	notsig	NA	notsig	NA	notsig	NA	notsig	46	0.00168232	NA	notsig	NA
KEGG_PATHWAY	hsa04020:Calcium signaling pathway	1	NA	notsig	NA	notsig	NA	notsig	NA	notsig	NA	notsig	NA	notsig	NA	notsig	NA	notsig	NA	notsig	NA	notsig	NA	notsig	NA	notsig	NA	notsig	NA	notsig	NA	notsig	NA	notsig	NA	notsig	NA	notsig	NA	notsig	NA	notsig	NA	notsig	37	0.0195846	NA	notsig	NA
KEGG_PATHWAY	hsa02010:ABC transporters	1	NA	notsig	NA	notsig	NA	notsig	NA	notsig	10	0.0121854	NA	notsig	NA	notsig	NA	notsig	NA	notsig	NA	notsig	NA	notsig	NA	notsig	NA	notsig	NA	notsig	NA	notsig	NA	notsig	NA	notsig	NA	notsig	NA	notsig	NA	notsig	NA	notsig	NA	notsig	NA	notsig	NA
KEGG_PATHWAY	hsa01230:Biosynthesis of amino acids	1	NA	notsig	13	0.013575	NA	notsig	NA	notsig	NA	notsig	NA	notsig	NA	notsig	NA	notsig	NA	notsig	NA	notsig	NA	notsig	NA	notsig	NA	notsig	NA	notsig	NA	notsig	NA	notsig	NA	notsig	NA	notsig	NA	notsig	NA	notsig	NA	notsig	NA	notsig	NA	notsig	NA
KEGG_PATHWAY	hsa01200:Carbon metabolism	1	NA	notsig	18	0.0145158	NA	notsig	NA	notsig	NA	notsig	NA	notsig	NA	notsig	NA	notsig	NA	notsig	NA	notsig	NA	notsig	NA	notsig	NA	notsig	NA	notsig	NA	notsig	NA	notsig	NA	notsig	NA	notsig	NA	notsig	NA	notsig	NA	notsig	NA	notsig	NA	notsig	NA
KEGG_PATHWAY	hsa00910:Nitrogen metabolism	1	NA	notsig	NA	notsig	NA	notsig	NA	notsig	NA	notsig	NA	notsig	NA	notsig	NA	notsig	NA	notsig	8	0.0115741	NA	notsig	NA	notsig	NA	notsig	NA	notsig	NA	notsig	NA	notsig	NA	notsig	NA	notsig	NA	notsig	NA	notsig	NA	notsig	NA	notsig	NA	notsig	NA
KEGG_PATHWAY	hsa00380:Tryptophan metabolism	1	NA	notsig	10	0.00394277	NA	notsig	NA	notsig	NA	notsig	NA	notsig	NA	notsig	NA	notsig	NA	notsig	NA	notsig	NA	notsig	NA	notsig	NA	notsig	NA	notsig	NA	notsig	NA	notsig	NA	notsig	NA	notsig	NA	notsig	NA	notsig	NA	notsig	NA	notsig	NA	notsig	NA
KEGG_PATHWAY	hsa00350:Tyrosine metabolism	1	NA	notsig	NA	notsig	NA	notsig	NA	notsig	NA	notsig	NA	notsig	NA	notsig	NA	notsig	NA	notsig	NA	notsig	NA	notsig	11	0.0315348	NA	notsig	NA	notsig	NA	notsig	NA	notsig	NA	notsig	NA	notsig	NA	notsig	NA	notsig	NA	notsig	NA	notsig	NA	notsig	NA
KEGG_PATHWAY	hsa00250:Alanine, aspartate and glutamate metabolism	1	NA	notsig	8	0.0353056	NA	notsig	NA	notsig	NA	notsig	NA	notsig	NA	notsig	NA	notsig	NA	notsig	NA	notsig	NA	notsig	NA	notsig	NA	notsig	NA	notsig	NA	notsig	NA	notsig	NA	notsig	NA	notsig	NA	notsig	NA	notsig	NA	notsig	NA	notsig	NA	notsig	NA
KEGG_PATHWAY	hsa00071:Fatty acid degradation	1	NA	notsig	9	0.0431459	NA	notsig	NA	notsig	NA	notsig	NA	notsig	NA	notsig	NA	notsig	NA	notsig	NA	notsig	NA	notsig	NA	notsig	NA	notsig	NA	notsig	NA	notsig	NA	notsig	NA	notsig	NA	notsig	NA	notsig	NA	notsig	NA	notsig	NA	notsig	NA	notsig	NA
INTERPRO	IPR027417:P-loop containing nucleoside triphosphate hydrolase	1	NA	notsig	NA	notsig	NA	notsig	NA	notsig	NA	notsig	NA	notsig	NA	notsig	NA	notsig	NA	notsig	NA	notsig	NA	notsig	NA	notsig	NA	notsig	NA	notsig	NA	notsig	NA	notsig	NA	notsig	NA	notsig	NA	notsig	NA	notsig	NA	notsig	NA	notsig	NA	notsig	NA
INTERPRO	IPR027357:DHR-2 domain	1	NA	notsig	NA	notsig	6	0.0472829	NA	notsig	NA	notsig	NA	notsig	NA	notsig	NA	notsig	NA	notsig	NA	notsig	NA	notsig	NA	notsig	NA	notsig	NA	notsig	NA	notsig	NA	notsig	NA	notsig	NA	notsig	NA	notsig	NA	notsig	NA	notsig	NA	notsig	NA	notsig	NA
INTERPRO	IPR027231:Semaphorin	1	NA	notsig	NA	notsig	NA	notsig	NA	notsig	NA	notsig	NA	notsig	NA	notsig	NA	notsig	NA	notsig	NA	notsig	NA	notsig	NA	notsig	NA	notsig	NA	notsig	NA	notsig	NA	notsig	NA	notsig	NA	notsig	NA	notsig	NA	notsig	NA	notsig	11	0.0157678	NA	notsig	NA
INTERPRO	IPR027214:Cystatin	1	NA	notsig	NA	notsig	NA	notsig	NA	notsig	NA	notsig	NA	notsig	NA	notsig	NA	notsig	NA	notsig	NA	notsig	NA	notsig	NA	notsig	NA	notsig	NA	notsig	NA	notsig	6	0.00767492	NA	notsig	NA	notsig	NA	notsig	NA	notsig	NA	notsig	NA	notsig	NA	notsig	NA
INTERPRO	IPR027007:DHR-1 domain	1	NA	notsig	NA	notsig	6	0.0472829	NA	notsig	NA	notsig	NA	notsig	NA	notsig	NA	notsig	NA	notsig	NA	notsig	NA	notsig	NA	notsig	NA	notsig	NA	notsig	NA	notsig	NA	notsig	NA	notsig	NA	notsig	NA	notsig	NA	notsig	NA	notsig	NA	notsig	NA	notsig	NA
INTERPRO	IPR026983:Dynein heavy chain	1	NA	notsig	NA	notsig	NA	notsig	NA	notsig	NA	notsig	NA	notsig	NA	notsig	NA	notsig	NA	notsig	NA	notsig	NA	notsig	NA	notsig	NA	notsig	NA	notsig	NA	notsig	NA	notsig	NA	notsig	NA	notsig	NA	notsig	NA	notsig	9	0.000365	NA	notsig	NA	notsig	NA
INTERPRO	IPR026791:Dedicator of cytokinesis	1	NA	notsig	NA	notsig	6	0.0472829	NA	notsig	NA	notsig	NA	notsig	NA	notsig	NA	notsig	NA	notsig	NA	notsig	NA	notsig	NA	notsig	NA	notsig	NA	notsig	NA	notsig	NA	notsig	NA	notsig	NA	notsig	NA	notsig	NA	notsig	NA	notsig	NA	notsig	NA	notsig	NA
INTERPRO	IPR024743:Dynein heavy chain, coiled coil stalk	1	NA	notsig	NA	notsig	NA	notsig	NA	notsig	NA	notsig	NA	notsig	NA	notsig	NA	notsig	NA	notsig	NA	notsig	NA	notsig	NA	notsig	NA	notsig	NA	notsig	NA	notsig	NA	notsig	NA	notsig	NA	notsig	NA	notsig	NA	notsig	9	0.000365	NA	notsig	NA	notsig	NA
INTERPRO	IPR024317:Dynein heavy chain, P-loop containing D4 domain	1	NA	notsig	NA	notsig	NA	notsig	NA	notsig	NA	notsig	NA	notsig	NA	notsig	NA	notsig	NA	notsig	NA	notsig	NA	notsig	NA	notsig	NA	notsig	NA	notsig	NA	notsig	NA	notsig	NA	notsig	NA	notsig	NA	notsig	NA	notsig	9	0.000365	NA	notsig	NA	notsig	NA
INTERPRO	IPR021190:Peptidase M10A	1	NA	notsig	NA	notsig	8	0.0153717	NA	notsig	NA	notsig	NA	notsig	NA	notsig	NA	notsig	NA	notsig	NA	notsig	NA	notsig	NA	notsig	NA	notsig	NA	notsig	NA	notsig	NA	notsig	NA	notsig	NA	notsig	NA	notsig	NA	notsig	NA	notsig	NA	notsig	NA	notsig	NA
INTERPRO	IPR021158:Peptidase M10A, cysteine switch, zinc binding site	1	NA	notsig	NA	notsig	7	0.0162869	NA	notsig	NA	notsig	NA	notsig	NA	notsig	NA	notsig	NA	notsig	NA	notsig	NA	notsig	NA	notsig	NA	notsig	NA	notsig	NA	notsig	NA	notsig	NA	notsig	NA	notsig	NA	notsig	NA	notsig	NA	notsig	NA	notsig	NA	notsig	NA
INTERPRO	IPR020846:Major facilitator superfamily domain	1	NA	notsig	NA	notsig	NA	notsig	NA	notsig	NA	notsig	NA	notsig	NA	notsig	NA	notsig	NA	notsig	NA	notsig	NA	notsig	NA	notsig	NA	notsig	NA	notsig	NA	notsig	NA	notsig	NA	notsig	NA	notsig	NA	notsig	NA	notsig	NA	notsig	NA	notsig	NA	notsig	NA
INTERPRO	IPR020479:Homeodomain, metazoa	1	NA	notsig	NA	notsig	NA	notsig	NA	notsig	NA	notsig	NA	notsig	NA	notsig	NA	notsig	14	0.0159265	NA	notsig	NA	notsig	NA	notsig	NA	notsig	NA	notsig	NA	notsig	NA	notsig	NA	notsig	NA	notsig	NA	notsig	NA	notsig	NA	notsig	NA	notsig	NA	notsig	NA
INTERPRO	IPR020454:Diacylglycerol/phorbol-ester binding	1	NA	notsig	NA	notsig	NA	notsig	NA	notsig	NA	notsig	NA	notsig	NA	notsig	NA	notsig	NA	notsig	NA	notsig	NA	notsig	NA	notsig	NA	notsig	NA	notsig	NA	notsig	NA	notsig	NA	notsig	NA	notsig	NA	notsig	NA	notsig	NA	notsig	13	0.0167574	NA	notsig	NA
INTERPRO	IPR018933:Netrin module, non-TIMP type	1	NA	notsig	NA	notsig	NA	notsig	NA	notsig	NA	notsig	NA	notsig	NA	notsig	NA	notsig	NA	notsig	NA	notsig	NA	notsig	NA	notsig	NA	notsig	NA	notsig	NA	notsig	NA	notsig	NA	notsig	NA	notsig	NA	notsig	NA	notsig	NA	notsig	9	0.033953	NA	notsig	NA
INTERPRO	IPR018490:Cyclic nucleotide-binding-like	1	NA	notsig	NA	notsig	NA	notsig	NA	notsig	NA	notsig	NA	notsig	NA	notsig	NA	notsig	NA	notsig	NA	notsig	NA	notsig	NA	notsig	NA	notsig	NA	notsig	NA	notsig	NA	notsig	NA	notsig	NA	notsig	NA	notsig	NA	notsig	NA	notsig	10	0.0375465	NA	notsig	NA
INTERPRO	IPR018487:Hemopexin-like repeats	1	NA	notsig	NA	notsig	9	0.00283988	NA	notsig	NA	notsig	NA	notsig	NA	notsig	NA	notsig	NA	notsig	NA	notsig	NA	notsig	NA	notsig	NA	notsig	NA	notsig	NA	notsig	NA	notsig	NA	notsig	NA	notsig	NA	notsig	NA	notsig	NA	notsig	NA	notsig	NA	notsig	NA
INTERPRO	IPR018486:Hemopexin, conserved site	1	NA	notsig	NA	notsig	8	0.00606704	NA	notsig	NA	notsig	NA	notsig	NA	notsig	NA	notsig	NA	notsig	NA	notsig	NA	notsig	NA	notsig	NA	notsig	NA	notsig	NA	notsig	NA	notsig	NA	notsig	NA	notsig	NA	notsig	NA	notsig	NA	notsig	NA	notsig	NA	notsig	NA
INTERPRO	IPR018247:EF-Hand 1, calcium-binding site	1	NA	notsig	NA	notsig	NA	notsig	NA	notsig	NA	notsig	NA	notsig	NA	notsig	NA	notsig	NA	notsig	NA	notsig	NA	notsig	NA	notsig	NA	notsig	NA	notsig	NA	notsig	NA	notsig	NA	notsig	NA	notsig	NA	notsig	NA	notsig	NA	notsig	36	0.0241374	NA	notsig	NA
INTERPRO	IPR018244:Allergen V5/Tpx-1-related, conserved site	1	NA	notsig	NA	notsig	NA	notsig	NA	notsig	NA	notsig	NA	notsig	NA	notsig	NA	notsig	NA	notsig	NA	notsig	NA	notsig	NA	notsig	NA	notsig	NA	notsig	NA	notsig	NA	notsig	NA	notsig	NA	notsig	NA	notsig	NA	notsig	6	0.0284078	NA	notsig	NA	notsig	NA
INTERPRO	IPR017943:Bactericidal permeability-increasing protein, alpha/beta domain	1	NA	notsig	NA	notsig	NA	notsig	NA	notsig	NA	notsig	NA	notsig	NA	notsig	NA	notsig	NA	notsig	NA	notsig	NA	notsig	NA	notsig	NA	notsig	NA	notsig	5	0.00244206	NA	notsig	NA	notsig	NA	notsig	NA	notsig	NA	notsig	NA	notsig	NA	notsig	NA	notsig	NA
INTERPRO	IPR017942:Lipid-binding serum glycoprotein, N-terminal	1	NA	notsig	NA	notsig	NA	notsig	NA	notsig	NA	notsig	NA	notsig	NA	notsig	NA	notsig	NA	notsig	NA	notsig	NA	notsig	NA	notsig	NA	notsig	NA	notsig	5	0.00244206	NA	notsig	NA	notsig	NA	notsig	NA	notsig	NA	notsig	NA	notsig	NA	notsig	NA	notsig	NA
INTERPRO	IPR017853:Glycoside hydrolase, superfamily	1	NA	notsig	NA	notsig	13	0.00417462	NA	notsig	NA	notsig	NA	notsig	NA	notsig	NA	notsig	NA	notsig	NA	notsig	NA	notsig	NA	notsig	NA	notsig	NA	notsig	NA	notsig	NA	notsig	NA	notsig	NA	notsig	NA	notsig	NA	notsig	NA	notsig	NA	notsig	NA	notsig	NA
INTERPRO	IPR017850:Alkaline-phosphatase-like, core domain	1	NA	notsig	10	0.00137879	NA	notsig	NA	notsig	NA	notsig	NA	notsig	NA	notsig	NA	notsig	NA	notsig	NA	notsig	NA	notsig	NA	notsig	NA	notsig	NA	notsig	NA	notsig	NA	notsig	NA	notsig	NA	notsig	NA	notsig	NA	notsig	NA	notsig	NA	notsig	NA	notsig	NA
INTERPRO	IPR017849:Alkaline phosphatase-like, alpha/beta/alpha	1	NA	notsig	10	0.0011016	NA	notsig	NA	notsig	NA	notsig	NA	notsig	NA	notsig	NA	notsig	NA	notsig	NA	notsig	NA	notsig	NA	notsig	NA	notsig	NA	notsig	NA	notsig	NA	notsig	NA	notsig	NA	notsig	NA	notsig	NA	notsig	NA	notsig	NA	notsig	NA	notsig	NA
INTERPRO	IPR017452:GPCR, rhodopsin-like, 7TM	1	NA	notsig	NA	notsig	NA	notsig	NA	notsig	NA	notsig	NA	notsig	NA	notsig	NA	notsig	NA	notsig	NA	notsig	NA	notsig	NA	notsig	NA	notsig	NA	notsig	NA	notsig	NA	notsig	NA	notsig	NA	notsig	NA	notsig	NA	notsig	NA	notsig	40	0.0304549	NA	notsig	NA
INTERPRO	IPR017448:Speract/scavenger receptor-related	1	NA	notsig	NA	notsig	NA	notsig	NA	notsig	NA	notsig	NA	notsig	NA	notsig	NA	notsig	NA	notsig	NA	notsig	NA	notsig	NA	notsig	NA	notsig	NA	notsig	NA	notsig	NA	notsig	NA	notsig	NA	notsig	NA	notsig	NA	notsig	NA	notsig	10	0.0375465	NA	notsig	NA
INTERPRO	IPR017441:Protein kinase, ATP binding site	1	NA	notsig	NA	notsig	NA	notsig	NA	notsig	NA	notsig	NA	notsig	NA	notsig	NA	notsig	NA	notsig	NA	notsig	NA	notsig	NA	notsig	NA	notsig	NA	notsig	NA	notsig	NA	notsig	NA	notsig	NA	notsig	NA	notsig	NA	notsig	NA	notsig	89	0.00048	NA	notsig	NA
INTERPRO	IPR017329:Peptidase S1A, HAT/DESC1	1	NA	notsig	NA	notsig	NA	notsig	NA	notsig	5	0.00468107	NA	notsig	NA	notsig	NA	notsig	NA	notsig	NA	notsig	NA	notsig	NA	notsig	NA	notsig	NA	notsig	NA	notsig	NA	notsig	NA	notsig	NA	notsig	NA	notsig	NA	notsig	NA	notsig	NA	notsig	NA	notsig	NA
INTERPRO	IPR016332:Alpha-1B-glycoprotein/leukocyte immunoglobulin-like receptor	1	NA	notsig	NA	notsig	NA	notsig	NA	notsig	NA	notsig	NA	notsig	NA	notsig	NA	notsig	NA	notsig	8	0.00545051	NA	notsig	NA	notsig	NA	notsig	NA	notsig	NA	notsig	NA	notsig	NA	notsig	NA	notsig	NA	notsig	NA	notsig	NA	notsig	NA	notsig	NA	notsig	NA
INTERPRO	IPR015902:Glycoside hydrolase, family 13	1	NA	notsig	NA	notsig	NA	notsig	NA	notsig	NA	notsig	NA	notsig	NA	notsig	NA	notsig	NA	notsig	NA	notsig	NA	notsig	NA	notsig	5	0.0114709	NA	notsig	NA	notsig	NA	notsig	NA	notsig	NA	notsig	NA	notsig	NA	notsig	NA	notsig	NA	notsig	NA	notsig	NA
INTERPRO	IPR015424:Pyridoxal phosphate-dependent transferase	1	NA	notsig	9	0.0234972	NA	notsig	NA	notsig	NA	notsig	NA	notsig	NA	notsig	NA	notsig	NA	notsig	NA	notsig	NA	notsig	NA	notsig	NA	notsig	NA	notsig	NA	notsig	NA	notsig	NA	notsig	NA	notsig	NA	notsig	NA	notsig	NA	notsig	NA	notsig	NA	notsig	NA
INTERPRO	IPR015422:Pyridoxal phosphate-dependent transferase, major region, subdomain 2	1	NA	notsig	9	0.0091654	NA	notsig	NA	notsig	NA	notsig	NA	notsig	NA	notsig	NA	notsig	NA	notsig	NA	notsig	NA	notsig	NA	notsig	NA	notsig	NA	notsig	NA	notsig	NA	notsig	NA	notsig	NA	notsig	NA	notsig	NA	notsig	NA	notsig	NA	notsig	NA	notsig	NA
INTERPRO	IPR015421:Pyridoxal phosphate-dependent transferase, major region, subdomain 1	1	NA	notsig	9	0.0234972	NA	notsig	NA	notsig	NA	notsig	NA	notsig	NA	notsig	NA	notsig	NA	notsig	NA	notsig	NA	notsig	NA	notsig	NA	notsig	NA	notsig	NA	notsig	NA	notsig	NA	notsig	NA	notsig	NA	notsig	NA	notsig	NA	notsig	NA	notsig	NA	notsig	NA
INTERPRO	IPR014767:Diaphanous autoregulatory	1	NA	notsig	NA	notsig	NA	notsig	NA	notsig	NA	notsig	NA	notsig	NA	notsig	NA	notsig	NA	notsig	NA	notsig	NA	notsig	NA	notsig	NA	notsig	NA	notsig	NA	notsig	NA	notsig	NA	notsig	NA	notsig	NA	notsig	NA	notsig	6	0.0284078	NA	notsig	NA	notsig	NA
INTERPRO	IPR014716:Fibrinogen, alpha/beta/gamma chain, C-terminal globular, subdomain 1	1	NA	notsig	NA	notsig	NA	notsig	NA	notsig	6	0.0253348	NA	notsig	NA	notsig	NA	notsig	NA	notsig	NA	notsig	NA	notsig	NA	notsig	NA	notsig	NA	notsig	NA	notsig	NA	notsig	NA	notsig	NA	notsig	NA	notsig	NA	notsig	NA	notsig	NA	notsig	NA	notsig	NA
INTERPRO	IPR014044:CAP domain	1	NA	notsig	NA	notsig	NA	notsig	NA	notsig	NA	notsig	NA	notsig	NA	notsig	NA	notsig	NA	notsig	NA	notsig	NA	notsig	NA	notsig	NA	notsig	NA	notsig	NA	notsig	NA	notsig	NA	notsig	NA	notsig	NA	notsig	NA	notsig	6	0.0284078	NA	notsig	NA	notsig	NA
INTERPRO	IPR013806:Kringle-like fold	1	5	0.00511312	NA	notsig	NA	notsig	NA	notsig	NA	notsig	NA	notsig	NA	notsig	NA	notsig	NA	notsig	NA	notsig	NA	notsig	NA	notsig	NA	notsig	NA	notsig	NA	notsig	NA	notsig	NA	notsig	NA	notsig	NA	notsig	NA	notsig	NA	notsig	NA	notsig	NA	notsig	NA
INTERPRO	IPR013787:S100/CaBP-9k-type, calcium binding, subdomain	1	NA	notsig	NA	notsig	NA	notsig	NA	notsig	NA	notsig	NA	notsig	NA	notsig	NA	notsig	NA	notsig	9	0.0245877	NA	notsig	NA	notsig	NA	notsig	NA	notsig	NA	notsig	NA	notsig	NA	notsig	NA	notsig	NA	notsig	NA	notsig	NA	notsig	NA	notsig	NA	notsig	NA
INTERPRO	IPR013602:Dynein heavy chain, domain-2	1	NA	notsig	NA	notsig	NA	notsig	NA	notsig	NA	notsig	NA	notsig	NA	notsig	NA	notsig	NA	notsig	NA	notsig	NA	notsig	NA	notsig	NA	notsig	NA	notsig	NA	notsig	NA	notsig	NA	notsig	NA	notsig	NA	notsig	NA	notsig	9	0.000365	NA	notsig	NA	notsig	NA
INTERPRO	IPR013594:Dynein heavy chain, domain-1	1	NA	notsig	NA	notsig	NA	notsig	NA	notsig	NA	notsig	NA	notsig	NA	notsig	NA	notsig	NA	notsig	NA	notsig	NA	notsig	NA	notsig	NA	notsig	NA	notsig	NA	notsig	NA	notsig	NA	notsig	NA	notsig	NA	notsig	NA	notsig	6	0.0284078	NA	notsig	NA	notsig	NA
INTERPRO	IPR013273:Peptidase M12B, ADAM-TS	1	NA	notsig	NA	notsig	NA	notsig	NA	notsig	NA	notsig	NA	notsig	NA	notsig	NA	notsig	NA	notsig	NA	notsig	NA	notsig	NA	notsig	6	0.0206477	NA	notsig	NA	notsig	NA	notsig	NA	notsig	NA	notsig	NA	notsig	NA	notsig	NA	notsig	NA	notsig	NA	notsig	NA
INTERPRO	IPR013164:Cadherin, N-terminal	1	NA	notsig	NA	notsig	NA	notsig	NA	notsig	NA	notsig	16	3e-06	NA	notsig	NA	notsig	NA	notsig	NA	notsig	NA	notsig	NA	notsig	NA	notsig	NA	notsig	NA	notsig	NA	notsig	NA	notsig	NA	notsig	NA	notsig	NA	notsig	NA	notsig	NA	notsig	NA	notsig	NA
INTERPRO	IPR013162:CD80-like, immunoglobulin C2-set	1	NA	notsig	NA	notsig	NA	notsig	NA	notsig	NA	notsig	NA	notsig	NA	notsig	NA	notsig	NA	notsig	13	0.0209169	NA	notsig	NA	notsig	NA	notsig	NA	notsig	NA	notsig	NA	notsig	NA	notsig	NA	notsig	NA	notsig	NA	notsig	NA	notsig	NA	notsig	NA	notsig	NA
INTERPRO	IPR012674:Calycin	1	NA	notsig	NA	notsig	NA	notsig	NA	notsig	NA	notsig	NA	notsig	NA	notsig	NA	notsig	NA	notsig	NA	notsig	NA	notsig	10	0.0125172	NA	notsig	NA	notsig	NA	notsig	NA	notsig	NA	notsig	NA	notsig	NA	notsig	NA	notsig	NA	notsig	NA	notsig	NA	notsig	NA
INTERPRO	IPR012336:Thioredoxin-like fold	1	NA	notsig	NA	notsig	NA	notsig	NA	notsig	16	0.0395016	NA	notsig	NA	notsig	NA	notsig	NA	notsig	NA	notsig	NA	notsig	NA	notsig	NA	notsig	NA	notsig	NA	notsig	NA	notsig	NA	notsig	NA	notsig	NA	notsig	NA	notsig	NA	notsig	NA	notsig	NA	notsig	NA
INTERPRO	IPR011992:EF-hand-like domain	1	NA	notsig	NA	notsig	NA	notsig	NA	notsig	NA	notsig	NA	notsig	NA	notsig	NA	notsig	NA	notsig	NA	notsig	NA	notsig	NA	notsig	NA	notsig	NA	notsig	NA	notsig	NA	notsig	NA	notsig	NA	notsig	NA	notsig	NA	notsig	NA	notsig	52	0.0259273	NA	notsig	NA
INTERPRO	IPR011704:ATPase, dynein-related, AAA domain	1	NA	notsig	NA	notsig	NA	notsig	NA	notsig	NA	notsig	NA	notsig	NA	notsig	NA	notsig	NA	notsig	NA	notsig	NA	notsig	NA	notsig	NA	notsig	NA	notsig	NA	notsig	NA	notsig	NA	notsig	NA	notsig	NA	notsig	NA	notsig	9	0.000365	NA	notsig	NA	notsig	NA
INTERPRO	IPR011598:Myc-type, basic helix-loop-helix (bHLH) domain	1	NA	notsig	NA	notsig	NA	notsig	NA	notsig	NA	notsig	NA	notsig	NA	notsig	NA	notsig	NA	notsig	NA	notsig	NA	notsig	NA	notsig	NA	notsig	NA	notsig	NA	notsig	NA	notsig	NA	notsig	NA	notsig	16	0.022458	NA	notsig	NA	notsig	NA	notsig	NA	notsig	NA
INTERPRO	IPR011489:EMI domain	1	NA	notsig	NA	notsig	NA	notsig	NA	notsig	NA	notsig	NA	notsig	NA	notsig	NA	notsig	NA	notsig	NA	notsig	NA	notsig	NA	notsig	NA	notsig	NA	notsig	NA	notsig	NA	notsig	NA	notsig	NA	notsig	NA	notsig	NA	notsig	NA	notsig	9	0.00883739	NA	notsig	NA
INTERPRO	IPR011038:Calycin-like	1	NA	notsig	NA	notsig	NA	notsig	NA	notsig	NA	notsig	NA	notsig	NA	notsig	NA	notsig	NA	notsig	NA	notsig	NA	notsig	11	0.00680099	NA	notsig	NA	notsig	NA	notsig	NA	notsig	NA	notsig	NA	notsig	NA	notsig	NA	notsig	NA	notsig	NA	notsig	NA	notsig	NA
INTERPRO	IPR011009:Protein kinase-like domain	1	NA	notsig	NA	notsig	NA	notsig	NA	notsig	NA	notsig	NA	notsig	NA	notsig	NA	notsig	NA	notsig	NA	notsig	NA	notsig	NA	notsig	NA	notsig	NA	notsig	NA	notsig	NA	notsig	NA	notsig	NA	notsig	NA	notsig	NA	notsig	NA	notsig	111	0.00795908	NA	notsig	NA
INTERPRO	IPR010703:Dedicator of cytokinesis C-terminal	1	NA	notsig	NA	notsig	6	0.0472829	NA	notsig	NA	notsig	NA	notsig	NA	notsig	NA	notsig	NA	notsig	NA	notsig	NA	notsig	NA	notsig	NA	notsig	NA	notsig	NA	notsig	NA	notsig	NA	notsig	NA	notsig	NA	notsig	NA	notsig	NA	notsig	NA	notsig	NA	notsig	NA
INTERPRO	IPR010630:Neuroblastoma breakpoint family (NBPF) domain	1	NA	notsig	NA	notsig	NA	notsig	NA	notsig	NA	notsig	NA	notsig	NA	notsig	NA	notsig	NA	notsig	NA	notsig	NA	notsig	NA	notsig	NA	notsig	NA	notsig	NA	notsig	NA	notsig	11	1.53e-09	NA	notsig	NA	notsig	NA	notsig	NA	notsig	NA	notsig	NA	notsig	NA
INTERPRO	IPR008993:Tissue inhibitor of metalloproteinases-like, OB-fold	1	NA	notsig	NA	notsig	NA	notsig	NA	notsig	NA	notsig	NA	notsig	NA	notsig	NA	notsig	NA	notsig	NA	notsig	NA	notsig	NA	notsig	NA	notsig	NA	notsig	NA	notsig	NA	notsig	NA	notsig	NA	notsig	NA	notsig	NA	notsig	NA	notsig	11	0.0381922	NA	notsig	NA
INTERPRO	IPR008983:Tumour necrosis factor-like domain	1	NA	notsig	NA	notsig	NA	notsig	NA	notsig	NA	notsig	NA	notsig	NA	notsig	NA	notsig	NA	notsig	NA	notsig	NA	notsig	NA	notsig	NA	notsig	NA	notsig	NA	notsig	NA	notsig	7	0.0403184	NA	notsig	NA	notsig	NA	notsig	NA	notsig	NA	notsig	NA	notsig	NA
INTERPRO	IPR008405:Apolipoprotein L	1	NA	notsig	NA	notsig	NA	notsig	NA	notsig	NA	notsig	NA	notsig	NA	notsig	5	0.0132396	NA	notsig	NA	notsig	NA	notsig	NA	notsig	NA	notsig	NA	notsig	NA	notsig	NA	notsig	NA	notsig	NA	notsig	NA	notsig	NA	notsig	NA	notsig	NA	notsig	NA	notsig	NA
INTERPRO	IPR007237:CD20-like	1	NA	notsig	NA	notsig	NA	notsig	NA	notsig	NA	notsig	NA	notsig	NA	notsig	NA	notsig	NA	notsig	NA	notsig	NA	notsig	NA	notsig	NA	notsig	NA	notsig	7	0.000196	NA	notsig	NA	notsig	NA	notsig	NA	notsig	NA	notsig	NA	notsig	NA	notsig	NA	notsig	NA
INTERPRO	IPR006703:AIG1	1	NA	notsig	NA	notsig	NA	notsig	NA	notsig	NA	notsig	5	0.0462472	NA	notsig	NA	notsig	NA	notsig	NA	notsig	NA	notsig	NA	notsig	NA	notsig	NA	notsig	NA	notsig	NA	notsig	NA	notsig	NA	notsig	NA	notsig	NA	notsig	NA	notsig	NA	notsig	NA	notsig	NA
INTERPRO	IPR006047:Glycosyl hydrolase, family 13, catalytic domain	1	NA	notsig	NA	notsig	NA	notsig	NA	notsig	NA	notsig	NA	notsig	NA	notsig	NA	notsig	NA	notsig	NA	notsig	NA	notsig	NA	notsig	5	0.0114709	NA	notsig	NA	notsig	NA	notsig	NA	notsig	NA	notsig	NA	notsig	NA	notsig	NA	notsig	NA	notsig	NA	notsig	NA
INTERPRO	IPR006026:Peptidase, metallopeptidase	1	NA	notsig	NA	notsig	8	0.0218416	NA	notsig	NA	notsig	NA	notsig	NA	notsig	NA	notsig	NA	notsig	NA	notsig	NA	notsig	NA	notsig	NA	notsig	NA	notsig	NA	notsig	NA	notsig	NA	notsig	NA	notsig	NA	notsig	NA	notsig	NA	notsig	NA	notsig	NA	notsig	NA
INTERPRO	IPR005821:Ion transport domain	1	NA	notsig	NA	notsig	NA	notsig	NA	notsig	NA	notsig	NA	notsig	NA	notsig	NA	notsig	NA	notsig	NA	notsig	NA	notsig	NA	notsig	NA	notsig	NA	notsig	NA	notsig	NA	notsig	NA	notsig	NA	notsig	NA	notsig	NA	notsig	NA	notsig	NA	notsig	NA	notsig	NA
INTERPRO	IPR005819:Histone H5	1	NA	notsig	NA	notsig	NA	notsig	NA	notsig	6	0.00354482	NA	notsig	NA	notsig	NA	notsig	NA	notsig	NA	notsig	NA	notsig	NA	notsig	NA	notsig	NA	notsig	NA	notsig	NA	notsig	NA	notsig	NA	notsig	NA	notsig	NA	notsig	NA	notsig	NA	notsig	NA	notsig	NA
INTERPRO	IPR005818:Histone H1/H5	1	NA	notsig	NA	notsig	NA	notsig	NA	notsig	6	0.0181265	NA	notsig	NA	notsig	NA	notsig	NA	notsig	NA	notsig	NA	notsig	NA	notsig	NA	notsig	NA	notsig	NA	notsig	NA	notsig	NA	notsig	NA	notsig	NA	notsig	NA	notsig	NA	notsig	NA	notsig	NA	notsig	NA
INTERPRO	IPR004273:Dynein heavy chain domain	1	NA	notsig	NA	notsig	NA	notsig	NA	notsig	NA	notsig	NA	notsig	NA	notsig	NA	notsig	NA	notsig	NA	notsig	NA	notsig	NA	notsig	NA	notsig	NA	notsig	NA	notsig	NA	notsig	NA	notsig	NA	notsig	NA	notsig	NA	notsig	9	0.000365	NA	notsig	NA	notsig	NA
INTERPRO	IPR003595:Protein-tyrosine phosphatase, catalytic	1	NA	notsig	NA	notsig	NA	notsig	NA	notsig	NA	notsig	NA	notsig	NA	notsig	NA	notsig	NA	notsig	NA	notsig	NA	notsig	NA	notsig	NA	notsig	NA	notsig	NA	notsig	NA	notsig	NA	notsig	NA	notsig	NA	notsig	NA	notsig	18	0.00836779	NA	notsig	NA	notsig	NA
INTERPRO	IPR003439:ABC transporter-like	1	NA	notsig	NA	notsig	NA	notsig	NA	notsig	10	0.021542	NA	notsig	NA	notsig	NA	notsig	NA	notsig	NA	notsig	NA	notsig	NA	notsig	NA	notsig	NA	notsig	NA	notsig	NA	notsig	NA	notsig	NA	notsig	NA	notsig	NA	notsig	NA	notsig	NA	notsig	NA	notsig	NA
INTERPRO	IPR003112:Olfactomedin-like	1	NA	notsig	NA	notsig	NA	notsig	NA	notsig	NA	notsig	NA	notsig	NA	notsig	NA	notsig	NA	notsig	NA	notsig	NA	notsig	NA	notsig	NA	notsig	NA	notsig	NA	notsig	NA	notsig	NA	notsig	NA	notsig	NA	notsig	NA	notsig	NA	notsig	7	0.0142957	NA	notsig	NA
INTERPRO	IPR003081:Glutathione S-transferase, Mu class	1	NA	notsig	NA	notsig	NA	notsig	NA	notsig	NA	notsig	NA	notsig	NA	notsig	NA	notsig	NA	notsig	NA	notsig	NA	notsig	NA	notsig	NA	notsig	NA	notsig	NA	notsig	NA	notsig	NA	notsig	NA	notsig	NA	notsig	NA	notsig	NA	notsig	NA	notsig	NA	notsig	NA
INTERPRO	IPR002870:Peptidase M12B, propeptide	1	NA	notsig	NA	notsig	NA	notsig	NA	notsig	NA	notsig	NA	notsig	NA	notsig	NA	notsig	NA	notsig	NA	notsig	NA	notsig	NA	notsig	NA	notsig	NA	notsig	NA	notsig	NA	notsig	NA	notsig	NA	notsig	NA	notsig	NA	notsig	NA	notsig	11	0.0250836	NA	notsig	NA
INTERPRO	IPR002477:Peptidoglycan binding-like	1	NA	notsig	NA	notsig	8	0.00606704	NA	notsig	NA	notsig	NA	notsig	NA	notsig	NA	notsig	NA	notsig	NA	notsig	NA	notsig	NA	notsig	NA	notsig	NA	notsig	NA	notsig	NA	notsig	NA	notsig	NA	notsig	NA	notsig	NA	notsig	NA	notsig	NA	notsig	NA	notsig	NA
INTERPRO	IPR002347:Glucose/ribitol dehydrogenase	1	NA	notsig	NA	notsig	NA	notsig	NA	notsig	NA	notsig	NA	notsig	NA	notsig	NA	notsig	NA	notsig	NA	notsig	NA	notsig	17	0.0144006	NA	notsig	NA	notsig	NA	notsig	NA	notsig	NA	notsig	NA	notsig	NA	notsig	NA	notsig	NA	notsig	NA	notsig	NA	notsig	NA
INTERPRO	IPR002219:Protein kinase C-like, phorbol ester/diacylglycerol binding	1	NA	notsig	NA	notsig	NA	notsig	NA	notsig	NA	notsig	NA	notsig	NA	notsig	NA	notsig	NA	notsig	NA	notsig	NA	notsig	NA	notsig	NA	notsig	NA	notsig	NA	notsig	NA	notsig	NA	notsig	NA	notsig	NA	notsig	NA	notsig	NA	notsig	26	0.000525	NA	notsig	NA
INTERPRO	IPR002165:Plexin	1	NA	notsig	NA	notsig	NA	notsig	NA	notsig	NA	notsig	NA	notsig	NA	notsig	NA	notsig	NA	notsig	NA	notsig	NA	notsig	NA	notsig	NA	notsig	NA	notsig	NA	notsig	NA	notsig	NA	notsig	NA	notsig	NA	notsig	NA	notsig	NA	notsig	13	0.0247129	NA	notsig	NA
INTERPRO	IPR002048:EF-hand domain	1	NA	notsig	NA	notsig	NA	notsig	NA	notsig	NA	notsig	NA	notsig	NA	notsig	NA	notsig	NA	notsig	NA	notsig	NA	notsig	NA	notsig	NA	notsig	NA	notsig	NA	notsig	NA	notsig	NA	notsig	NA	notsig	NA	notsig	NA	notsig	NA	notsig	47	0.00203674	NA	notsig	NA
INTERPRO	IPR001969:Peptidase aspartic, active site	1	NA	notsig	NA	notsig	NA	notsig	NA	notsig	NA	notsig	NA	notsig	NA	notsig	NA	notsig	NA	notsig	7	0.0202794	NA	notsig	NA	notsig	NA	notsig	NA	notsig	NA	notsig	NA	notsig	NA	notsig	NA	notsig	NA	notsig	NA	notsig	NA	notsig	NA	notsig	NA	notsig	NA
INTERPRO	IPR001879:GPCR, family 2, extracellular hormone receptor domain	1	NA	notsig	NA	notsig	NA	notsig	NA	notsig	NA	notsig	NA	notsig	NA	notsig	NA	notsig	NA	notsig	NA	notsig	NA	notsig	NA	notsig	NA	notsig	NA	notsig	NA	notsig	NA	notsig	NA	notsig	NA	notsig	NA	notsig	NA	notsig	NA	notsig	9	0.0181996	NA	notsig	NA
INTERPRO	IPR001849:Pleckstrin homology domain	1	NA	notsig	NA	notsig	NA	notsig	NA	notsig	NA	notsig	NA	notsig	NA	notsig	NA	notsig	NA	notsig	NA	notsig	NA	notsig	NA	notsig	NA	notsig	NA	notsig	NA	notsig	NA	notsig	NA	notsig	NA	notsig	NA	notsig	NA	notsig	NA	notsig	69	0.000133	NA	notsig	NA
INTERPRO	IPR001824:Tyrosine-protein kinase, receptor class III, conserved site	1	NA	notsig	NA	notsig	NA	notsig	NA	notsig	NA	notsig	NA	notsig	NA	notsig	NA	notsig	NA	notsig	NA	notsig	NA	notsig	NA	notsig	NA	notsig	NA	notsig	NA	notsig	NA	notsig	NA	notsig	NA	notsig	NA	notsig	NA	notsig	NA	notsig	NA	notsig	NA	notsig	6
INTERPRO	IPR001818:Peptidase M10, metallopeptidase	1	NA	notsig	NA	notsig	8	0.0153717	NA	notsig	NA	notsig	NA	notsig	NA	notsig	NA	notsig	NA	notsig	NA	notsig	NA	notsig	NA	notsig	NA	notsig	NA	notsig	NA	notsig	NA	notsig	NA	notsig	NA	notsig	NA	notsig	NA	notsig	NA	notsig	NA	notsig	NA	notsig	NA
INTERPRO	IPR001751:S100/Calbindin-D9k, conserved site	1	NA	notsig	NA	notsig	NA	notsig	NA	notsig	NA	notsig	NA	notsig	NA	notsig	NA	notsig	NA	notsig	8	0.0381067	NA	notsig	NA	notsig	NA	notsig	NA	notsig	NA	notsig	NA	notsig	NA	notsig	NA	notsig	NA	notsig	NA	notsig	NA	notsig	NA	notsig	NA	notsig	NA
INTERPRO	IPR001715:Calponin homology domain	1	NA	notsig	NA	notsig	NA	notsig	NA	notsig	NA	notsig	NA	notsig	NA	notsig	NA	notsig	NA	notsig	NA	notsig	NA	notsig	NA	notsig	NA	notsig	NA	notsig	NA	notsig	NA	notsig	NA	notsig	NA	notsig	NA	notsig	NA	notsig	20	0.0330526	NA	notsig	NA	notsig	NA
INTERPRO	IPR001664:Intermediate filament protein	1	NA	notsig	NA	notsig	NA	notsig	NA	notsig	NA	notsig	NA	notsig	NA	notsig	NA	notsig	NA	notsig	NA	notsig	NA	notsig	NA	notsig	NA	notsig	NA	notsig	NA	notsig	NA	notsig	NA	notsig	NA	notsig	NA	notsig	NA	notsig	10	0.0234594	NA	notsig	NA	notsig	NA
INTERPRO	IPR001627:Semaphorin/CD100 antigen	1	NA	notsig	NA	notsig	NA	notsig	NA	notsig	NA	notsig	NA	notsig	NA	notsig	NA	notsig	NA	notsig	NA	notsig	NA	notsig	NA	notsig	NA	notsig	NA	notsig	NA	notsig	NA	notsig	NA	notsig	NA	notsig	NA	notsig	NA	notsig	NA	notsig	17	0.000207	NA	notsig	NA
INTERPRO	IPR001609:Myosin head, motor domain	1	NA	notsig	NA	notsig	NA	notsig	NA	notsig	NA	notsig	NA	notsig	NA	notsig	NA	notsig	NA	notsig	NA	notsig	NA	notsig	NA	notsig	NA	notsig	NA	notsig	NA	notsig	NA	notsig	NA	notsig	NA	notsig	NA	notsig	NA	notsig	10	0.0234594	NA	notsig	NA	notsig	NA
INTERPRO	IPR001590:Peptidase M12B, ADAM/reprolysin	1	NA	notsig	NA	notsig	NA	notsig	NA	notsig	NA	notsig	NA	notsig	NA	notsig	NA	notsig	NA	notsig	NA	notsig	NA	notsig	NA	notsig	NA	notsig	NA	notsig	NA	notsig	NA	notsig	NA	notsig	NA	notsig	NA	notsig	NA	notsig	NA	notsig	11	0.0250836	NA	notsig	NA
INTERPRO	IPR001507:Zona pellucida domain	1	NA	notsig	NA	notsig	NA	notsig	NA	notsig	NA	notsig	NA	notsig	NA	notsig	NA	notsig	NA	notsig	NA	notsig	NA	notsig	NA	notsig	NA	notsig	NA	notsig	NA	notsig	NA	notsig	NA	notsig	NA	notsig	NA	notsig	NA	notsig	NA	notsig	6	0.045557	NA	notsig	NA
INTERPRO	IPR001478:PDZ domain	1	NA	notsig	NA	notsig	NA	notsig	NA	notsig	NA	notsig	NA	notsig	NA	notsig	NA	notsig	NA	notsig	NA	notsig	NA	notsig	NA	notsig	NA	notsig	NA	notsig	NA	notsig	NA	notsig	NA	notsig	NA	notsig	NA	notsig	NA	notsig	NA	notsig	36	0.0485843	NA	notsig	NA
INTERPRO	IPR001461:Peptidase A1	1	NA	notsig	NA	notsig	NA	notsig	NA	notsig	NA	notsig	NA	notsig	NA	notsig	NA	notsig	NA	notsig	7	0.0202794	NA	notsig	NA	notsig	NA	notsig	NA	notsig	NA	notsig	NA	notsig	NA	notsig	NA	notsig	NA	notsig	NA	notsig	NA	notsig	NA	notsig	NA	notsig	NA
INTERPRO	IPR001283:Allergen V5/Tpx-1-related	1	NA	notsig	NA	notsig	NA	notsig	NA	notsig	NA	notsig	NA	notsig	NA	notsig	NA	notsig	NA	notsig	NA	notsig	NA	notsig	NA	notsig	NA	notsig	NA	notsig	NA	notsig	NA	notsig	NA	notsig	NA	notsig	NA	notsig	NA	notsig	6	0.0284078	NA	notsig	NA	notsig	NA
INTERPRO	IPR001190:Speract/scavenger receptor	1	NA	notsig	NA	notsig	NA	notsig	NA	notsig	NA	notsig	NA	notsig	NA	notsig	NA	notsig	NA	notsig	NA	notsig	NA	notsig	NA	notsig	NA	notsig	NA	notsig	NA	notsig	NA	notsig	NA	notsig	NA	notsig	NA	notsig	NA	notsig	NA	notsig	11	0.0157678	NA	notsig	NA
INTERPRO	IPR001007:von Willebrand factor, type C	1	NA	notsig	NA	notsig	NA	notsig	NA	notsig	NA	notsig	NA	notsig	NA	notsig	NA	notsig	NA	notsig	NA	notsig	NA	notsig	NA	notsig	NA	notsig	NA	notsig	NA	notsig	NA	notsig	NA	notsig	NA	notsig	NA	notsig	NA	notsig	NA	notsig	13	0.00383607	NA	notsig	NA
INTERPRO	IPR000873:AMP-dependent synthetase/ligase	1	NA	notsig	7	0.0365974	NA	notsig	NA	notsig	NA	notsig	NA	notsig	NA	notsig	NA	notsig	NA	notsig	NA	notsig	NA	notsig	NA	notsig	NA	notsig	NA	notsig	NA	notsig	NA	notsig	NA	notsig	NA	notsig	NA	notsig	NA	notsig	NA	notsig	NA	notsig	NA	notsig	NA
INTERPRO	IPR000863:Sulfotransferase domain	1	NA	notsig	NA	notsig	NA	notsig	NA	notsig	NA	notsig	NA	notsig	NA	notsig	NA	notsig	NA	notsig	NA	notsig	NA	notsig	NA	notsig	NA	notsig	NA	notsig	NA	notsig	NA	notsig	NA	notsig	NA	notsig	NA	notsig	NA	notsig	NA	notsig	NA	notsig	NA	notsig	8
INTERPRO	IPR000719:Protein kinase, catalytic domain	1	NA	notsig	NA	notsig	NA	notsig	NA	notsig	NA	notsig	NA	notsig	NA	notsig	NA	notsig	NA	notsig	NA	notsig	NA	notsig	NA	notsig	NA	notsig	NA	notsig	NA	notsig	NA	notsig	NA	notsig	NA	notsig	NA	notsig	NA	notsig	NA	notsig	107	0.00107131	NA	notsig	NA
INTERPRO	IPR000585:Hemopexin-like domain	1	NA	notsig	NA	notsig	9	0.00283988	NA	notsig	NA	notsig	NA	notsig	NA	notsig	NA	notsig	NA	notsig	NA	notsig	NA	notsig	NA	notsig	NA	notsig	NA	notsig	NA	notsig	NA	notsig	NA	notsig	NA	notsig	NA	notsig	NA	notsig	NA	notsig	NA	notsig	NA	notsig	NA
INTERPRO	IPR000566:Lipocalin/cytosolic fatty-acid binding protein domain	1	NA	notsig	NA	notsig	NA	notsig	NA	notsig	NA	notsig	NA	notsig	NA	notsig	NA	notsig	NA	notsig	NA	notsig	NA	notsig	9	0.0374772	NA	notsig	NA	notsig	NA	notsig	NA	notsig	NA	notsig	NA	notsig	NA	notsig	NA	notsig	NA	notsig	NA	notsig	NA	notsig	NA
INTERPRO	IPR000483:Cysteine-rich flanking region, C-terminal	1	NA	notsig	NA	notsig	NA	notsig	NA	notsig	NA	notsig	NA	notsig	NA	notsig	NA	notsig	NA	notsig	NA	notsig	NA	notsig	NA	notsig	NA	notsig	NA	notsig	NA	notsig	NA	notsig	NA	notsig	NA	notsig	NA	notsig	NA	notsig	NA	notsig	19	0.0417168	NA	notsig	NA
INTERPRO	IPR000237:GRIP	1	NA	notsig	NA	notsig	7	0.0162869	NA	notsig	NA	notsig	NA	notsig	NA	notsig	NA	notsig	NA	notsig	NA	notsig	NA	notsig	NA	notsig	NA	notsig	NA	notsig	NA	notsig	NA	notsig	NA	notsig	NA	notsig	NA	notsig	NA	notsig	NA	notsig	NA	notsig	NA	notsig	NA
INTERPRO	IPR000233:Cadherin, cytoplasmic domain	1	NA	notsig	NA	notsig	NA	notsig	NA	notsig	NA	notsig	NA	notsig	NA	notsig	NA	notsig	NA	notsig	NA	notsig	NA	notsig	NA	notsig	NA	notsig	NA	notsig	NA	notsig	NA	notsig	NA	notsig	NA	notsig	NA	notsig	NA	notsig	NA	notsig	NA	notsig	NA	notsig	6
INTERPRO	IPR000198:Rho GTPase-activating protein domain	1	NA	notsig	NA	notsig	NA	notsig	NA	notsig	NA	notsig	NA	notsig	NA	notsig	NA	notsig	NA	notsig	NA	notsig	NA	notsig	NA	notsig	NA	notsig	NA	notsig	NA	notsig	NA	notsig	NA	notsig	NA	notsig	NA	notsig	NA	notsig	19	0.0201442	NA	notsig	NA	notsig	NA
INTERPRO	IPR000159:Ras-association	1	NA	notsig	NA	notsig	NA	notsig	NA	notsig	NA	notsig	NA	notsig	NA	notsig	NA	notsig	NA	notsig	NA	notsig	NA	notsig	NA	notsig	NA	notsig	NA	notsig	NA	notsig	NA	notsig	NA	notsig	NA	notsig	NA	notsig	NA	notsig	NA	notsig	17	0.00435877	NA	notsig	NA
INTERPRO	IPR000156:Ran binding domain	1	NA	notsig	NA	notsig	8	0.0027336	NA	notsig	NA	notsig	NA	notsig	NA	notsig	NA	notsig	NA	notsig	NA	notsig	NA	notsig	NA	notsig	NA	notsig	NA	notsig	NA	notsig	NA	notsig	NA	notsig	NA	notsig	NA	notsig	NA	notsig	NA	notsig	NA	notsig	NA	notsig	NA
INTERPRO	IPR000082:SEA domain	1	NA	notsig	NA	notsig	NA	notsig	NA	notsig	6	0.0181265	NA	notsig	NA	notsig	NA	notsig	NA	notsig	NA	notsig	NA	notsig	NA	notsig	NA	notsig	NA	notsig	NA	notsig	NA	notsig	NA	notsig	NA	notsig	NA	notsig	NA	notsig	NA	notsig	NA	notsig	NA	notsig	NA
BP	GO:2000566~positive regulation of CD8-positive, alpha-beta T cell proliferation	1	NA	notsig	NA	notsig	NA	notsig	NA	notsig	5	0.0144438	NA	notsig	NA	notsig	NA	notsig	NA	notsig	NA	notsig	NA	notsig	NA	notsig	NA	notsig	NA	notsig	NA	notsig	NA	notsig	NA	notsig	NA	notsig	NA	notsig	NA	notsig	NA	notsig	NA	notsig	NA	notsig	NA
BP	GO:2000117~negative regulation of cysteine-type endopeptidase activity	1	NA	notsig	NA	notsig	NA	notsig	NA	notsig	NA	notsig	NA	notsig	NA	notsig	NA	notsig	NA	notsig	NA	notsig	NA	notsig	NA	notsig	NA	notsig	NA	notsig	NA	notsig	6	0.0438623	NA	notsig	NA	notsig	NA	notsig	NA	notsig	NA	notsig	NA	notsig	NA	notsig	NA
BP	GO:2000107~negative regulation of leukocyte apoptotic process	1	NA	notsig	NA	notsig	NA	notsig	NA	notsig	5	0.0144438	NA	notsig	NA	notsig	NA	notsig	NA	notsig	NA	notsig	NA	notsig	NA	notsig	NA	notsig	NA	notsig	NA	notsig	NA	notsig	NA	notsig	NA	notsig	NA	notsig	NA	notsig	NA	notsig	NA	notsig	NA	notsig	NA
BP	GO:1902600~hydrogen ion transmembrane transport	1	NA	notsig	NA	notsig	NA	notsig	NA	notsig	NA	notsig	NA	notsig	NA	notsig	NA	notsig	NA	notsig	NA	notsig	NA	notsig	NA	notsig	NA	notsig	NA	notsig	NA	notsig	16	1.92e-05	NA	notsig	NA	notsig	NA	notsig	NA	notsig	NA	notsig	NA	notsig	NA	notsig	NA
BP	GO:0090023~positive regulation of neutrophil chemotaxis	1	NA	notsig	NA	notsig	NA	notsig	NA	notsig	NA	notsig	8	0.0479486	NA	notsig	NA	notsig	NA	notsig	NA	notsig	NA	notsig	NA	notsig	NA	notsig	NA	notsig	NA	notsig	NA	notsig	NA	notsig	NA	notsig	NA	notsig	NA	notsig	NA	notsig	NA	notsig	NA	notsig	NA
BP	GO:0086091~regulation of heart rate by cardiac conduction	1	NA	notsig	NA	notsig	NA	notsig	NA	notsig	NA	notsig	NA	notsig	NA	notsig	NA	notsig	NA	notsig	NA	notsig	NA	notsig	NA	notsig	NA	notsig	NA	notsig	NA	notsig	NA	notsig	NA	notsig	NA	notsig	NA	notsig	NA	notsig	NA	notsig	NA	notsig	NA	notsig	13
CC	GO:0071682~endocytic vesicle lumen	1	NA	notsig	NA	notsig	NA	notsig	NA	notsig	NA	notsig	NA	notsig	NA	notsig	NA	notsig	NA	notsig	NA	notsig	NA	notsig	NA	notsig	NA	notsig	NA	notsig	NA	notsig	NA	notsig	NA	notsig	NA	notsig	NA	notsig	NA	notsig	8	0.00805986	NA	notsig	NA	notsig	NA
BP	GO:0071526~semaphorin-plexin signaling pathway	1	NA	notsig	NA	notsig	NA	notsig	NA	notsig	NA	notsig	NA	notsig	NA	notsig	NA	notsig	NA	notsig	NA	notsig	NA	notsig	NA	notsig	NA	notsig	NA	notsig	NA	notsig	NA	notsig	NA	notsig	NA	notsig	NA	notsig	NA	notsig	NA	notsig	16	0.0107125	NA	notsig	NA
BP	GO:0071356~cellular response to tumor necrosis factor	1	NA	notsig	NA	notsig	17	0.012866	NA	notsig	NA	notsig	NA	notsig	NA	notsig	NA	notsig	NA	notsig	NA	notsig	NA	notsig	NA	notsig	NA	notsig	NA	notsig	NA	notsig	NA	notsig	NA	notsig	NA	notsig	NA	notsig	NA	notsig	NA	notsig	NA	notsig	NA	notsig	NA
BP	GO:0071347~cellular response to interleukin-1	1	NA	notsig	NA	notsig	16	0.000131	NA	notsig	NA	notsig	NA	notsig	NA	notsig	NA	notsig	NA	notsig	NA	notsig	NA	notsig	NA	notsig	NA	notsig	NA	notsig	NA	notsig	NA	notsig	NA	notsig	NA	notsig	NA	notsig	NA	notsig	NA	notsig	NA	notsig	NA	notsig	NA
BP	GO:0071222~cellular response to lipopolysaccharide	1	NA	notsig	NA	notsig	NA	notsig	NA	notsig	NA	notsig	NA	notsig	NA	notsig	NA	notsig	NA	notsig	NA	notsig	NA	notsig	NA	notsig	NA	notsig	NA	notsig	NA	notsig	NA	notsig	NA	notsig	NA	notsig	NA	notsig	NA	notsig	NA	notsig	NA	notsig	NA	notsig	NA
BP	GO:0070372~regulation of ERK1 and ERK2 cascade	1	NA	notsig	NA	notsig	NA	notsig	NA	notsig	NA	notsig	NA	notsig	NA	notsig	NA	notsig	NA	notsig	NA	notsig	NA	notsig	NA	notsig	NA	notsig	NA	notsig	NA	notsig	NA	notsig	NA	notsig	NA	notsig	NA	notsig	NA	notsig	12	0.0129336	NA	notsig	NA	notsig	NA
BP	GO:0070328~triglyceride homeostasis	1	NA	notsig	NA	notsig	NA	notsig	NA	notsig	NA	notsig	NA	notsig	NA	notsig	NA	notsig	NA	notsig	NA	notsig	NA	notsig	11	0.00847492	NA	notsig	NA	notsig	NA	notsig	NA	notsig	NA	notsig	NA	notsig	NA	notsig	NA	notsig	NA	notsig	NA	notsig	NA	notsig	NA
BP	GO:0070126~mitochondrial translational termination	1	NA	notsig	NA	notsig	NA	notsig	NA	notsig	NA	notsig	NA	notsig	NA	notsig	NA	notsig	NA	notsig	NA	notsig	NA	notsig	NA	notsig	NA	notsig	20	0.0451873	NA	notsig	NA	notsig	NA	notsig	NA	notsig	NA	notsig	NA	notsig	NA	notsig	NA	notsig	NA	notsig	NA
BP	GO:0070125~mitochondrial translational elongation	1	NA	notsig	NA	notsig	NA	notsig	NA	notsig	NA	notsig	NA	notsig	NA	notsig	NA	notsig	NA	notsig	NA	notsig	NA	notsig	NA	notsig	NA	notsig	20	0.0349317	NA	notsig	NA	notsig	NA	notsig	NA	notsig	NA	notsig	NA	notsig	NA	notsig	NA	notsig	NA	notsig	NA
BP	GO:0060048~cardiac muscle contraction	1	NA	notsig	NA	notsig	NA	notsig	NA	notsig	NA	notsig	NA	notsig	NA	notsig	NA	notsig	NA	notsig	NA	notsig	NA	notsig	NA	notsig	8	0.0193023	NA	notsig	NA	notsig	NA	notsig	NA	notsig	NA	notsig	NA	notsig	NA	notsig	NA	notsig	NA	notsig	NA	notsig	NA
BP	GO:0055010~ventricular cardiac muscle tissue morphogenesis	1	NA	notsig	NA	notsig	NA	notsig	NA	notsig	NA	notsig	NA	notsig	NA	notsig	NA	notsig	NA	notsig	NA	notsig	NA	notsig	NA	notsig	7	0.00306768	NA	notsig	NA	notsig	NA	notsig	NA	notsig	NA	notsig	NA	notsig	NA	notsig	NA	notsig	NA	notsig	NA	notsig	NA
BP	GO:0052695~cellular glucuronidation	1	NA	notsig	NA	notsig	NA	notsig	NA	notsig	NA	notsig	NA	notsig	NA	notsig	NA	notsig	NA	notsig	NA	notsig	NA	notsig	NA	notsig	NA	notsig	8	0.0266667	NA	notsig	NA	notsig	NA	notsig	NA	notsig	NA	notsig	NA	notsig	NA	notsig	NA	notsig	NA	notsig	NA
BP	GO:0051591~response to cAMP	1	NA	notsig	NA	notsig	NA	notsig	NA	notsig	NA	notsig	NA	notsig	NA	notsig	NA	notsig	NA	notsig	NA	notsig	NA	notsig	NA	notsig	NA	notsig	NA	notsig	NA	notsig	NA	notsig	NA	notsig	NA	notsig	NA	notsig	NA	notsig	NA	notsig	NA	notsig	NA	notsig	12
BP	GO:0051056~regulation of small GTPase mediated signal transduction	1	NA	notsig	NA	notsig	NA	notsig	NA	notsig	NA	notsig	NA	notsig	NA	notsig	NA	notsig	NA	notsig	NA	notsig	NA	notsig	NA	notsig	NA	notsig	NA	notsig	NA	notsig	NA	notsig	NA	notsig	NA	notsig	NA	notsig	NA	notsig	35	0.00230313	NA	notsig	NA	notsig	NA
BP	GO:0051017~actin filament bundle assembly	1	NA	notsig	NA	notsig	NA	notsig	NA	notsig	NA	notsig	NA	notsig	NA	notsig	NA	notsig	NA	notsig	NA	notsig	NA	notsig	NA	notsig	NA	notsig	NA	notsig	NA	notsig	NA	notsig	NA	notsig	NA	notsig	NA	notsig	NA	notsig	NA	notsig	15	0.00126999	NA	notsig	NA
MF	GO:0051015~actin filament binding	1	NA	notsig	NA	notsig	NA	notsig	NA	notsig	NA	notsig	NA	notsig	NA	notsig	NA	notsig	NA	notsig	NA	notsig	NA	notsig	NA	notsig	NA	notsig	NA	notsig	NA	notsig	NA	notsig	NA	notsig	NA	notsig	NA	notsig	NA	notsig	NA	notsig	41	0.000144	NA	notsig	NA
BP	GO:0050919~negative chemotaxis	1	NA	notsig	NA	notsig	NA	notsig	NA	notsig	NA	notsig	NA	notsig	NA	notsig	NA	notsig	NA	notsig	NA	notsig	NA	notsig	NA	notsig	NA	notsig	NA	notsig	NA	notsig	NA	notsig	NA	notsig	NA	notsig	NA	notsig	NA	notsig	NA	notsig	18	0.000861	NA	notsig	NA
BP	GO:0050873~brown fat cell differentiation	1	NA	notsig	NA	notsig	NA	notsig	NA	notsig	NA	notsig	NA	notsig	NA	notsig	NA	notsig	NA	notsig	14	0.0186466	NA	notsig	NA	notsig	NA	notsig	NA	notsig	NA	notsig	NA	notsig	NA	notsig	NA	notsig	NA	notsig	NA	notsig	NA	notsig	NA	notsig	NA	notsig	NA
BP	GO:0050850~positive regulation of calcium-mediated signaling	1	NA	notsig	NA	notsig	NA	notsig	NA	notsig	NA	notsig	NA	notsig	NA	notsig	NA	notsig	NA	notsig	NA	notsig	NA	notsig	NA	notsig	NA	notsig	NA	notsig	NA	notsig	NA	notsig	NA	notsig	NA	notsig	NA	notsig	NA	notsig	10	0.00409154	NA	notsig	NA	notsig	NA
BP	GO:0050829~defense response to Gram-negative bacterium	1	NA	notsig	NA	notsig	NA	notsig	NA	notsig	NA	notsig	11	0.0128957	NA	notsig	NA	notsig	NA	notsig	NA	notsig	NA	notsig	NA	notsig	NA	notsig	NA	notsig	NA	notsig	NA	notsig	NA	notsig	NA	notsig	NA	notsig	NA	notsig	NA	notsig	NA	notsig	NA	notsig	NA
BP	GO:0050707~regulation of cytokine secretion	1	NA	notsig	NA	notsig	NA	notsig	NA	notsig	NA	notsig	7	0.0202042	NA	notsig	NA	notsig	NA	notsig	NA	notsig	NA	notsig	NA	notsig	NA	notsig	NA	notsig	NA	notsig	NA	notsig	NA	notsig	NA	notsig	NA	notsig	NA	notsig	NA	notsig	NA	notsig	NA	notsig	NA
CC	GO:0048471~perinuclear region of cytoplasm	1	NA	notsig	NA	notsig	NA	notsig	NA	notsig	NA	notsig	NA	notsig	NA	notsig	NA	notsig	NA	notsig	NA	notsig	NA	notsig	NA	notsig	NA	notsig	NA	notsig	NA	notsig	NA	notsig	NA	notsig	NA	notsig	NA	notsig	NA	notsig	NA	notsig	116	0.0337026	NA	notsig	NA
BP	GO:0048010~vascular endothelial growth factor receptor signaling pathway	1	NA	notsig	NA	notsig	NA	notsig	NA	notsig	NA	notsig	NA	notsig	NA	notsig	NA	notsig	NA	notsig	NA	notsig	NA	notsig	NA	notsig	NA	notsig	NA	notsig	NA	notsig	NA	notsig	NA	notsig	NA	notsig	NA	notsig	NA	notsig	NA	notsig	29	0.00237275	NA	notsig	NA
BP	GO:0046718~viral entry into host cell	1	NA	notsig	NA	notsig	NA	notsig	NA	notsig	NA	notsig	NA	notsig	NA	notsig	NA	notsig	NA	notsig	27	0.0188285	NA	notsig	NA	notsig	NA	notsig	NA	notsig	NA	notsig	NA	notsig	NA	notsig	NA	notsig	NA	notsig	NA	notsig	NA	notsig	NA	notsig	NA	notsig	NA
BP	GO:0045944~positive regulation of transcription from RNA polymerase II promoter	1	NA	notsig	NA	notsig	NA	notsig	NA	notsig	NA	notsig	NA	notsig	184	0.00188811	NA	notsig	NA	notsig	NA	notsig	NA	notsig	NA	notsig	NA	notsig	NA	notsig	NA	notsig	NA	notsig	NA	notsig	NA	notsig	NA	notsig	NA	notsig	NA	notsig	NA	notsig	NA	notsig	NA
BP	GO:0045893~positive regulation of transcription, DNA-templated	1	NA	notsig	NA	notsig	NA	notsig	NA	notsig	NA	notsig	NA	notsig	112	0.00168579	NA	notsig	NA	notsig	NA	notsig	NA	notsig	NA	notsig	NA	notsig	NA	notsig	NA	notsig	NA	notsig	NA	notsig	NA	notsig	NA	notsig	NA	notsig	NA	notsig	NA	notsig	NA	notsig	NA
MF	GO:0045499~chemorepellent activity	1	NA	notsig	NA	notsig	NA	notsig	NA	notsig	NA	notsig	NA	notsig	NA	notsig	NA	notsig	NA	notsig	NA	notsig	NA	notsig	NA	notsig	NA	notsig	NA	notsig	NA	notsig	NA	notsig	NA	notsig	NA	notsig	NA	notsig	NA	notsig	NA	notsig	14	0.00208125	NA	notsig	NA
MF	GO:0045236~CXCR chemokine receptor binding	1	NA	notsig	NA	notsig	NA	notsig	NA	notsig	NA	notsig	NA	notsig	NA	notsig	NA	notsig	NA	notsig	NA	notsig	NA	notsig	NA	notsig	NA	notsig	NA	notsig	5	0.0065282	NA	notsig	NA	notsig	NA	notsig	NA	notsig	NA	notsig	NA	notsig	NA	notsig	NA	notsig	NA
CC	GO:0045202~synapse	1	NA	notsig	NA	notsig	NA	notsig	NA	notsig	NA	notsig	NA	notsig	NA	notsig	NA	notsig	NA	notsig	NA	notsig	NA	notsig	NA	notsig	NA	notsig	NA	notsig	NA	notsig	NA	notsig	NA	notsig	NA	notsig	NA	notsig	NA	notsig	NA	notsig	40	0.000208	NA	notsig	NA
BP	GO:0045060~negative thymic T cell selection	1	NA	notsig	NA	notsig	NA	notsig	NA	notsig	NA	notsig	6	0.0369389	NA	notsig	NA	notsig	NA	notsig	NA	notsig	NA	notsig	NA	notsig	NA	notsig	NA	notsig	NA	notsig	NA	notsig	NA	notsig	NA	notsig	NA	notsig	NA	notsig	NA	notsig	NA	notsig	NA	notsig	NA
MF	GO:0044822~poly(A) RNA binding	1	NA	notsig	NA	notsig	NA	notsig	NA	notsig	NA	notsig	NA	notsig	NA	notsig	NA	notsig	NA	notsig	NA	notsig	NA	notsig	NA	notsig	NA	notsig	NA	notsig	NA	notsig	NA	notsig	NA	notsig	NA	notsig	NA	notsig	NA	notsig	NA	notsig	NA	notsig	NA	notsig	NA
BP	GO:0044598~doxorubicin metabolic process	1	NA	notsig	NA	notsig	NA	notsig	NA	notsig	NA	notsig	NA	notsig	NA	notsig	NA	notsig	NA	notsig	NA	notsig	NA	notsig	NA	notsig	NA	notsig	7	0.00307168	NA	notsig	NA	notsig	NA	notsig	NA	notsig	NA	notsig	NA	notsig	NA	notsig	NA	notsig	NA	notsig	NA
BP	GO:0044597~daunorubicin metabolic process	1	NA	notsig	NA	notsig	NA	notsig	NA	notsig	NA	notsig	NA	notsig	NA	notsig	NA	notsig	NA	notsig	NA	notsig	NA	notsig	NA	notsig	NA	notsig	7	0.00307168	NA	notsig	NA	notsig	NA	notsig	NA	notsig	NA	notsig	NA	notsig	NA	notsig	NA	notsig	NA	notsig	NA
BP	GO:0044267~cellular protein metabolic process	1	NA	notsig	NA	notsig	NA	notsig	NA	notsig	NA	notsig	NA	notsig	NA	notsig	NA	notsig	NA	notsig	32	0.000162	NA	notsig	NA	notsig	NA	notsig	NA	notsig	NA	notsig	NA	notsig	NA	notsig	NA	notsig	NA	notsig	NA	notsig	NA	notsig	NA	notsig	NA	notsig	NA
BP	GO:0043691~reverse cholesterol transport	1	NA	notsig	NA	notsig	NA	notsig	NA	notsig	NA	notsig	NA	notsig	NA	notsig	NA	notsig	NA	notsig	NA	notsig	NA	notsig	11	0.000294	NA	notsig	NA	notsig	NA	notsig	NA	notsig	NA	notsig	NA	notsig	NA	notsig	NA	notsig	NA	notsig	NA	notsig	NA	notsig	NA
BP	GO:0043627~response to estrogen	1	NA	notsig	NA	notsig	NA	notsig	NA	notsig	NA	notsig	NA	notsig	NA	notsig	NA	notsig	NA	notsig	NA	notsig	NA	notsig	NA	notsig	NA	notsig	NA	notsig	NA	notsig	NA	notsig	NA	notsig	NA	notsig	NA	notsig	NA	notsig	NA	notsig	NA	notsig	26	0.0412858	NA
MF	GO:0043236~laminin binding	1	NA	notsig	NA	notsig	NA	notsig	NA	notsig	NA	notsig	NA	notsig	NA	notsig	NA	notsig	NA	notsig	NA	notsig	NA	notsig	NA	notsig	NA	notsig	NA	notsig	NA	notsig	NA	notsig	NA	notsig	NA	notsig	NA	notsig	NA	notsig	NA	notsig	13	0.00310421	NA	notsig	NA
CC	GO:0043034~costamere	1	NA	notsig	NA	notsig	NA	notsig	NA	notsig	NA	notsig	NA	notsig	NA	notsig	NA	notsig	NA	notsig	NA	notsig	NA	notsig	NA	notsig	NA	notsig	NA	notsig	NA	notsig	NA	notsig	NA	notsig	NA	notsig	NA	notsig	NA	notsig	NA	notsig	NA	notsig	NA	notsig	8
BP	GO:0042953~lipoprotein transport	1	NA	notsig	NA	notsig	NA	notsig	NA	notsig	NA	notsig	NA	notsig	NA	notsig	NA	notsig	NA	notsig	NA	notsig	NA	notsig	NA	notsig	NA	notsig	NA	notsig	NA	notsig	6	0.0438623	NA	notsig	NA	notsig	NA	notsig	NA	notsig	NA	notsig	NA	notsig	NA	notsig	NA
MF	GO:0042803~protein homodimerization activity	1	NA	notsig	NA	notsig	NA	notsig	NA	notsig	NA	notsig	NA	notsig	NA	notsig	NA	notsig	NA	notsig	NA	notsig	NA	notsig	NA	notsig	NA	notsig	NA	notsig	NA	notsig	NA	notsig	NA	notsig	NA	notsig	NA	notsig	NA	notsig	NA	notsig	NA	notsig	NA	notsig	NA
BP	GO:0042744~hydrogen peroxide catabolic process	1	NA	notsig	NA	notsig	NA	notsig	NA	notsig	6	0.0488189	NA	notsig	NA	notsig	NA	notsig	NA	notsig	NA	notsig	NA	notsig	NA	notsig	NA	notsig	NA	notsig	NA	notsig	NA	notsig	NA	notsig	NA	notsig	NA	notsig	NA	notsig	NA	notsig	NA	notsig	NA	notsig	NA
CC	GO:0042629~mast cell granule	1	NA	notsig	NA	notsig	NA	notsig	NA	notsig	NA	notsig	NA	notsig	NA	notsig	NA	notsig	NA	notsig	NA	notsig	NA	notsig	NA	notsig	NA	notsig	NA	notsig	NA	notsig	NA	notsig	NA	notsig	NA	notsig	NA	notsig	NA	notsig	NA	notsig	NA	notsig	NA	notsig	NA
MF	GO:0042626~ATPase activity, coupled to transmembrane movement of substances	1	NA	notsig	NA	notsig	NA	notsig	NA	notsig	10	0.017495	NA	notsig	NA	notsig	NA	notsig	NA	notsig	NA	notsig	NA	notsig	NA	notsig	NA	notsig	NA	notsig	NA	notsig	NA	notsig	NA	notsig	NA	notsig	NA	notsig	NA	notsig	NA	notsig	NA	notsig	NA	notsig	NA
BP	GO:0042127~regulation of cell proliferation	1	NA	notsig	NA	notsig	NA	notsig	NA	notsig	NA	notsig	NA	notsig	NA	notsig	NA	notsig	NA	notsig	NA	notsig	NA	notsig	NA	notsig	NA	notsig	NA	notsig	16	0.0294866	NA	notsig	NA	notsig	NA	notsig	NA	notsig	NA	notsig	NA	notsig	NA	notsig	NA	notsig	NA
BP	GO:0042060~wound healing	1	NA	notsig	NA	notsig	NA	notsig	NA	notsig	NA	notsig	NA	notsig	NA	notsig	NA	notsig	NA	notsig	NA	notsig	NA	notsig	NA	notsig	NA	notsig	NA	notsig	NA	notsig	NA	notsig	NA	notsig	NA	notsig	NA	notsig	NA	notsig	NA	notsig	NA	notsig	NA	notsig	24
MF	GO:0038191~neuropilin binding	1	NA	notsig	NA	notsig	NA	notsig	NA	notsig	NA	notsig	NA	notsig	NA	notsig	NA	notsig	NA	notsig	NA	notsig	NA	notsig	NA	notsig	NA	notsig	NA	notsig	NA	notsig	NA	notsig	NA	notsig	NA	notsig	NA	notsig	NA	notsig	NA	notsig	9	0.0266171	NA	notsig	NA
BP	GO:0038096~Fc-gamma receptor signaling pathway involved in phagocytosis	1	NA	notsig	NA	notsig	NA	notsig	NA	notsig	NA	notsig	19	0.034731	NA	notsig	NA	notsig	NA	notsig	NA	notsig	NA	notsig	NA	notsig	NA	notsig	NA	notsig	NA	notsig	NA	notsig	NA	notsig	NA	notsig	NA	notsig	NA	notsig	NA	notsig	NA	notsig	NA	notsig	NA
BP	GO:0038083~peptidyl-tyrosine autophosphorylation	1	NA	notsig	NA	notsig	NA	notsig	NA	notsig	NA	notsig	14	0.0038417	NA	notsig	NA	notsig	NA	notsig	NA	notsig	NA	notsig	NA	notsig	NA	notsig	NA	notsig	NA	notsig	NA	notsig	NA	notsig	NA	notsig	NA	notsig	NA	notsig	NA	notsig	NA	notsig	NA	notsig	NA
BP	GO:0035914~skeletal muscle cell differentiation	1	NA	notsig	NA	notsig	NA	notsig	NA	notsig	NA	notsig	NA	notsig	NA	notsig	NA	notsig	NA	notsig	NA	notsig	NA	notsig	NA	notsig	8	0.0396457	NA	notsig	NA	notsig	NA	notsig	NA	notsig	NA	notsig	NA	notsig	NA	notsig	NA	notsig	NA	notsig	NA	notsig	NA
BP	GO:0035556~intracellular signal transduction	1	NA	notsig	NA	notsig	NA	notsig	NA	notsig	NA	notsig	NA	notsig	NA	notsig	NA	notsig	NA	notsig	NA	notsig	NA	notsig	NA	notsig	NA	notsig	NA	notsig	NA	notsig	NA	notsig	NA	notsig	NA	notsig	NA	notsig	NA	notsig	NA	notsig	99	3.45e-05	NA	notsig	NA
MF	GO:0035259~glucocorticoid receptor binding	1	NA	notsig	NA	notsig	NA	notsig	NA	notsig	NA	notsig	NA	notsig	NA	notsig	NA	notsig	NA	notsig	NA	notsig	NA	notsig	NA	notsig	5	0.0268216	NA	notsig	NA	notsig	NA	notsig	NA	notsig	NA	notsig	NA	notsig	NA	notsig	NA	notsig	NA	notsig	NA	notsig	NA
BP	GO:0034375~high-density lipoprotein particle remodeling	1	NA	notsig	NA	notsig	NA	notsig	NA	notsig	NA	notsig	NA	notsig	NA	notsig	NA	notsig	NA	notsig	NA	notsig	NA	notsig	8	0.0408659	NA	notsig	NA	notsig	NA	notsig	NA	notsig	NA	notsig	NA	notsig	NA	notsig	NA	notsig	NA	notsig	NA	notsig	NA	notsig	NA
BP	GO:0034220~ion transmembrane transport	1	NA	notsig	NA	notsig	NA	notsig	NA	notsig	NA	notsig	NA	notsig	NA	notsig	NA	notsig	44	0.0441144	NA	notsig	NA	notsig	NA	notsig	NA	notsig	NA	notsig	NA	notsig	NA	notsig	NA	notsig	NA	notsig	NA	notsig	NA	notsig	NA	notsig	NA	notsig	NA	notsig	NA
BP	GO:0033700~phospholipid efflux	1	NA	notsig	NA	notsig	NA	notsig	NA	notsig	NA	notsig	NA	notsig	NA	notsig	NA	notsig	NA	notsig	NA	notsig	NA	notsig	9	0.000814	NA	notsig	NA	notsig	NA	notsig	NA	notsig	NA	notsig	NA	notsig	NA	notsig	NA	notsig	NA	notsig	NA	notsig	NA	notsig	NA
BP	GO:0033344~cholesterol efflux	1	NA	notsig	NA	notsig	NA	notsig	NA	notsig	NA	notsig	NA	notsig	NA	notsig	NA	notsig	NA	notsig	NA	notsig	NA	notsig	12	0.00137632	NA	notsig	NA	notsig	NA	notsig	NA	notsig	NA	notsig	NA	notsig	NA	notsig	NA	notsig	NA	notsig	NA	notsig	NA	notsig	NA
CC	GO:0032982~myosin filament	1	NA	notsig	NA	notsig	NA	notsig	NA	notsig	NA	notsig	NA	notsig	NA	notsig	NA	notsig	NA	notsig	NA	notsig	NA	notsig	NA	notsig	5	0.033753	NA	notsig	NA	notsig	NA	notsig	NA	notsig	NA	notsig	NA	notsig	NA	notsig	NA	notsig	NA	notsig	NA	notsig	NA
BP	GO:0032930~positive regulation of superoxide anion generation	1	NA	notsig	NA	notsig	NA	notsig	NA	notsig	NA	notsig	NA	notsig	NA	notsig	NA	notsig	9	0.0138675	NA	notsig	NA	notsig	NA	notsig	NA	notsig	NA	notsig	NA	notsig	NA	notsig	NA	notsig	NA	notsig	NA	notsig	NA	notsig	NA	notsig	NA	notsig	NA	notsig	NA
BP	GO:0032757~positive regulation of interleukin-8 production	1	NA	notsig	NA	notsig	NA	notsig	NA	notsig	NA	notsig	NA	notsig	NA	notsig	NA	notsig	NA	notsig	NA	notsig	NA	notsig	NA	notsig	NA	notsig	NA	notsig	NA	notsig	NA	notsig	NA	notsig	NA	notsig	NA	notsig	NA	notsig	NA	notsig	NA	notsig	NA	notsig	NA
CC	GO:0031901~early endosome membrane	1	7	0.0367842	NA	notsig	NA	notsig	NA	notsig	NA	notsig	NA	notsig	NA	notsig	NA	notsig	NA	notsig	NA	notsig	NA	notsig	NA	notsig	NA	notsig	NA	notsig	NA	notsig	NA	notsig	NA	notsig	NA	notsig	NA	notsig	NA	notsig	NA	notsig	NA	notsig	NA	notsig	NA
BP	GO:0031663~lipopolysaccharide-mediated signaling pathway	1	NA	notsig	NA	notsig	NA	notsig	NA	notsig	NA	notsig	NA	notsig	NA	notsig	NA	notsig	NA	notsig	NA	notsig	NA	notsig	NA	notsig	NA	notsig	NA	notsig	NA	notsig	NA	notsig	NA	notsig	NA	notsig	NA	notsig	NA	notsig	NA	notsig	NA	notsig	NA	notsig	NA
CC	GO:0031526~brush border membrane	1	NA	notsig	NA	notsig	NA	notsig	NA	notsig	NA	notsig	NA	notsig	NA	notsig	NA	notsig	NA	notsig	NA	notsig	NA	notsig	NA	notsig	NA	notsig	NA	notsig	NA	notsig	NA	notsig	NA	notsig	NA	notsig	NA	notsig	NA	notsig	12	0.0472792	NA	notsig	NA	notsig	NA
CC	GO:0031430~M band	1	NA	notsig	NA	notsig	NA	notsig	NA	notsig	NA	notsig	NA	notsig	NA	notsig	NA	notsig	NA	notsig	NA	notsig	NA	notsig	NA	notsig	NA	notsig	NA	notsig	NA	notsig	NA	notsig	NA	notsig	NA	notsig	NA	notsig	NA	notsig	NA	notsig	NA	notsig	NA	notsig	10
CC	GO:0031234~extrinsic component of cytoplasmic side of plasma membrane	1	NA	notsig	NA	notsig	NA	notsig	NA	notsig	NA	notsig	16	0.0178178	NA	notsig	NA	notsig	NA	notsig	NA	notsig	NA	notsig	NA	notsig	NA	notsig	NA	notsig	NA	notsig	NA	notsig	NA	notsig	NA	notsig	NA	notsig	NA	notsig	NA	notsig	NA	notsig	NA	notsig	NA
CC	GO:0031089~platelet dense granule lumen	1	NA	notsig	NA	notsig	NA	notsig	NA	notsig	NA	notsig	NA	notsig	NA	notsig	NA	notsig	NA	notsig	NA	notsig	NA	notsig	8	0.0126548	NA	notsig	NA	notsig	NA	notsig	NA	notsig	NA	notsig	NA	notsig	NA	notsig	NA	notsig	NA	notsig	NA	notsig	NA	notsig	NA
BP	GO:0030890~positive regulation of B cell proliferation	1	NA	notsig	NA	notsig	NA	notsig	NA	notsig	NA	notsig	13	0.0126933	NA	notsig	NA	notsig	NA	notsig	NA	notsig	NA	notsig	NA	notsig	NA	notsig	NA	notsig	NA	notsig	NA	notsig	NA	notsig	NA	notsig	NA	notsig	NA	notsig	NA	notsig	NA	notsig	NA	notsig	NA
BP	GO:0030855~epithelial cell differentiation	1	NA	notsig	NA	notsig	NA	notsig	NA	notsig	NA	notsig	NA	notsig	NA	notsig	NA	notsig	NA	notsig	NA	notsig	NA	notsig	NA	notsig	NA	notsig	NA	notsig	NA	notsig	NA	notsig	NA	notsig	NA	notsig	NA	notsig	9	0.000999	NA	notsig	NA	notsig	NA	notsig	NA
BP	GO:0030595~leukocyte chemotaxis	1	NA	notsig	NA	notsig	NA	notsig	NA	notsig	NA	notsig	NA	notsig	NA	notsig	NA	notsig	NA	notsig	NA	notsig	NA	notsig	NA	notsig	NA	notsig	NA	notsig	NA	notsig	NA	notsig	NA	notsig	NA	notsig	NA	notsig	NA	notsig	NA	notsig	9	0.0394179	NA	notsig	NA
BP	GO:0030449~regulation of complement activation	1	NA	notsig	NA	notsig	NA	notsig	NA	notsig	NA	notsig	NA	notsig	NA	notsig	NA	notsig	NA	notsig	NA	notsig	NA	notsig	17	1.41e-05	NA	notsig	NA	notsig	NA	notsig	NA	notsig	NA	notsig	NA	notsig	NA	notsig	NA	notsig	NA	notsig	NA	notsig	NA	notsig	NA
BP	GO:0030334~regulation of cell migration	1	NA	notsig	NA	notsig	NA	notsig	NA	notsig	NA	notsig	NA	notsig	NA	notsig	NA	notsig	NA	notsig	NA	notsig	NA	notsig	NA	notsig	NA	notsig	NA	notsig	NA	notsig	NA	notsig	NA	notsig	NA	notsig	NA	notsig	NA	notsig	NA	notsig	26	0.00447995	NA	notsig	NA
BP	GO:0030324~lung development	1	NA	notsig	NA	notsig	NA	notsig	NA	notsig	NA	notsig	NA	notsig	NA	notsig	NA	notsig	NA	notsig	NA	notsig	NA	notsig	NA	notsig	NA	notsig	NA	notsig	NA	notsig	NA	notsig	NA	notsig	NA	notsig	NA	notsig	NA	notsig	NA	notsig	NA	notsig	NA	notsig	NA
MF	GO:0030215~semaphorin receptor binding	1	NA	notsig	NA	notsig	NA	notsig	NA	notsig	NA	notsig	NA	notsig	NA	notsig	NA	notsig	NA	notsig	NA	notsig	NA	notsig	NA	notsig	NA	notsig	NA	notsig	NA	notsig	NA	notsig	NA	notsig	NA	notsig	NA	notsig	NA	notsig	NA	notsig	12	0.00817193	NA	notsig	NA
BP	GO:0030199~collagen fibril organization	1	NA	notsig	NA	notsig	NA	notsig	NA	notsig	NA	notsig	NA	notsig	NA	notsig	NA	notsig	NA	notsig	NA	notsig	NA	notsig	NA	notsig	NA	notsig	NA	notsig	NA	notsig	NA	notsig	NA	notsig	NA	notsig	NA	notsig	NA	notsig	NA	notsig	15	0.0253103	NA	notsig	NA
BP	GO:0030195~negative regulation of blood coagulation	1	NA	notsig	NA	notsig	6	0.0354021	NA	notsig	NA	notsig	NA	notsig	NA	notsig	NA	notsig	NA	notsig	NA	notsig	NA	notsig	NA	notsig	NA	notsig	NA	notsig	NA	notsig	NA	notsig	NA	notsig	NA	notsig	NA	notsig	NA	notsig	NA	notsig	NA	notsig	NA	notsig	NA
CC	GO:0030027~lamellipodium	1	NA	notsig	NA	notsig	NA	notsig	NA	notsig	NA	notsig	NA	notsig	NA	notsig	NA	notsig	NA	notsig	NA	notsig	NA	notsig	NA	notsig	NA	notsig	NA	notsig	NA	notsig	NA	notsig	NA	notsig	NA	notsig	NA	notsig	NA	notsig	NA	notsig	54	2.17e-06	NA	notsig	NA
BP	GO:0019933~cAMP-mediated signaling	1	NA	notsig	NA	notsig	NA	notsig	NA	notsig	NA	notsig	NA	notsig	NA	notsig	NA	notsig	NA	notsig	NA	notsig	NA	notsig	NA	notsig	NA	notsig	NA	notsig	NA	notsig	NA	notsig	NA	notsig	NA	notsig	NA	notsig	NA	notsig	NA	notsig	15	0.00704905	NA	notsig	NA
MF	GO:0019864~IgG binding	1	NA	notsig	NA	notsig	NA	notsig	NA	notsig	NA	notsig	NA	notsig	NA	notsig	NA	notsig	8	0.0263949	NA	notsig	NA	notsig	NA	notsig	NA	notsig	NA	notsig	NA	notsig	NA	notsig	NA	notsig	NA	notsig	NA	notsig	NA	notsig	NA	notsig	NA	notsig	NA	notsig	NA
BP	GO:0019433~triglyceride catabolic process	1	NA	notsig	NA	notsig	NA	notsig	NA	notsig	NA	notsig	NA	notsig	NA	notsig	NA	notsig	NA	notsig	NA	notsig	NA	notsig	10	0.029313	NA	notsig	NA	notsig	NA	notsig	NA	notsig	NA	notsig	NA	notsig	NA	notsig	NA	notsig	NA	notsig	NA	notsig	NA	notsig	NA
BP	GO:0019221~cytokine-mediated signaling pathway	1	NA	notsig	NA	notsig	18	0.0341958	NA	notsig	NA	notsig	NA	notsig	NA	notsig	NA	notsig	NA	notsig	NA	notsig	NA	notsig	NA	notsig	NA	notsig	NA	notsig	NA	notsig	NA	notsig	NA	notsig	NA	notsig	NA	notsig	NA	notsig	NA	notsig	NA	notsig	NA	notsig	NA
MF	GO:0017127~cholesterol transporter activity	1	NA	notsig	NA	notsig	NA	notsig	NA	notsig	NA	notsig	NA	notsig	NA	notsig	NA	notsig	NA	notsig	NA	notsig	NA	notsig	11	3.5e-05	NA	notsig	NA	notsig	NA	notsig	NA	notsig	NA	notsig	NA	notsig	NA	notsig	NA	notsig	NA	notsig	NA	notsig	NA	notsig	NA
MF	GO:0016758~transferase activity, transferring hexosyl groups	1	NA	notsig	NA	notsig	NA	notsig	NA	notsig	NA	notsig	NA	notsig	NA	notsig	8	0.0280415	NA	notsig	NA	notsig	NA	notsig	NA	notsig	NA	notsig	NA	notsig	NA	notsig	NA	notsig	NA	notsig	NA	notsig	NA	notsig	NA	notsig	NA	notsig	NA	notsig	NA	notsig	NA
CC	GO:0016529~sarcoplasmic reticulum	1	NA	notsig	NA	notsig	NA	notsig	NA	notsig	NA	notsig	NA	notsig	NA	notsig	NA	notsig	NA	notsig	NA	notsig	NA	notsig	NA	notsig	NA	notsig	NA	notsig	NA	notsig	NA	notsig	NA	notsig	NA	notsig	NA	notsig	NA	notsig	NA	notsig	NA	notsig	NA	notsig	10
BP	GO:0016339~calcium-dependent cell-cell adhesion via plasma membrane cell adhesion molecules	1	NA	notsig	NA	notsig	NA	notsig	NA	notsig	NA	notsig	10	0.00536028	NA	notsig	NA	notsig	NA	notsig	NA	notsig	NA	notsig	NA	notsig	NA	notsig	NA	notsig	NA	notsig	NA	notsig	NA	notsig	NA	notsig	NA	notsig	NA	notsig	NA	notsig	NA	notsig	NA	notsig	NA
BP	GO:0015701~bicarbonate transport	1	NA	notsig	NA	notsig	NA	notsig	NA	notsig	NA	notsig	NA	notsig	NA	notsig	NA	notsig	NA	notsig	NA	notsig	NA	notsig	NA	notsig	8	0.00293998	NA	notsig	NA	notsig	NA	notsig	NA	notsig	NA	notsig	NA	notsig	NA	notsig	NA	notsig	NA	notsig	NA	notsig	NA
MF	GO:0015293~symporter activity	1	NA	notsig	NA	notsig	NA	notsig	NA	notsig	NA	notsig	NA	notsig	NA	notsig	NA	notsig	NA	notsig	NA	notsig	NA	notsig	NA	notsig	NA	notsig	NA	notsig	NA	notsig	NA	notsig	8	0.00984977	NA	notsig	NA	notsig	NA	notsig	NA	notsig	NA	notsig	NA	notsig	NA
BP	GO:0014883~transition between fast and slow fiber	1	NA	notsig	NA	notsig	NA	notsig	NA	notsig	NA	notsig	NA	notsig	NA	notsig	NA	notsig	NA	notsig	NA	notsig	NA	notsig	NA	notsig	5	0.0160466	NA	notsig	NA	notsig	NA	notsig	NA	notsig	NA	notsig	NA	notsig	NA	notsig	NA	notsig	NA	notsig	NA	notsig	NA
CC	GO:0014069~postsynaptic density	1	NA	notsig	NA	notsig	NA	notsig	NA	notsig	NA	notsig	NA	notsig	NA	notsig	NA	notsig	NA	notsig	NA	notsig	NA	notsig	NA	notsig	NA	notsig	NA	notsig	NA	notsig	NA	notsig	NA	notsig	NA	notsig	NA	notsig	NA	notsig	NA	notsig	NA	notsig	NA	notsig	25
BP	GO:0010873~positive regulation of cholesterol esterification	1	NA	notsig	NA	notsig	NA	notsig	NA	notsig	NA	notsig	NA	notsig	NA	notsig	NA	notsig	NA	notsig	NA	notsig	NA	notsig	7	0.018896	NA	notsig	NA	notsig	NA	notsig	NA	notsig	NA	notsig	NA	notsig	NA	notsig	NA	notsig	NA	notsig	NA	notsig	NA	notsig	NA
BP	GO:0010818~T cell chemotaxis	1	NA	notsig	NA	notsig	NA	notsig	NA	notsig	NA	notsig	NA	notsig	NA	notsig	NA	notsig	NA	notsig	NA	notsig	NA	notsig	NA	notsig	NA	notsig	NA	notsig	NA	notsig	NA	notsig	NA	notsig	NA	notsig	NA	notsig	NA	notsig	NA	notsig	NA	notsig	NA	notsig	NA
BP	GO:0010628~positive regulation of gene expression	1	NA	notsig	NA	notsig	NA	notsig	NA	notsig	NA	notsig	NA	notsig	NA	notsig	NA	notsig	NA	notsig	NA	notsig	NA	notsig	NA	notsig	NA	notsig	NA	notsig	NA	notsig	NA	notsig	NA	notsig	NA	notsig	NA	notsig	NA	notsig	NA	notsig	58	0.0308819	NA	notsig	NA
BP	GO:0009967~positive regulation of signal transduction	1	NA	notsig	NA	notsig	NA	notsig	NA	notsig	NA	notsig	NA	notsig	NA	notsig	NA	notsig	NA	notsig	NA	notsig	NA	notsig	NA	notsig	NA	notsig	NA	notsig	NA	notsig	NA	notsig	NA	notsig	NA	notsig	NA	notsig	NA	notsig	NA	notsig	21	0.0370694	NA	notsig	NA
MF	GO:0009055~electron carrier activity	1	NA	notsig	NA	notsig	NA	notsig	NA	notsig	NA	notsig	NA	notsig	NA	notsig	NA	notsig	NA	notsig	NA	notsig	NA	notsig	NA	notsig	NA	notsig	26	2.77e-05	NA	notsig	NA	notsig	NA	notsig	NA	notsig	NA	notsig	NA	notsig	NA	notsig	NA	notsig	NA	notsig	NA
BP	GO:0008652~cellular amino acid biosynthetic process	1	NA	notsig	8	0.0292765	NA	notsig	NA	notsig	NA	notsig	NA	notsig	NA	notsig	NA	notsig	NA	notsig	NA	notsig	NA	notsig	NA	notsig	NA	notsig	NA	notsig	NA	notsig	NA	notsig	NA	notsig	NA	notsig	NA	notsig	NA	notsig	NA	notsig	NA	notsig	NA	notsig	NA
MF	GO:0008483~transaminase activity	1	NA	notsig	7	0.00150228	NA	notsig	NA	notsig	NA	notsig	NA	notsig	NA	notsig	NA	notsig	NA	notsig	NA	notsig	NA	notsig	NA	notsig	NA	notsig	NA	notsig	NA	notsig	NA	notsig	NA	notsig	NA	notsig	NA	notsig	NA	notsig	NA	notsig	NA	notsig	NA	notsig	NA
BP	GO:0008360~regulation of cell shape	1	NA	notsig	NA	notsig	NA	notsig	NA	notsig	NA	notsig	NA	notsig	NA	notsig	NA	notsig	NA	notsig	NA	notsig	NA	notsig	NA	notsig	NA	notsig	NA	notsig	NA	notsig	NA	notsig	NA	notsig	NA	notsig	NA	notsig	NA	notsig	NA	notsig	45	0.000996	NA	notsig	NA
BP	GO:0008299~isoprenoid biosynthetic process	1	NA	notsig	NA	notsig	NA	notsig	NA	notsig	NA	notsig	NA	notsig	NA	notsig	NA	notsig	NA	notsig	NA	notsig	NA	notsig	NA	notsig	NA	notsig	NA	notsig	NA	notsig	NA	notsig	NA	notsig	NA	notsig	NA	notsig	5	0.0140912	NA	notsig	NA	notsig	NA	notsig	NA
MF	GO:0008237~metallopeptidase activity	1	NA	notsig	NA	notsig	NA	notsig	NA	notsig	NA	notsig	NA	notsig	NA	notsig	NA	notsig	NA	notsig	NA	notsig	NA	notsig	NA	notsig	NA	notsig	NA	notsig	NA	notsig	NA	notsig	NA	notsig	NA	notsig	NA	notsig	NA	notsig	NA	notsig	24	0.0110271	NA	notsig	NA
MF	GO:0008144~drug binding	1	NA	notsig	NA	notsig	NA	notsig	NA	notsig	NA	notsig	NA	notsig	NA	notsig	NA	notsig	NA	notsig	NA	notsig	NA	notsig	NA	notsig	NA	notsig	NA	notsig	NA	notsig	13	0.0267189	NA	notsig	NA	notsig	NA	notsig	NA	notsig	NA	notsig	NA	notsig	NA	notsig	NA
MF	GO:0008083~growth factor activity	1	NA	notsig	NA	notsig	NA	notsig	NA	notsig	NA	notsig	NA	notsig	NA	notsig	NA	notsig	38	0.0233045	NA	notsig	NA	notsig	NA	notsig	NA	notsig	NA	notsig	NA	notsig	NA	notsig	NA	notsig	NA	notsig	NA	notsig	NA	notsig	NA	notsig	NA	notsig	NA	notsig	NA
CC	GO:0008076~voltage-gated potassium channel complex	1	NA	notsig	NA	notsig	NA	notsig	NA	notsig	NA	notsig	NA	notsig	NA	notsig	NA	notsig	NA	notsig	NA	notsig	NA	notsig	NA	notsig	NA	notsig	NA	notsig	NA	notsig	NA	notsig	NA	notsig	NA	notsig	NA	notsig	NA	notsig	NA	notsig	NA	notsig	NA	notsig	NA
BP	GO:0008015~blood circulation	1	NA	notsig	NA	notsig	NA	notsig	NA	notsig	NA	notsig	NA	notsig	NA	notsig	NA	notsig	NA	notsig	NA	notsig	NA	notsig	NA	notsig	NA	notsig	NA	notsig	NA	notsig	NA	notsig	NA	notsig	NA	notsig	NA	notsig	NA	notsig	NA	notsig	NA	notsig	NA	notsig	NA
BP	GO:0007411~axon guidance	1	NA	notsig	NA	notsig	NA	notsig	NA	notsig	NA	notsig	NA	notsig	NA	notsig	NA	notsig	NA	notsig	NA	notsig	NA	notsig	NA	notsig	NA	notsig	NA	notsig	NA	notsig	NA	notsig	NA	notsig	NA	notsig	NA	notsig	NA	notsig	NA	notsig	35	0.00711589	NA	notsig	NA
BP	GO:0007202~activation of phospholipase C activity	1	NA	notsig	NA	notsig	NA	notsig	NA	notsig	NA	notsig	NA	notsig	NA	notsig	NA	notsig	14	0.017098	NA	notsig	NA	notsig	NA	notsig	NA	notsig	NA	notsig	NA	notsig	NA	notsig	NA	notsig	NA	notsig	NA	notsig	NA	notsig	NA	notsig	NA	notsig	NA	notsig	NA
BP	GO:0007162~negative regulation of cell adhesion	1	NA	notsig	NA	notsig	NA	notsig	NA	notsig	NA	notsig	NA	notsig	NA	notsig	NA	notsig	NA	notsig	NA	notsig	NA	notsig	NA	notsig	NA	notsig	NA	notsig	NA	notsig	NA	notsig	NA	notsig	NA	notsig	NA	notsig	NA	notsig	NA	notsig	18	0.000861	NA	notsig	NA
BP	GO:0007015~actin filament organization	1	NA	notsig	NA	notsig	NA	notsig	NA	notsig	NA	notsig	NA	notsig	NA	notsig	NA	notsig	NA	notsig	NA	notsig	NA	notsig	NA	notsig	NA	notsig	NA	notsig	NA	notsig	NA	notsig	NA	notsig	NA	notsig	NA	notsig	NA	notsig	NA	notsig	22	0.0335764	NA	notsig	NA
BP	GO:0007010~cytoskeleton organization	1	NA	notsig	NA	notsig	NA	notsig	NA	notsig	NA	notsig	NA	notsig	NA	notsig	NA	notsig	NA	notsig	NA	notsig	NA	notsig	NA	notsig	NA	notsig	NA	notsig	NA	notsig	NA	notsig	NA	notsig	NA	notsig	NA	notsig	NA	notsig	NA	notsig	53	2.54e-07	NA	notsig	NA
BP	GO:0006986~response to unfolded protein	1	NA	notsig	NA	notsig	NA	notsig	NA	notsig	NA	notsig	NA	notsig	NA	notsig	NA	notsig	NA	notsig	NA	notsig	NA	notsig	NA	notsig	NA	notsig	NA	notsig	NA	notsig	NA	notsig	NA	notsig	NA	notsig	NA	notsig	NA	notsig	NA	notsig	NA	notsig	NA	notsig	NA
BP	GO:0006959~humoral immune response	1	NA	notsig	NA	notsig	NA	notsig	NA	notsig	NA	notsig	12	0.00330805	NA	notsig	NA	notsig	NA	notsig	NA	notsig	NA	notsig	NA	notsig	NA	notsig	NA	notsig	NA	notsig	NA	notsig	NA	notsig	NA	notsig	NA	notsig	NA	notsig	NA	notsig	NA	notsig	NA	notsig	NA
BP	GO:0006957~complement activation, alternative pathway	1	NA	notsig	NA	notsig	NA	notsig	NA	notsig	NA	notsig	NA	notsig	NA	notsig	NA	notsig	NA	notsig	NA	notsig	NA	notsig	10	0.00128122	NA	notsig	NA	notsig	NA	notsig	NA	notsig	NA	notsig	NA	notsig	NA	notsig	NA	notsig	NA	notsig	NA	notsig	NA	notsig	NA
BP	GO:0006936~muscle contraction	1	NA	notsig	NA	notsig	NA	notsig	NA	notsig	NA	notsig	NA	notsig	NA	notsig	NA	notsig	NA	notsig	NA	notsig	NA	notsig	NA	notsig	NA	notsig	NA	notsig	NA	notsig	NA	notsig	NA	notsig	NA	notsig	NA	notsig	NA	notsig	NA	notsig	25	0.0358712	NA	notsig	NA
BP	GO:0006928~movement of cell or subcellular component	1	NA	notsig	NA	notsig	NA	notsig	NA	notsig	NA	notsig	NA	notsig	NA	notsig	NA	notsig	NA	notsig	NA	notsig	NA	notsig	NA	notsig	NA	notsig	NA	notsig	NA	notsig	NA	notsig	NA	notsig	NA	notsig	NA	notsig	NA	notsig	NA	notsig	26	0.0197147	NA	notsig	NA
BP	GO:0006869~lipid transport	1	NA	notsig	NA	notsig	NA	notsig	NA	notsig	NA	notsig	NA	notsig	NA	notsig	NA	notsig	NA	notsig	NA	notsig	NA	notsig	21	0.00643099	NA	notsig	NA	notsig	NA	notsig	NA	notsig	NA	notsig	NA	notsig	NA	notsig	NA	notsig	NA	notsig	NA	notsig	NA	notsig	NA
BP	GO:0006810~transport	1	NA	notsig	NA	notsig	NA	notsig	NA	notsig	NA	notsig	NA	notsig	NA	notsig	NA	notsig	NA	notsig	NA	notsig	NA	notsig	NA	notsig	NA	notsig	NA	notsig	NA	notsig	NA	notsig	NA	notsig	NA	notsig	NA	notsig	NA	notsig	NA	notsig	NA	notsig	NA	notsig	NA
BP	GO:0006730~one-carbon metabolic process	1	NA	notsig	NA	notsig	NA	notsig	NA	notsig	NA	notsig	NA	notsig	NA	notsig	NA	notsig	NA	notsig	NA	notsig	NA	notsig	NA	notsig	NA	notsig	NA	notsig	NA	notsig	NA	notsig	NA	notsig	NA	notsig	NA	notsig	NA	notsig	NA	notsig	NA	notsig	NA	notsig	NA
BP	GO:0006694~steroid biosynthetic process	1	NA	notsig	NA	notsig	NA	notsig	NA	notsig	NA	notsig	NA	notsig	NA	notsig	NA	notsig	NA	notsig	NA	notsig	NA	notsig	NA	notsig	NA	notsig	13	0.00015	NA	notsig	NA	notsig	NA	notsig	NA	notsig	NA	notsig	NA	notsig	NA	notsig	NA	notsig	NA	notsig	NA
BP	GO:0006633~fatty acid biosynthetic process	1	NA	notsig	NA	notsig	NA	notsig	NA	notsig	NA	notsig	NA	notsig	NA	notsig	NA	notsig	NA	notsig	NA	notsig	NA	notsig	16	0.0295433	NA	notsig	NA	notsig	NA	notsig	NA	notsig	NA	notsig	NA	notsig	NA	notsig	NA	notsig	NA	notsig	NA	notsig	NA	notsig	NA
BP	GO:0006123~mitochondrial electron transport, cytochrome c to oxygen	1	NA	notsig	NA	notsig	NA	notsig	NA	notsig	NA	notsig	NA	notsig	NA	notsig	NA	notsig	NA	notsig	NA	notsig	NA	notsig	NA	notsig	NA	notsig	NA	notsig	NA	notsig	9	0.000847	NA	notsig	NA	notsig	NA	notsig	NA	notsig	NA	notsig	NA	notsig	NA	notsig	NA
CC	GO:0005903~brush border	1	NA	notsig	NA	notsig	NA	notsig	NA	notsig	NA	notsig	NA	notsig	NA	notsig	NA	notsig	NA	notsig	NA	notsig	NA	notsig	NA	notsig	NA	notsig	NA	notsig	NA	notsig	NA	notsig	NA	notsig	NA	notsig	NA	notsig	NA	notsig	NA	notsig	17	0.0174092	NA	notsig	NA
CC	GO:0005884~actin filament	1	NA	notsig	NA	notsig	NA	notsig	NA	notsig	NA	notsig	NA	notsig	NA	notsig	NA	notsig	NA	notsig	NA	notsig	NA	notsig	NA	notsig	NA	notsig	NA	notsig	NA	notsig	NA	notsig	NA	notsig	NA	notsig	NA	notsig	NA	notsig	NA	notsig	24	0.00212936	NA	notsig	NA
CC	GO:0005859~muscle myosin complex	1	NA	notsig	NA	notsig	NA	notsig	NA	notsig	NA	notsig	NA	notsig	NA	notsig	NA	notsig	NA	notsig	NA	notsig	NA	notsig	NA	notsig	NA	notsig	NA	notsig	NA	notsig	NA	notsig	NA	notsig	NA	notsig	NA	notsig	NA	notsig	6	0.0157653	NA	notsig	NA	notsig	NA
CC	GO:0005856~cytoskeleton	1	NA	notsig	NA	notsig	NA	notsig	NA	notsig	NA	notsig	NA	notsig	NA	notsig	NA	notsig	NA	notsig	NA	notsig	NA	notsig	NA	notsig	NA	notsig	NA	notsig	NA	notsig	NA	notsig	NA	notsig	NA	notsig	NA	notsig	NA	notsig	NA	notsig	93	2.2e-06	NA	notsig	NA
CC	GO:0005764~lysosome	1	NA	notsig	NA	notsig	NA	notsig	NA	notsig	NA	notsig	NA	notsig	NA	notsig	NA	notsig	NA	notsig	NA	notsig	NA	notsig	NA	notsig	NA	notsig	NA	notsig	NA	notsig	NA	notsig	NA	notsig	NA	notsig	NA	notsig	NA	notsig	NA	notsig	NA	notsig	NA	notsig	NA
CC	GO:0005751~mitochondrial respiratory chain complex IV	1	NA	notsig	NA	notsig	NA	notsig	NA	notsig	NA	notsig	NA	notsig	NA	notsig	NA	notsig	NA	notsig	NA	notsig	NA	notsig	NA	notsig	NA	notsig	NA	notsig	NA	notsig	5	0.0287046	NA	notsig	NA	notsig	NA	notsig	NA	notsig	NA	notsig	NA	notsig	NA	notsig	NA
CC	GO:0005739~mitochondrion	1	NA	notsig	NA	notsig	NA	notsig	NA	notsig	NA	notsig	NA	notsig	NA	notsig	NA	notsig	NA	notsig	NA	notsig	NA	notsig	NA	notsig	NA	notsig	166	3.52e-06	NA	notsig	NA	notsig	NA	notsig	NA	notsig	NA	notsig	NA	notsig	NA	notsig	NA	notsig	NA	notsig	NA
CC	GO:0005730~nucleolus	1	NA	notsig	NA	notsig	NA	notsig	NA	notsig	NA	notsig	NA	notsig	NA	notsig	NA	notsig	NA	notsig	NA	notsig	NA	notsig	NA	notsig	NA	notsig	NA	notsig	NA	notsig	NA	notsig	NA	notsig	NA	notsig	NA	notsig	NA	notsig	NA	notsig	NA	notsig	NA	notsig	NA
CC	GO:0005614~interstitial matrix	1	NA	notsig	NA	notsig	NA	notsig	NA	notsig	NA	notsig	NA	notsig	NA	notsig	NA	notsig	NA	notsig	NA	notsig	NA	notsig	NA	notsig	NA	notsig	NA	notsig	NA	notsig	NA	notsig	NA	notsig	NA	notsig	NA	notsig	NA	notsig	NA	notsig	7	0.0391843	NA	notsig	NA
CC	GO:0005579~membrane attack complex	1	NA	notsig	NA	notsig	NA	notsig	NA	notsig	NA	notsig	NA	notsig	NA	notsig	NA	notsig	NA	notsig	NA	notsig	NA	notsig	6	0.0256939	NA	notsig	NA	notsig	NA	notsig	NA	notsig	NA	notsig	NA	notsig	NA	notsig	NA	notsig	NA	notsig	NA	notsig	NA	notsig	NA
CC	GO:0005577~fibrinogen complex	1	NA	notsig	NA	notsig	6	0.0147928	NA	notsig	NA	notsig	NA	notsig	NA	notsig	NA	notsig	NA	notsig	NA	notsig	NA	notsig	NA	notsig	NA	notsig	NA	notsig	NA	notsig	NA	notsig	NA	notsig	NA	notsig	NA	notsig	NA	notsig	NA	notsig	NA	notsig	NA	notsig	NA
MF	GO:0005543~phospholipid binding	1	NA	notsig	NA	notsig	NA	notsig	NA	notsig	NA	notsig	NA	notsig	NA	notsig	NA	notsig	NA	notsig	NA	notsig	NA	notsig	NA	notsig	NA	notsig	NA	notsig	NA	notsig	NA	notsig	NA	notsig	NA	notsig	NA	notsig	NA	notsig	NA	notsig	NA	notsig	36	0.0421661	NA
MF	GO:0005516~calmodulin binding	1	NA	notsig	NA	notsig	NA	notsig	NA	notsig	NA	notsig	NA	notsig	NA	notsig	NA	notsig	NA	notsig	NA	notsig	NA	notsig	NA	notsig	NA	notsig	NA	notsig	NA	notsig	NA	notsig	NA	notsig	NA	notsig	NA	notsig	NA	notsig	NA	notsig	NA	notsig	NA	notsig	29
MF	GO:0005319~lipid transporter activity	1	NA	notsig	NA	notsig	NA	notsig	NA	notsig	NA	notsig	NA	notsig	NA	notsig	NA	notsig	NA	notsig	NA	notsig	NA	notsig	9	0.0127959	NA	notsig	NA	notsig	NA	notsig	NA	notsig	NA	notsig	NA	notsig	NA	notsig	NA	notsig	NA	notsig	NA	notsig	NA	notsig	NA
MF	GO:0005200~structural constituent of cytoskeleton	1	NA	notsig	NA	notsig	NA	notsig	NA	notsig	NA	notsig	NA	notsig	NA	notsig	NA	notsig	NA	notsig	NA	notsig	NA	notsig	NA	notsig	NA	notsig	NA	notsig	NA	notsig	NA	notsig	NA	notsig	NA	notsig	NA	notsig	NA	notsig	21	0.021074	NA	notsig	NA	notsig	NA
MF	GO:0005089~Rho guanyl-nucleotide exchange factor activity	1	NA	notsig	NA	notsig	15	0.0221356	NA	notsig	NA	notsig	NA	notsig	NA	notsig	NA	notsig	NA	notsig	NA	notsig	NA	notsig	NA	notsig	NA	notsig	NA	notsig	NA	notsig	NA	notsig	NA	notsig	NA	notsig	NA	notsig	NA	notsig	NA	notsig	NA	notsig	NA	notsig	NA
MF	GO:0005070~SH3/SH2 adaptor activity	1	NA	notsig	NA	notsig	NA	notsig	NA	notsig	NA	notsig	NA	notsig	NA	notsig	NA	notsig	NA	notsig	NA	notsig	NA	notsig	NA	notsig	NA	notsig	NA	notsig	NA	notsig	NA	notsig	NA	notsig	NA	notsig	NA	notsig	NA	notsig	NA	notsig	20	0.0386553	NA	notsig	NA
MF	GO:0005001~transmembrane receptor protein tyrosine phosphatase activity	1	NA	notsig	NA	notsig	NA	notsig	NA	notsig	NA	notsig	NA	notsig	NA	notsig	NA	notsig	NA	notsig	NA	notsig	NA	notsig	NA	notsig	NA	notsig	NA	notsig	NA	notsig	NA	notsig	NA	notsig	NA	notsig	NA	notsig	NA	notsig	9	0.01091	NA	notsig	NA	notsig	NA
MF	GO:0004866~endopeptidase inhibitor activity	1	NA	notsig	NA	notsig	NA	notsig	NA	notsig	NA	notsig	NA	notsig	NA	notsig	NA	notsig	NA	notsig	NA	notsig	NA	notsig	13	0.00746922	NA	notsig	NA	notsig	NA	notsig	NA	notsig	NA	notsig	NA	notsig	NA	notsig	NA	notsig	NA	notsig	NA	notsig	NA	notsig	NA
MF	GO:0004715~non-membrane spanning protein tyrosine kinase activity	1	NA	notsig	NA	notsig	NA	notsig	NA	notsig	NA	notsig	14	0.0224255	NA	notsig	NA	notsig	NA	notsig	NA	notsig	NA	notsig	NA	notsig	NA	notsig	NA	notsig	NA	notsig	NA	notsig	NA	notsig	NA	notsig	NA	notsig	NA	notsig	NA	notsig	NA	notsig	NA	notsig	NA
MF	GO:0004713~protein tyrosine kinase activity	1	NA	notsig	NA	notsig	NA	notsig	NA	notsig	NA	notsig	26	0.00564137	NA	notsig	NA	notsig	NA	notsig	NA	notsig	NA	notsig	NA	notsig	NA	notsig	NA	notsig	NA	notsig	NA	notsig	NA	notsig	NA	notsig	NA	notsig	NA	notsig	NA	notsig	NA	notsig	NA	notsig	NA
MF	GO:0004033~aldo-keto reductase (NADP) activity	1	NA	notsig	NA	notsig	NA	notsig	NA	notsig	NA	notsig	NA	notsig	NA	notsig	NA	notsig	NA	notsig	NA	notsig	NA	notsig	NA	notsig	NA	notsig	NA	notsig	NA	notsig	NA	notsig	NA	notsig	NA	notsig	NA	notsig	NA	notsig	NA	notsig	NA	notsig	NA	notsig	NA
MF	GO:0004016~adenylate cyclase activity	1	NA	notsig	NA	notsig	NA	notsig	NA	notsig	NA	notsig	NA	notsig	NA	notsig	NA	notsig	NA	notsig	NA	notsig	NA	notsig	NA	notsig	NA	notsig	NA	notsig	NA	notsig	NA	notsig	NA	notsig	NA	notsig	NA	notsig	NA	notsig	NA	notsig	10	0.03067	NA	notsig	NA
MF	GO:0003777~microtubule motor activity	1	NA	notsig	NA	notsig	NA	notsig	NA	notsig	NA	notsig	NA	notsig	NA	notsig	NA	notsig	NA	notsig	NA	notsig	NA	notsig	NA	notsig	NA	notsig	NA	notsig	NA	notsig	NA	notsig	NA	notsig	NA	notsig	NA	notsig	NA	notsig	20	0.0121508	NA	notsig	NA	notsig	NA
MF	GO:0003713~transcription coactivator activity	1	NA	notsig	NA	notsig	NA	notsig	NA	notsig	NA	notsig	NA	notsig	66	0.0270117	NA	notsig	NA	notsig	NA	notsig	NA	notsig	NA	notsig	NA	notsig	NA	notsig	NA	notsig	NA	notsig	NA	notsig	NA	notsig	NA	notsig	NA	notsig	NA	notsig	NA	notsig	NA	notsig	NA
BP	GO:0003341~cilium movement	1	NA	notsig	NA	notsig	NA	notsig	NA	notsig	NA	notsig	NA	notsig	NA	notsig	NA	notsig	17	0.00479598	NA	notsig	NA	notsig	NA	notsig	NA	notsig	NA	notsig	NA	notsig	NA	notsig	NA	notsig	NA	notsig	NA	notsig	NA	notsig	NA	notsig	NA	notsig	NA	notsig	NA
BP	GO:0002933~lipid hydroxylation	1	NA	notsig	NA	notsig	6	0.00598149	NA	notsig	NA	notsig	NA	notsig	NA	notsig	NA	notsig	NA	notsig	NA	notsig	NA	notsig	NA	notsig	NA	notsig	NA	notsig	NA	notsig	NA	notsig	NA	notsig	NA	notsig	NA	notsig	NA	notsig	NA	notsig	NA	notsig	NA	notsig	NA
BP	GO:0002755~MyD88-dependent toll-like receptor signaling pathway	1	NA	notsig	NA	notsig	NA	notsig	NA	notsig	NA	notsig	11	0.0469783	NA	notsig	NA	notsig	NA	notsig	NA	notsig	NA	notsig	NA	notsig	NA	notsig	NA	notsig	NA	notsig	NA	notsig	NA	notsig	NA	notsig	NA	notsig	NA	notsig	NA	notsig	NA	notsig	NA	notsig	NA
BP	GO:0002548~monocyte chemotaxis	1	NA	notsig	NA	notsig	8	0.0368808	NA	notsig	NA	notsig	NA	notsig	NA	notsig	NA	notsig	NA	notsig	NA	notsig	NA	notsig	NA	notsig	NA	notsig	NA	notsig	NA	notsig	NA	notsig	NA	notsig	NA	notsig	NA	notsig	NA	notsig	NA	notsig	NA	notsig	NA	notsig	NA
BP	GO:0002407~dendritic cell chemotaxis	1	NA	notsig	NA	notsig	NA	notsig	NA	notsig	NA	notsig	8	0.0101475	NA	notsig	NA	notsig	NA	notsig	NA	notsig	NA	notsig	NA	notsig	NA	notsig	NA	notsig	NA	notsig	NA	notsig	NA	notsig	NA	notsig	NA	notsig	NA	notsig	NA	notsig	NA	notsig	NA	notsig	NA
BP	GO:0002042~cell migration involved in sprouting angiogenesis	1	NA	notsig	NA	notsig	NA	notsig	NA	notsig	NA	notsig	NA	notsig	NA	notsig	NA	notsig	NA	notsig	NA	notsig	NA	notsig	NA	notsig	NA	notsig	NA	notsig	NA	notsig	NA	notsig	NA	notsig	NA	notsig	NA	notsig	NA	notsig	8	0.0226356	NA	notsig	NA	notsig	NA
BP	GO:0002026~regulation of the force of heart contraction	1	NA	notsig	NA	notsig	NA	notsig	NA	notsig	NA	notsig	NA	notsig	NA	notsig	NA	notsig	NA	notsig	NA	notsig	NA	notsig	NA	notsig	6	0.0386557	NA	notsig	NA	notsig	NA	notsig	NA	notsig	NA	notsig	NA	notsig	NA	notsig	NA	notsig	NA	notsig	NA	notsig	NA
BP	GO:0001974~blood vessel remodeling	1	NA	notsig	NA	notsig	NA	notsig	NA	notsig	NA	notsig	NA	notsig	NA	notsig	NA	notsig	NA	notsig	NA	notsig	NA	notsig	NA	notsig	NA	notsig	NA	notsig	NA	notsig	NA	notsig	NA	notsig	NA	notsig	NA	notsig	NA	notsig	NA	notsig	15	0.00704905	NA	notsig	NA
MF	GO:0001972~retinoic acid binding	1	NA	notsig	NA	notsig	NA	notsig	NA	notsig	NA	notsig	NA	notsig	NA	notsig	NA	notsig	NA	notsig	NA	notsig	NA	notsig	NA	notsig	NA	notsig	NA	notsig	NA	notsig	NA	notsig	NA	notsig	NA	notsig	NA	notsig	5	0.00566164	NA	notsig	NA	notsig	NA	notsig	NA
BP	GO:0001938~positive regulation of endothelial cell proliferation	1	NA	notsig	NA	notsig	NA	notsig	NA	notsig	NA	notsig	NA	notsig	NA	notsig	NA	notsig	NA	notsig	NA	notsig	NA	notsig	NA	notsig	NA	notsig	NA	notsig	NA	notsig	NA	notsig	NA	notsig	NA	notsig	NA	notsig	NA	notsig	NA	notsig	24	0.0157605	NA	notsig	NA
BP	GO:0001916~positive regulation of T cell mediated cytotoxicity	1	NA	notsig	NA	notsig	NA	notsig	NA	notsig	6	0.0301744	NA	notsig	NA	notsig	NA	notsig	NA	notsig	NA	notsig	NA	notsig	NA	notsig	NA	notsig	NA	notsig	NA	notsig	NA	notsig	NA	notsig	NA	notsig	NA	notsig	NA	notsig	NA	notsig	NA	notsig	NA	notsig	NA
BP	GO:0001816~cytokine production	1	NA	notsig	NA	notsig	NA	notsig	NA	notsig	NA	notsig	NA	notsig	NA	notsig	NA	notsig	NA	notsig	13	0.0270393	NA	notsig	NA	notsig	NA	notsig	NA	notsig	NA	notsig	NA	notsig	NA	notsig	NA	notsig	NA	notsig	NA	notsig	NA	notsig	NA	notsig	NA	notsig	NA
CC	GO:0001772~immunological synapse	1	NA	notsig	NA	notsig	NA	notsig	NA	notsig	NA	notsig	NA	notsig	NA	notsig	NA	notsig	NA	notsig	NA	notsig	NA	notsig	NA	notsig	NA	notsig	NA	notsig	NA	notsig	NA	notsig	NA	notsig	NA	notsig	NA	notsig	NA	notsig	15	0.000888	NA	notsig	NA	notsig	NA
BP	GO:0001759~organ induction	1	NA	notsig	NA	notsig	NA	notsig	NA	notsig	NA	notsig	NA	notsig	NA	notsig	NA	notsig	NA	notsig	NA	notsig	NA	notsig	NA	notsig	NA	notsig	NA	notsig	NA	notsig	NA	notsig	NA	notsig	NA	notsig	NA	notsig	NA	notsig	NA	notsig	NA	notsig	NA	notsig	NA
BP	GO:0001755~neural crest cell migration	1	NA	notsig	NA	notsig	NA	notsig	NA	notsig	NA	notsig	NA	notsig	NA	notsig	NA	notsig	NA	notsig	NA	notsig	NA	notsig	NA	notsig	NA	notsig	NA	notsig	NA	notsig	NA	notsig	NA	notsig	NA	notsig	NA	notsig	NA	notsig	NA	notsig	15	0.0253103	NA	notsig	NA
CC	GO:0001725~stress fiber	1	NA	notsig	NA	notsig	NA	notsig	NA	notsig	NA	notsig	NA	notsig	NA	notsig	NA	notsig	NA	notsig	NA	notsig	NA	notsig	NA	notsig	NA	notsig	NA	notsig	NA	notsig	NA	notsig	NA	notsig	NA	notsig	NA	notsig	NA	notsig	NA	notsig	19	0.0170282	NA	notsig	NA
BP	GO:0001676~long-chain fatty acid metabolic process	1	NA	notsig	7	0.0381209	NA	notsig	NA	notsig	NA	notsig	NA	notsig	NA	notsig	NA	notsig	NA	notsig	NA	notsig	NA	notsig	NA	notsig	NA	notsig	NA	notsig	NA	notsig	NA	notsig	NA	notsig	NA	notsig	NA	notsig	NA	notsig	NA	notsig	NA	notsig	NA	notsig	NA
BP	GO:0001657~ureteric bud development	1	NA	notsig	NA	notsig	NA	notsig	NA	notsig	NA	notsig	NA	notsig	NA	notsig	NA	notsig	NA	notsig	NA	notsig	NA	notsig	NA	notsig	NA	notsig	NA	notsig	NA	notsig	NA	notsig	NA	notsig	NA	notsig	NA	notsig	NA	notsig	NA	notsig	NA	notsig	NA	notsig	NA
MF	GO:0001530~lipopolysaccharide binding	1	NA	notsig	NA	notsig	NA	notsig	NA	notsig	NA	notsig	9	0.0322509	NA	notsig	NA	notsig	NA	notsig	NA	notsig	NA	notsig	NA	notsig	NA	notsig	NA	notsig	NA	notsig	NA	notsig	NA	notsig	NA	notsig	NA	notsig	NA	notsig	NA	notsig	NA	notsig	NA	notsig	NA
BP	GO:0001523~retinoid metabolic process	1	NA	notsig	NA	notsig	NA	notsig	NA	notsig	NA	notsig	NA	notsig	NA	notsig	NA	notsig	NA	notsig	NA	notsig	NA	notsig	21	3.78e-06	NA	notsig	NA	notsig	NA	notsig	NA	notsig	NA	notsig	NA	notsig	NA	notsig	NA	notsig	NA	notsig	NA	notsig	NA	notsig	NA
BP	GO:0001503~ossification	1	NA	notsig	NA	notsig	NA	notsig	NA	notsig	NA	notsig	NA	notsig	NA	notsig	NA	notsig	NA	notsig	NA	notsig	NA	notsig	NA	notsig	NA	notsig	NA	notsig	NA	notsig	NA	notsig	NA	notsig	NA	notsig	NA	notsig	NA	notsig	NA	notsig	23	0.0174626	NA	notsig	NA
BP	GO:0001501~skeletal system development	1	NA	notsig	NA	notsig	NA	notsig	NA	notsig	NA	notsig	NA	notsig	NA	notsig	NA	notsig	NA	notsig	NA	notsig	NA	notsig	NA	notsig	NA	notsig	NA	notsig	NA	notsig	NA	notsig	NA	notsig	NA	notsig	NA	notsig	NA	notsig	27	0.019166	NA	notsig	NA	notsig	NA
BP	GO:0000028~ribosomal small subunit assembly	1	NA	notsig	NA	notsig	NA	notsig	NA	notsig	NA	notsig	NA	notsig	NA	notsig	NA	notsig	NA	notsig	NA	notsig	NA	notsig	NA	notsig	NA	notsig	8	0.0266667	NA	notsig	NA	notsig	NA	notsig	NA	notsig	NA	notsig	NA	notsig	NA	notsig	NA	notsig	NA	notsig	NA
[truncated: 13 more columns]
