# Supplementary material for: Comparative transcriptomics of 5 high-altitude vertebrates and their low-altitude relatives
Source: Gigascience. 2017 Nov 15;6(12):1–9. doi: 10.1093/gigascience/gix105 (PMC5729692; doi:10.1093/gigascience/gix105)
Supplement: Additional file 3 [file gix105_additional_file_3.xlsx]

## Sheet: Heart
Shared and unique DE genes within heart among five vertebrates
Gene id	Vetebrate number	Species	Chicken		Cattle/yak		Pig		Sheep		Goat
			Fold change	FDR	Fold change	FDR	Fold change	FDR	Fold change	FDR	Fold change	FDR
ENSSSCG00000024061	5	Chicken,Cattly/yak,Pig,Sheep,Goat	-1.31059	0.00103934	2.30173	0.000868382	1.37496	0.0247085	2.8209	0.00130184	-0.839822	0.00287344
ENSSSCG00000015595	5	Chicken,Cattly/yak,Pig,Sheep,Goat	-1.02165	0.00103934	1.32308	0.000868382	-3.30119	0.00525163	2.75078	0.00130184	-1.37921	0.000933206
ENSSSCG00000015334	5	Chicken,Cattly/yak,Pig,Sheep,Goat	0.998506	0.00103934	1.60519	0.000868382	-2.25079	0.00525163	1.66839	0.00130184	-4.27485	0.000933206
ENSSSCG00000013393	5	Chicken,Cattly/yak,Pig,Sheep,Goat	-1.20469	0.00103934	0.730927	0.0150937	0.916471	0.00525163	-0.659822	0.0209868	-1.21611	0.000933206
ENSSSCG00000008939	5	Chicken,Cattly/yak,Pig,Sheep,Goat	-5.93445	0.00103934	1.04953	0.00232536	-2.59651	0.00525163	2.21325	0.00130184	1.69756	0.000933206
ENSSSCG00000003568	5	Chicken,Cattly/yak,Pig,Sheep,Goat	0.650882	0.00607141	1.21471	0.000868382	-1.14244	0.00525163	1.08213	0.00130184	1.55278	0.000933206
ENSSSCG00000030165	4	Cattly/yak,Pig,Sheep,Goat	NA	notsig	0.677543	0.0286437	-0.809275	0.049477	1.61081	0.00130184	-1.27205	0.000933206
ENSSSCG00000027372	4	Chicken,Cattly/yak,Sheep,Goat	-1.35162	0.0040971	-1.60293	0.000868382	NA	notsig	-0.699321	0.00583145	-2.37037	0.000933206
ENSSSCG00000021409	4	Cattly/yak,Pig,Sheep,Goat	NA	notsig	1.46824	0.000868382	-1.36031	0.00525163	1.47416	0.00130184	-1.15079	0.000933206
ENSSSCG00000020906	4	Chicken,Cattly/yak,Sheep,Goat	-1.08704	0.00103934	-0.991974	0.00162794	NA	notsig	-0.995284	0.00130184	-1.06048	0.000933206
ENSSSCG00000016606	4	Chicken,Cattly/yak,Sheep,Goat	0.546637	0.0186956	1.35587	0.000868382	NA	notsig	0.88925	0.00130184	-0.553785	0.0265283
ENSSSCG00000014336	4	Cattly/yak,Pig,Sheep,Goat	NA	notsig	1.51817	0.000868382	-0.87858	0.0160484	1.05962	0.00130184	1.56199	0.000933206
ENSSSCG00000009138	4	Cattly/yak,Pig,Sheep,Goat	NA	notsig	-3.61586	0.000868382	0.927742	0.0195742	-1.55115	0.00130184	1.44648	0.0197649
ENSSSCG00000006036	4	Cattly/yak,Pig,Sheep,Goat	NA	notsig	0.638995	0.04278	-2.13958	0.00525163	1.37379	0.00130184	-0.992882	0.000933206
ENSSSCG00000005385	4	Chicken,Pig,Sheep,Goat	1.45768	0.00342667	NA	notsig	-1.52015	0.00525163	5.42417	0.00130184	-1.00267	0.0150544
ENSSSCG00000002383	4	Chicken,Cattly/yak,Pig,Sheep	-0.797262	0.0158853	2.53536	0.000868382	-0.962013	0.0372663	2.99881	0.00130184	NA	notsig
ENSSSCG00000000774	4	Chicken,Cattly/yak,Pig,Goat	-0.893318	0.00716603	-2.30347	0.000868382	-1.04978	0.00525163	NA	notsig	-1.22669	0.000933206
ENSSSCG00000030012	3	Chicken,Cattly/yak,Sheep	-1.08128	0.00103934	1.07743	0.000868382	NA	notsig	-0.992822	0.00130184	NA	notsig
ENSSSCG00000029304	3	Chicken,Pig,Sheep	0.501133	0.0489651	NA	notsig	0.749576	0.0451319	0.595567	0.0447419	NA	notsig
ENSSSCG00000029239	3	Chicken,Pig,Goat	-3.19895	0.00103934	NA	notsig	-1.79543	0.0195742	NA	notsig	inf	0.000933206
ENSSSCG00000028996	3	Chicken,Cattly/yak,Sheep	1.23452	0.00103934	1.47456	0.000868382	NA	notsig	-0.610975	0.00943747	NA	notsig
ENSSSCG00000028437	3	Chicken,Cattly/yak,Goat	1.45615	0.00103934	-0.823505	0.0121103	NA	notsig	NA	notsig	1.86789	0.000933206
ENSSSCG00000028322	3	Cattly/yak,Pig,Sheep	NA	notsig	1.56026	0.000868382	-1.52082	0.00525163	2.14094	0.00130184	NA	notsig
ENSSSCG00000028022	3	Chicken,Sheep,Goat	-0.675688	0.00191986	NA	notsig	NA	notsig	-0.703715	0.00130184	0.618312	0.0194642
ENSSSCG00000027646	3	Cattly/yak,Sheep,Goat	NA	notsig	1.13287	0.000868382	NA	notsig	1.02117	0.00130184	-1.23831	0.000933206
ENSSSCG00000027525	3	Chicken,Pig,Goat	1.4833	0.00103934	NA	notsig	1.28066	0.00525163	NA	notsig	1.02582	0.004432
ENSSSCG00000027053	3	Cattly/yak,Sheep,Goat	NA	notsig	-1.00962	0.00981542	NA	notsig	0.546545	0.0350076	0.510074	0.0480897
ENSSSCG00000026755	3	Cattly/yak,Pig,Sheep	NA	notsig	0.948189	0.000868382	-0.957075	0.00890965	1.44091	0.00130184	NA	notsig
ENSSSCG00000026092	3	Chicken,Sheep,Goat	1.01319	0.00103934	NA	notsig	NA	notsig	0.665119	0.00130184	0.866108	0.000933206
ENSSSCG00000026004	3	Chicken,Sheep,Goat	0.504582	0.0490929	NA	notsig	NA	notsig	0.69414	0.00130184	0.645173	0.0309223
ENSSSCG00000024230	3	Chicken,Sheep,Goat	0.517177	0.0380602	NA	notsig	NA	notsig	1.48579	0.00130184	1.52238	0.000933206
ENSSSCG00000023842	3	Chicken,Cattly/yak,Sheep	-2.4612	0.00265862	2.58935	0.000868382	NA	notsig	-2.90056	0.00130184	NA	notsig
ENSSSCG00000023014	3	Cattly/yak,Sheep,Goat	NA	notsig	1.00569	0.000868382	NA	notsig	-1.61732	0.00130184	0.974993	0.00229604
ENSSSCG00000022945	3	Cattly/yak,Sheep,Goat	NA	notsig	-0.895357	0.0150937	NA	notsig	1.50895	0.00130184	2.01081	0.00342982
ENSSSCG00000022506	3	Chicken,Sheep,Goat	-0.695027	0.00103934	NA	notsig	NA	notsig	-0.665831	0.00130184	0.617219	0.0156435
ENSSSCG00000021906	3	Pig,Sheep,Goat	NA	notsig	NA	notsig	-0.801869	0.0160484	-1.03358	0.00130184	1.60875	0.000933206
ENSSSCG00000021646	3	Chicken,Cattly/yak,Pig	0.68578	0.0150372	0.653074	0.037584	-0.721638	0.0405529	NA	notsig	NA	notsig
ENSSSCG00000021509	3	Chicken,Cattly/yak,Sheep	0.702971	0.00191986	0.706035	0.0296837	NA	notsig	-0.683945	0.00656289	NA	notsig
ENSSSCG00000021443	3	Cattly/yak,Sheep,Goat	NA	notsig	1.66178	0.000868382	NA	notsig	1.07726	0.00130184	-0.938276	0.000933206
ENSSSCG00000017818	3	Chicken,Cattly/yak,Sheep	-0.919452	0.00103934	-0.76753	0.0121103	NA	notsig	-1.34682	0.00130184	NA	notsig
ENSSSCG00000017797	3	Chicken,Pig,Goat	-0.825439	0.00932344	NA	notsig	0.889283	0.0273418	NA	notsig	0.877988	0.0457719
ENSSSCG00000017501	3	Cattly/yak,Sheep,Goat	NA	notsig	2.7361	0.000868382	NA	notsig	1.46348	0.00416078	-1.2937	0.000933206
ENSSSCG00000017062	3	Chicken,Cattly/yak,Goat	-1.89805	0.00716603	-2.36287	0.000868382	NA	notsig	NA	notsig	-1.71581	0.000933206
ENSSSCG00000016991	3	Cattly/yak,Pig,Sheep	NA	notsig	2.90687	0.000868382	-0.893053	0.00890965	1.18748	0.00130184	NA	notsig
ENSSSCG00000016918	3	Chicken,Sheep,Goat	-1.07978	0.00103934	NA	notsig	NA	notsig	0.543769	0.0209868	-0.619853	0.0218361
ENSSSCG00000016729	3	Cattly/yak,Sheep,Goat	NA	notsig	1.50932	0.000868382	NA	notsig	-0.959881	0.00328709	-0.874529	0.00919572
ENSSSCG00000016420	3	Chicken,Cattly/yak,Goat	0.923508	0.00103934	-1.57612	0.000868382	NA	notsig	NA	notsig	1.53308	0.00842145
ENSSSCG00000016318	3	Chicken,Cattly/yak,Goat	-0.719669	0.00342667	1.78098	0.000868382	NA	notsig	NA	notsig	-0.993499	0.004432
ENSSSCG00000016237	3	Chicken,Sheep,Goat	-2.14689	0.00103934	NA	notsig	NA	notsig	-0.794484	0.00416078	-0.684704	0.0280468
ENSSSCG00000016233	3	Chicken,Sheep,Goat	-1.113	0.00103934	NA	notsig	NA	notsig	-0.571945	0.0368891	0.963045	0.00229604
ENSSSCG00000016230	3	Cattly/yak,Pig,Goat	NA	notsig	0.777847	0.0372223	1.07781	0.0473325	NA	notsig	-1.04341	0.000933206
ENSSSCG00000016174	3	Chicken,Sheep,Goat	-0.547761	0.0182203	NA	notsig	NA	notsig	-0.519072	0.0201579	0.870196	0.000933206
ENSSSCG00000015872	3	Cattly/yak,Sheep,Goat	NA	notsig	1.18407	0.000868382	NA	notsig	0.676018	0.0192106	-0.597378	0.0255101
ENSSSCG00000015871	3	Cattly/yak,Sheep,Goat	NA	notsig	3.33026	0.000868382	NA	notsig	3.56709	0.00130184	-2.42765	0.000933206
ENSSSCG00000015796	3	Chicken,Cattly/yak,Goat	-1.26356	0.00103934	0.720722	0.0323923	NA	notsig	NA	notsig	1.96986	0.000933206
ENSSSCG00000015783	3	Chicken,Sheep,Goat	-0.692884	0.0300692	NA	notsig	NA	notsig	-1.01458	0.00328709	-1.00784	0.0271689
ENSSSCG00000015770	3	Chicken,Cattly/yak,Sheep	0.627422	0.026583	1.39933	0.00232536	NA	notsig	-0.726606	0.0338791	NA	notsig
ENSSSCG00000015413	3	Chicken,Sheep,Goat	-0.938294	0.00103934	NA	notsig	NA	notsig	-0.536874	0.0261048	-1.19753	0.000933206
ENSSSCG00000015322	3	Chicken,Sheep,Goat	-0.690141	0.00103934	NA	notsig	NA	notsig	-0.791074	0.00130184	-1.41709	0.000933206
ENSSSCG00000015203	3	Chicken,Sheep,Goat	0.8664	0.0150372	NA	notsig	NA	notsig	-0.788118	0.00130184	0.583884	0.0245343
ENSSSCG00000015122	3	Chicken,Sheep,Goat	0.806561	0.00265862	NA	notsig	NA	notsig	-0.892578	0.00237537	1.54732	0.00287344
ENSSSCG00000015047	3	Cattly/yak,Sheep,Goat	NA	notsig	-0.82757	0.0168119	NA	notsig	1.28392	0.00130184	1.37194	0.000933206
ENSSSCG00000014945	3	Chicken,Cattly/yak,Goat	-0.64577	0.00607141	0.88326	0.00981542	NA	notsig	NA	notsig	-1.11169	0.000933206
ENSSSCG00000014921	3	Chicken,Cattly/yak,Sheep	-0.858152	0.00191986	-0.918536	0.00532418	NA	notsig	0.773802	0.00130184	NA	notsig
ENSSSCG00000014878	3	Chicken,Pig,Sheep	-1.47009	0.00103934	NA	notsig	1.11215	0.00525163	-0.929402	0.023418	NA	notsig
ENSSSCG00000014395	3	Cattly/yak,Sheep,Goat	NA	notsig	-0.748111	0.0442346	NA	notsig	-1.30467	0.00130184	0.682164	0.0330449
ENSSSCG00000014316	3	Cattly/yak,Sheep,Goat	NA	notsig	-0.813042	0.00891423	NA	notsig	-0.876555	0.00130184	0.562146	0.046884
ENSSSCG00000014156	3	Pig,Sheep,Goat	NA	notsig	NA	notsig	-0.876426	0.00890965	-0.744271	0.00237537	-0.923925	0.000933206
ENSSSCG00000014012	3	Chicken,Cattly/yak,Goat	-0.610056	0.026583	-0.903185	0.00162794	NA	notsig	NA	notsig	-0.591516	0.0403777
ENSSSCG00000013888	3	Chicken,Cattly/yak,Goat	-1.49023	0.00103934	1.14146	0.00297277	NA	notsig	NA	notsig	1.19895	0.0126197
ENSSSCG00000013864	3	Chicken,Cattly/yak,Goat	0.85075	0.00103934	0.773232	0.00232536	NA	notsig	NA	notsig	1.00379	0.000933206
ENSSSCG00000013599	3	Cattly/yak,Sheep,Goat	NA	notsig	-1.13862	0.000868382	NA	notsig	-0.959775	0.00130184	-2.31861	0.000933206
ENSSSCG00000013494	3	Chicken,Cattly/yak,Goat	-1.64624	0.0405466	1.25479	0.0159937	NA	notsig	NA	notsig	1.35741	0.0336692
ENSSSCG00000012771	3	Chicken,Sheep,Goat	0.554044	0.0158853	NA	notsig	NA	notsig	0.755465	0.00130184	0.52426	0.0419621
ENSSSCG00000012584	3	Chicken,Cattly/yak,Goat	-1.33844	0.00103934	1.55462	0.0146554	NA	notsig	NA	notsig	-2.10984	0.000933206
ENSSSCG00000012452	3	Chicken,Sheep,Goat	-0.584491	0.00659145	NA	notsig	NA	notsig	-0.736566	0.0160722	-0.906849	0.00163562
ENSSSCG00000012135	3	Chicken,Cattly/yak,Goat	-1.26206	0.00103934	1.21641	0.00475612	NA	notsig	NA	notsig	-1.07208	0.0430163
ENSSSCG00000012068	3	Cattly/yak,Pig,Goat	NA	notsig	0.960659	0.00532418	-1.01636	0.00525163	NA	notsig	-1.20887	0.000933206
ENSSSCG00000011414	3	Cattly/yak,Pig,Goat	NA	notsig	0.919456	0.000868382	-0.885223	0.0346607	NA	notsig	0.631876	0.0430163
ENSSSCG00000010292	3	Chicken,Sheep,Goat	0.573941	0.00776454	NA	notsig	NA	notsig	-0.672382	0.00583145	-1.21288	0.000933206
ENSSSCG00000010271	3	Chicken,Cattly/yak,Goat	-2.24626	0.0154416	1.46079	0.00798879	NA	notsig	NA	notsig	1.678	0.0343122
ENSSSCG00000010209	3	Cattly/yak,Sheep,Goat	NA	notsig	1.30794	0.000868382	NA	notsig	-0.766923	0.0398506	-1.08601	0.000933206
ENSSSCG00000009867	3	Chicken,Sheep,Goat	0.493338	0.038726	NA	notsig	NA	notsig	0.683739	0.00237537	-0.545583	0.038753
ENSSSCG00000009642	3	Cattly/yak,Pig,Goat	NA	notsig	2.60224	0.000868382	-1.13429	0.00525163	NA	notsig	-1.44129	0.00287344
ENSSSCG00000009585	3	Cattly/yak,Pig,Sheep	NA	notsig	0.929266	0.000868382	-1.38686	0.00525163	0.69835	0.00237537	NA	notsig
ENSSSCG00000009412	3	Chicken,Cattly/yak,Goat	-2.41836	0.00103934	0.652098	0.0361323	NA	notsig	NA	notsig	0.674548	0.0129457
ENSSSCG00000009202	3	Cattly/yak,Pig,Sheep	NA	notsig	1.92029	0.000868382	-0.926335	0.0221469	-1.06064	0.00130184	NA	notsig
ENSSSCG00000008948	3	Chicken,Cattly/yak,Pig	5.0574	0.00103934	-5.85458	0.000868382	-3.27505	0.00525163	NA	notsig	NA	notsig
ENSSSCG00000008835	3	Cattly/yak,Sheep,Goat	NA	notsig	0.78477	0.00697759	NA	notsig	-0.780121	0.00130184	1.14884	0.000933206
ENSSSCG00000008647	3	Cattly/yak,Pig,Goat	NA	notsig	-1.53154	0.000868382	-0.97553	0.00890965	NA	notsig	-2.46911	0.000933206
ENSSSCG00000008601	3	Chicken,Cattly/yak,Goat	0.567879	0.0145597	-3.45292	0.000868382	NA	notsig	NA	notsig	1.18815	0.049196
ENSSSCG00000008569	3	Chicken,Sheep,Goat	1.10239	0.00103934	NA	notsig	NA	notsig	0.602755	0.0213877	-1.21381	0.000933206
ENSSSCG00000008261	3	Chicken,Sheep,Goat	0.633747	0.0245826	NA	notsig	NA	notsig	0.706999	0.0079908	1.75717	0.000933206
ENSSSCG00000008214	3	Chicken,Cattly/yak,Goat	3.53353	0.0164054	-4.73776	0.000868382	NA	notsig	NA	notsig	-1.11895	0.0283153
ENSSSCG00000008147	3	Cattly/yak,Sheep,Goat	NA	notsig	-1.2656	0.000868382	NA	notsig	0.712035	0.00130184	1.44731	0.000933206
ENSSSCG00000007116	3	Chicken,Sheep,Goat	0.727831	0.00103934	NA	notsig	NA	notsig	-1.09762	0.00130184	0.733887	0.00541647
ENSSSCG00000006774	3	Chicken,Cattly/yak,Goat	0.591809	0.026583	0.869379	0.0137864	NA	notsig	NA	notsig	1.4354	0.000933206
ENSSSCG00000006140	3	Chicken,Cattly/yak,Goat	0.995131	0.00103934	-0.844335	0.00748042	NA	notsig	NA	notsig	-0.612208	0.0263206
ENSSSCG00000006126	3	Chicken,Cattly/yak,Sheep	1.09478	0.00103934	0.621533	0.0482825	NA	notsig	0.492274	0.040846	NA	notsig
ENSSSCG00000005997	3	Chicken,Cattly/yak,Sheep	-1.37844	0.00103934	-0.732126	0.0215083	NA	notsig	-0.569191	0.019709	NA	notsig
ENSSSCG00000005965	3	Cattly/yak,Sheep,Goat	NA	notsig	2.91675	0.000868382	NA	notsig	0.795925	0.00656289	-1.78429	0.000933206
ENSSSCG00000005701	3	Chicken,Cattly/yak,Goat	-0.814676	0.00191986	-2.26062	0.000868382	NA	notsig	NA	notsig	3.79036	0.000933206
ENSSSCG00000005278	3	Chicken,Sheep,Goat	0.6713	0.00265862	NA	notsig	NA	notsig	1.03041	0.00130184	-0.717043	0.0110453
ENSSSCG00000005045	3	Chicken,Sheep,Goat	0.766292	0.0212638	NA	notsig	NA	notsig	-0.899284	0.00130184	0.796279	0.0142
ENSSSCG00000004390	3	Cattly/yak,Sheep,Goat	NA	notsig	1.05983	0.000868382	NA	notsig	0.551361	0.019709	-1.33345	0.000933206
ENSSSCG00000004192	3	Cattly/yak,Pig,Sheep	NA	notsig	0.88332	0.00358076	-1.07609	0.00525163	0.598251	0.0218227	NA	notsig
ENSSSCG00000003430	3	Pig,Sheep,Goat	NA	notsig	NA	notsig	1.12556	0.00525163	2.64392	0.00130184	2.34052	0.000933206
ENSSSCG00000003395	3	Chicken,Cattly/yak,Goat	-1.40507	0.00103934	0.918432	0.0464781	NA	notsig	NA	notsig	1.07292	0.0395717
ENSSSCG00000003392	3	Cattly/yak,Sheep,Goat	NA	notsig	1.28818	0.000868382	NA	notsig	0.728526	0.0160722	-1.12379	0.000933206
ENSSSCG00000002140	3	Chicken,Cattly/yak,Goat	0.814576	0.00103934	-1.41855	0.000868382	NA	notsig	NA	notsig	0.833804	0.0135795
ENSSSCG00000001952	3	Cattly/yak,Sheep,Goat	NA	notsig	2.51292	0.000868382	NA	notsig	0.985521	0.00130184	-1.11431	0.000933206
ENSSSCG00000001835	3	Pig,Sheep,Goat	NA	notsig	NA	notsig	-0.812318	0.0388766	0.510088	0.0382063	-0.69446	0.004432
ENSSSCG00000001806	3	Cattly/yak,Pig,Sheep	NA	notsig	-0.683214	0.0226094	0.722669	0.0346607	0.500095	0.0284611	NA	notsig
ENSSSCG00000001780	3	Cattly/yak,Pig,Goat	NA	notsig	-1.90983	0.000868382	1.21613	0.00890965	NA	notsig	1.07626	0.0288811
ENSSSCG00000001759	3	Chicken,Cattly/yak,Sheep	0.592648	0.00659145	1.03578	0.00232536	NA	notsig	0.678282	0.00130184	NA	notsig
ENSSSCG00000001700	3	Chicken,Sheep,Goat	0.499379	0.0431162	NA	notsig	NA	notsig	0.532529	0.0176268	-0.713541	0.00342982
ENSSSCG00000001570	3	Chicken,Sheep,Goat	-0.790915	0.0282448	NA	notsig	NA	notsig	-1.27394	0.00130184	1.31305	0.000933206
ENSSSCG00000000789	3	Chicken,Cattly/yak,Goat	-1.85956	0.00103934	1.01913	0.000868382	NA	notsig	NA	notsig	-0.663412	0.0444299
ENSSSCG00000000214	3	Pig,Sheep,Goat	NA	notsig	NA	notsig	0.971188	0.00525163	-0.57098	0.023418	0.641135	0.02032
ENSSSCG00000030839	2	Cattly/yak,Sheep	NA	notsig	1.55272	0.000868382	NA	notsig	0.901149	0.00130184	NA	notsig
ENSSSCG00000030799	2	Sheep,Goat	NA	notsig	NA	notsig	NA	notsig	1.02737	0.00130184	-1.02202	0.000933206
ENSSSCG00000030640	2	Sheep,Goat	NA	notsig	NA	notsig	NA	notsig	0.501007	0.0375083	0.662522	0.00801295
ENSSSCG00000030597	2	Sheep,Goat	NA	notsig	NA	notsig	NA	notsig	-0.9663	0.0297423	1.29324	0.0336692
ENSSSCG00000030369	2	Sheep,Goat	NA	notsig	NA	notsig	NA	notsig	0.789709	0.00130184	1.01574	0.000933206
ENSSSCG00000030270	2	Chicken,Goat	-1.38069	0.00103934	NA	notsig	NA	notsig	NA	notsig	0.912587	0.00163562
ENSSSCG00000030209	2	Chicken,Sheep	-2.26674	0.0178305	NA	notsig	NA	notsig	-0.727711	0.00328709	NA	notsig
ENSSSCG00000030017	2	Chicken,Cattly/yak	0.613794	0.0443709	-0.823627	0.00418165	NA	notsig	NA	notsig	NA	notsig
ENSSSCG00000030016	2	Cattly/yak,Sheep	NA	notsig	1.34704	0.000868382	NA	notsig	-1.01501	0.00503639	NA	notsig
ENSSSCG00000029886	2	Sheep,Goat	NA	notsig	NA	notsig	NA	notsig	-0.705372	0.0431593	-0.676027	0.0194642
ENSSSCG00000029866	2	Pig,Goat	NA	notsig	NA	notsig	-1.33647	0.00525163	NA	notsig	-0.946935	0.004432
ENSSSCG00000029849	2	Cattly/yak,Goat	NA	notsig	0.738783	0.0108163	NA	notsig	NA	notsig	-0.560483	0.0357395
ENSSSCG00000029811	2	Chicken,Goat	0.494062	0.0349829	NA	notsig	NA	notsig	NA	notsig	0.537774	0.048717
ENSSSCG00000029763	2	Sheep,Goat	NA	notsig	NA	notsig	NA	notsig	-1.12073	0.00130184	-1.5219	0.000933206
ENSSSCG00000029511	2	Chicken,Sheep	-2.44685	0.00103934	NA	notsig	NA	notsig	0.802383	0.00130184	NA	notsig
ENSSSCG00000029449	2	Chicken,Sheep	-0.731101	0.0245826	NA	notsig	NA	notsig	-2.1012	0.00130184	NA	notsig
ENSSSCG00000029275	2	Pig,Sheep	NA	notsig	NA	notsig	-1.50611	0.00525163	1.20731	0.00130184	NA	notsig
ENSSSCG00000028512	2	Chicken,Cattly/yak	-0.516753	0.0233373	-0.669604	0.0445694	NA	notsig	NA	notsig	NA	notsig
ENSSSCG00000028350	2	Chicken,Cattly/yak	-0.754483	0.00932344	-1.4533	0.000868382	NA	notsig	NA	notsig	NA	notsig
ENSSSCG00000028192	2	Cattly/yak,Goat	NA	notsig	0.756666	0.0207817	NA	notsig	NA	notsig	-0.777783	0.00287344
ENSSSCG00000028108	2	Chicken,Goat	-0.867888	0.0484508	NA	notsig	NA	notsig	NA	notsig	1.28025	0.02032
ENSSSCG00000028103	2	Chicken,Goat	0.808695	0.00103934	NA	notsig	NA	notsig	NA	notsig	1.34939	0.000933206
ENSSSCG00000028052	2	Chicken,Sheep	0.933707	0.00103934	NA	notsig	NA	notsig	0.906874	0.00130184	NA	notsig
ENSSSCG00000027859	2	Sheep,Goat	NA	notsig	NA	notsig	NA	notsig	-0.698934	0.00130184	0.610973	0.0223184
ENSSSCG00000027764	2	Chicken,Sheep	0.528202	0.0253473	NA	notsig	NA	notsig	-0.662517	0.00237537	NA	notsig
ENSSSCG00000027684	2	Chicken,Goat	0.543389	0.0353375	NA	notsig	NA	notsig	NA	notsig	-0.956952	0.000933206
ENSSSCG00000027609	2	Chicken,Cattly/yak	4.48944	0.00103934	-6.71618	0.000868382	NA	notsig	NA	notsig	NA	notsig
ENSSSCG00000027396	2	Cattly/yak,Goat	NA	notsig	1.13053	0.000868382	NA	notsig	NA	notsig	-1.15428	0.000933206
ENSSSCG00000027331	2	Chicken,Sheep	-0.676683	0.00191986	NA	notsig	NA	notsig	-0.56411	0.0139188	NA	notsig
ENSSSCG00000026990	2	Chicken,Cattly/yak	0.72103	0.00191986	0.721767	0.0275083	NA	notsig	NA	notsig	NA	notsig
ENSSSCG00000026809	2	Cattly/yak,Goat	NA	notsig	0.803036	0.0103377	NA	notsig	NA	notsig	-0.614935	0.0223184
ENSSSCG00000026752	2	Cattly/yak,Goat	NA	notsig	0.791378	0.00748042	NA	notsig	NA	notsig	-0.618383	0.0286329
ENSSSCG00000026597	2	Chicken,Cattly/yak	1.98134	0.00103934	-4.53335	0.0250177	NA	notsig	NA	notsig	NA	notsig
ENSSSCG00000026475	2	Sheep,Goat	NA	notsig	NA	notsig	NA	notsig	0.658454	0.00730674	-0.540738	0.0407853
ENSSSCG00000026445	2	Chicken,Cattly/yak	1.03729	0.00103934	0.867721	0.00162794	NA	notsig	NA	notsig	NA	notsig
ENSSSCG00000026249	2	Sheep,Goat	NA	notsig	NA	notsig	NA	notsig	1.04707	0.00130184	-1.38024	0.000933206
ENSSSCG00000026108	2	Cattly/yak,Goat	NA	notsig	-1.24087	0.000868382	NA	notsig	NA	notsig	1.30489	0.000933206
ENSSSCG00000026028	2	Chicken,Goat	-2.28665	0.00103934	NA	notsig	NA	notsig	NA	notsig	0.776054	0.0207985
ENSSSCG00000025980	2	Cattly/yak,Pig	NA	notsig	-1.66642	0.0313191	0.946173	0.0388766	NA	notsig	NA	notsig
ENSSSCG00000025910	2	Cattly/yak,Goat	NA	notsig	0.822032	0.0112476	NA	notsig	NA	notsig	-0.867642	0.000933206
ENSSSCG00000025629	2	Sheep,Goat	NA	notsig	NA	notsig	NA	notsig	-0.660528	0.0494671	0.920864	0.0205867
ENSSSCG00000025531	2	Chicken,Sheep	0.760672	0.00103934	NA	notsig	NA	notsig	0.632144	0.0261048	NA	notsig
ENSSSCG00000025445	2	Chicken,Goat	0.692343	0.00103934	NA	notsig	NA	notsig	NA	notsig	0.518884	0.0432099
ENSSSCG00000025409	2	Chicken,Goat	0.635351	0.0466883	NA	notsig	NA	notsig	NA	notsig	0.775528	0.004432
ENSSSCG00000025281	2	Cattly/yak,Goat	NA	notsig	0.692113	0.0175962	NA	notsig	NA	notsig	-1.09185	0.000933206
ENSSSCG00000025260	2	Sheep,Goat	NA	notsig	NA	notsig	NA	notsig	-0.645671	0.00730674	0.600311	0.0448053
ENSSSCG00000025181	2	Cattly/yak,Goat	NA	notsig	-1.91582	0.000868382	NA	notsig	NA	notsig	-2.76699	0.000933206
ENSSSCG00000025089	2	Sheep,Goat	NA	notsig	NA	notsig	NA	notsig	-0.945735	0.00130184	0.647234	0.0263206
ENSSSCG00000024943	2	Chicken,Sheep	0.710595	0.00103934	NA	notsig	NA	notsig	-0.959205	0.0300443	NA	notsig
ENSSSCG00000024563	2	Cattly/yak,Goat	NA	notsig	1.03641	0.0129478	NA	notsig	NA	notsig	-0.647898	0.0205867
ENSSSCG00000024368	2	Sheep,Goat	NA	notsig	NA	notsig	NA	notsig	1.17892	0.00130184	1.96678	0.000933206
ENSSSCG00000024207	2	Sheep,Goat	NA	notsig	NA	notsig	NA	notsig	-0.676602	0.0129297	0.984944	0.000933206
ENSSSCG00000024024	2	Chicken,Cattly/yak	-3.0957	0.00103934	-2.08826	0.00697759	NA	notsig	NA	notsig	NA	notsig
ENSSSCG00000023972	2	Chicken,Goat	-1.29109	0.00103934	NA	notsig	NA	notsig	NA	notsig	-1.58956	0.00342982
ENSSSCG00000023933	2	Cattly/yak,Sheep	NA	notsig	0.738655	0.0412665	NA	notsig	-0.75716	0.0489692	NA	notsig
ENSSSCG00000023882	2	Sheep,Goat	NA	notsig	NA	notsig	NA	notsig	-0.565184	0.0388295	-0.712048	0.0317318
ENSSSCG00000023826	2	Chicken,Goat	-1.39202	0.00103934	NA	notsig	NA	notsig	NA	notsig	-0.759316	0.0120577
ENSSSCG00000023803	2	Sheep,Goat	NA	notsig	NA	notsig	NA	notsig	-0.730598	0.00416078	0.642801	0.0156435
ENSSSCG00000023686	2	Chicken,Cattly/yak	3.27857	0.00547414	-6.09069	0.000868382	NA	notsig	NA	notsig	NA	notsig
ENSSSCG00000023609	2	Chicken,Cattly/yak	-0.544355	0.0293391	1.03192	0.0372223	NA	notsig	NA	notsig	NA	notsig
ENSSSCG00000023594	2	Cattly/yak,Sheep	NA	notsig	-0.74624	0.0121103	NA	notsig	-0.527271	0.03422	NA	notsig
ENSSSCG00000023496	2	Chicken,Goat	0.511453	0.0456802	NA	notsig	NA	notsig	NA	notsig	1.04109	0.000933206
ENSSSCG00000023165	2	Sheep,Goat	NA	notsig	NA	notsig	NA	notsig	-0.959656	0.00130184	1.08734	0.000933206
ENSSSCG00000023010	2	Chicken,Goat	0.551518	0.0182203	NA	notsig	NA	notsig	NA	notsig	0.535649	0.0440519
ENSSSCG00000022968	2	Pig,Goat	NA	notsig	NA	notsig	1.39942	0.00890965	NA	notsig	0.719559	0.0169462
ENSSSCG00000022839	2	Chicken,Goat	0.947547	0.00265862	NA	notsig	NA	notsig	NA	notsig	1.01977	0.0253376
ENSSSCG00000022815	2	Chicken,Goat	0.77278	0.00103934	NA	notsig	NA	notsig	NA	notsig	0.622781	0.0418395
ENSSSCG00000022797	2	Sheep,Goat	NA	notsig	NA	notsig	NA	notsig	0.683345	0.00328709	0.635356	0.015958
ENSSSCG00000022765	2	Sheep,Goat	NA	notsig	NA	notsig	NA	notsig	-0.676502	0.0133864	1.24398	0.000933206
ENSSSCG00000022758	2	Cattly/yak,Goat	NA	notsig	-1.54871	0.000868382	NA	notsig	NA	notsig	-0.555051	0.036507
ENSSSCG00000022739	2	Cattly/yak,Sheep	NA	notsig	0.748705	0.00847502	NA	notsig	0.730324	0.00130184	NA	notsig
ENSSSCG00000022504	2	Sheep,Goat	NA	notsig	NA	notsig	NA	notsig	1.04319	0.00130184	-0.892831	0.000933206
ENSSSCG00000022427	2	Cattly/yak,Goat	NA	notsig	5.63015	0.000868382	NA	notsig	NA	notsig	-1.96129	0.000933206
ENSSSCG00000022187	2	Cattly/yak,Sheep	NA	notsig	-0.746643	0.0112476	NA	notsig	-0.667871	0.00583145	NA	notsig
ENSSSCG00000022149	2	Chicken,Cattly/yak	0.652054	0.0104825	-1.10258	0.00232536	NA	notsig	NA	notsig	NA	notsig
ENSSSCG00000022112	2	Cattly/yak,Sheep	NA	notsig	0.696446	0.0250177	NA	notsig	-0.877751	0.00130184	NA	notsig
ENSSSCG00000022029	2	Cattly/yak,Sheep	NA	notsig	-1.29485	0.00697759	NA	notsig	1.38746	0.00328709	NA	notsig
ENSSSCG00000022011	2	Chicken,Goat	-0.655826	0.00776454	NA	notsig	NA	notsig	NA	notsig	-1.59074	0.000933206
ENSSSCG00000021656	2	Chicken,Cattly/yak	0.539607	0.0168689	0.67862	0.0168119	NA	notsig	NA	notsig	NA	notsig
ENSSSCG00000021576	2	Chicken,Cattly/yak	-3.29982	0.00103934	2.6879	0.000868382	NA	notsig	NA	notsig	NA	notsig
ENSSSCG00000021564	2	Cattly/yak,Sheep	NA	notsig	0.967325	0.0103377	NA	notsig	1.08092	0.00237537	NA	notsig
ENSSSCG00000021383	2	Chicken,Goat	-1.08456	0.0288927	NA	notsig	NA	notsig	NA	notsig	-1.16711	0.0169462
ENSSSCG00000021379	2	Cattly/yak,Sheep	NA	notsig	-1.51672	0.000868382	NA	notsig	-1.28377	0.00130184	NA	notsig
ENSSSCG00000021325	2	Cattly/yak,Goat	NA	notsig	1.08088	0.000868382	NA	notsig	NA	notsig	-0.990663	0.000933206
ENSSSCG00000021255	2	Cattly/yak,Sheep	NA	notsig	-1.30362	0.000868382	NA	notsig	-0.961424	0.0395026	NA	notsig
ENSSSCG00000021227	2	Cattly/yak,Sheep	NA	notsig	-4.80557	0.000868382	NA	notsig	0.645366	0.00503639	NA	notsig
ENSSSCG00000021181	2	Sheep,Goat	NA	notsig	NA	notsig	NA	notsig	0.711275	0.00416078	1.00133	0.00842145
ENSSSCG00000021180	2	Cattly/yak,Goat	NA	notsig	-0.770914	0.00475612	NA	notsig	NA	notsig	-0.874654	0.0117461
ENSSSCG00000020976	2	Cattly/yak,Goat	NA	notsig	1.45544	0.000868382	NA	notsig	NA	notsig	0.875206	0.00541647
ENSSSCG00000020701	2	Sheep,Goat	NA	notsig	NA	notsig	NA	notsig	1.17307	0.00416078	-1.48994	0.00229604
ENSSSCG00000020672	2	Cattly/yak,Goat	NA	notsig	4.1304	0.000868382	NA	notsig	NA	notsig	-0.799826	0.00397247
ENSSSCG00000020647	2	Chicken,Cattly/yak	0.551645	0.0463302	-0.986089	0.00297277	NA	notsig	NA	notsig	NA	notsig
ENSSSCG00000017996	2	Chicken,Cattly/yak	0.593935	0.0120298	1.1395	0.000868382	NA	notsig	NA	notsig	NA	notsig
ENSSSCG00000017991	2	Chicken,Goat	-2.19914	0.00103934	NA	notsig	NA	notsig	NA	notsig	1.52727	0.00636817
ENSSSCG00000017887	2	Cattly/yak,Goat	NA	notsig	-1.96187	0.000868382	NA	notsig	NA	notsig	-4.46661	0.000933206
ENSSSCG00000017861	2	Cattly/yak,Goat	NA	notsig	1.05598	0.0334296	NA	notsig	NA	notsig	-1.61674	0.000933206
ENSSSCG00000017690	2	Chicken,Goat	1.08082	0.00103934	NA	notsig	NA	notsig	NA	notsig	0.690137	0.00636817
ENSSSCG00000017647	2	Sheep,Goat	NA	notsig	NA	notsig	NA	notsig	0.605893	0.00943747	-0.588227	0.0267637
ENSSSCG00000017558	2	Chicken,Sheep	0.47294	0.0349829	NA	notsig	NA	notsig	0.984417	0.00130184	NA	notsig
ENSSSCG00000017543	2	Cattly/yak,Goat	NA	notsig	0.985179	0.000868382	NA	notsig	NA	notsig	-0.650174	0.0147785
ENSSSCG00000017527	2	Chicken,Cattly/yak	-2.52621	0.00830453	2.52065	0.000868382	NA	notsig	NA	notsig	NA	notsig
ENSSSCG00000017498	2	Chicken,Cattly/yak	-0.739005	0.0470813	-1.93573	0.00981542	NA	notsig	NA	notsig	NA	notsig
ENSSSCG00000017472	2	Cattly/yak,Goat	NA	notsig	-0.908903	0.00297277	NA	notsig	NA	notsig	0.723441	0.0129457
ENSSSCG00000017307	2	Sheep,Goat	NA	notsig	NA	notsig	NA	notsig	1.84926	0.00130184	0.862398	0.00163562
ENSSSCG00000017300	2	Sheep,Goat	NA	notsig	NA	notsig	NA	notsig	-0.81023	0.00130184	1.41057	0.000933206
ENSSSCG00000017279	2	Chicken,Pig	-0.587147	0.0253473	NA	notsig	-0.816479	0.0247085	NA	notsig	NA	notsig
ENSSSCG00000017238	2	Cattly/yak,Sheep	NA	notsig	-1.29837	0.00697759	NA	notsig	-2.09144	0.00130184	NA	notsig
ENSSSCG00000017226	2	Cattly/yak,Goat	NA	notsig	-3.01375	0.000868382	NA	notsig	NA	notsig	1.52622	0.00719077
ENSSSCG00000017219	2	Cattly/yak,Sheep	NA	notsig	1.06667	0.000868382	NA	notsig	-1.18282	0.00130184	NA	notsig
ENSSSCG00000017204	2	Sheep,Goat	NA	notsig	NA	notsig	NA	notsig	-0.763821	0.0100121	0.697448	0.0330449
ENSSSCG00000017178	2	Chicken,Cattly/yak	0.792931	0.0150372	1.41621	0.00644395	NA	notsig	NA	notsig	NA	notsig
ENSSSCG00000017087	2	Chicken,Sheep	1.02018	0.0135647	NA	notsig	NA	notsig	-0.58543	0.0248105	NA	notsig
ENSSSCG00000017063	2	Sheep,Goat	NA	notsig	NA	notsig	NA	notsig	0.823468	0.00130184	-0.953149	0.00163562
ENSSSCG00000017052	2	Cattly/yak,Sheep	NA	notsig	0.780587	0.0112476	NA	notsig	-0.712729	0.00730674	NA	notsig
ENSSSCG00000017049	2	Cattly/yak,Goat	NA	notsig	-0.739488	0.0381372	NA	notsig	NA	notsig	-1.11399	0.00397247
ENSSSCG00000017005	2	Chicken,Goat	-1.23736	0.0182203	NA	notsig	NA	notsig	NA	notsig	1.20513	0.039173
ENSSSCG00000016974	2	Sheep,Goat	NA	notsig	NA	notsig	NA	notsig	-0.846932	0.00130184	0.844475	0.000933206
ENSSSCG00000016929	2	Cattly/yak,Sheep	NA	notsig	-1.30747	0.000868382	NA	notsig	0.884375	0.00416078	NA	notsig
ENSSSCG00000016925	2	Chicken,Goat	0.682193	0.00607141	NA	notsig	NA	notsig	NA	notsig	0.747247	0.00397247
ENSSSCG00000016872	2	Chicken,Sheep	0.493377	0.0425281	NA	notsig	NA	notsig	0.57407	0.0154925	NA	notsig
ENSSSCG00000016857	2	Cattly/yak,Sheep	NA	notsig	-0.716131	0.0133433	NA	notsig	-0.512493	0.0371394	NA	notsig
ENSSSCG00000016848	2	Sheep,Goat	NA	notsig	NA	notsig	NA	notsig	-0.977833	0.00130184	0.623034	0.0480897
ENSSSCG00000016832	2	Chicken,Cattly/yak	-2.88713	0.00103934	2.8861	0.000868382	NA	notsig	NA	notsig	NA	notsig
ENSSSCG00000016792	2	Cattly/yak,Goat	NA	notsig	0.962459	0.00358076	NA	notsig	NA	notsig	-0.810764	0.000933206
ENSSSCG00000016784	2	Sheep,Goat	NA	notsig	NA	notsig	NA	notsig	0.487914	0.0388295	1.24797	0.000933206
ENSSSCG00000016743	2	Chicken,Sheep	0.50692	0.0368536	NA	notsig	NA	notsig	0.679371	0.00130184	NA	notsig
ENSSSCG00000016717	2	Sheep,Goat	NA	notsig	NA	notsig	NA	notsig	0.712534	0.038473	-0.738959	0.0235253
ENSSSCG00000016685	2	Cattly/yak,Sheep	NA	notsig	1.31428	0.000868382	NA	notsig	-0.69491	0.0300443	NA	notsig
ENSSSCG00000016662	2	Sheep,Goat	NA	notsig	NA	notsig	NA	notsig	0.727248	0.00130184	0.568816	0.0311387
ENSSSCG00000016646	2	Pig,Goat	NA	notsig	NA	notsig	-0.907137	0.00525163	NA	notsig	-1.15221	0.000933206
ENSSSCG00000016605	2	Pig,Sheep	NA	notsig	NA	notsig	-0.867839	0.0405529	0.51995	0.0371394	NA	notsig
ENSSSCG00000016518	2	Chicken,Goat	-0.578071	0.0115127	NA	notsig	NA	notsig	NA	notsig	-0.664865	0.0126197
ENSSSCG00000016466	2	Cattly/yak,Goat	NA	notsig	-0.674149	0.0226094	NA	notsig	NA	notsig	-0.551305	0.0440519
ENSSSCG00000016401	2	Chicken,Goat	1.13463	0.00342667	NA	notsig	NA	notsig	NA	notsig	1.54947	0.000933206
ENSSSCG00000016331	2	Cattly/yak,Sheep	NA	notsig	-0.83407	0.029326	NA	notsig	0.919797	0.00130184	NA	notsig
ENSSSCG00000016290	2	Chicken,Sheep	-0.736391	0.00103934	NA	notsig	NA	notsig	1.10901	0.00130184	NA	notsig
ENSSSCG00000016157	2	Cattly/yak,Pig	NA	notsig	-1.69615	0.0146554	-2.57109	0.00525163	NA	notsig	NA	notsig
ENSSSCG00000016119	2	Cattly/yak,Goat	NA	notsig	0.746109	0.00981542	NA	notsig	NA	notsig	0.997802	0.000933206
ENSSSCG00000016100	2	Chicken,Goat	0.508808	0.0338477	NA	notsig	NA	notsig	NA	notsig	-0.637477	0.0126197
ENSSSCG00000016067	2	Chicken,Cattly/yak	-1.18023	0.00103934	1.06764	0.0117187	NA	notsig	NA	notsig	NA	notsig
ENSSSCG00000016047	2	Chicken,Pig	-1.01826	0.0191089	NA	notsig	-2.03499	0.00525163	NA	notsig	NA	notsig
ENSSSCG00000016018	2	Cattly/yak,Sheep	NA	notsig	1.3879	0.000868382	NA	notsig	0.580884	0.0362249	NA	notsig
ENSSSCG00000016009	2	Chicken,Cattly/yak	-1.85268	0.00103934	1.10768	0.0215083	NA	notsig	NA	notsig	NA	notsig
ENSSSCG00000015896	2	Chicken,Sheep	-0.753615	0.00103934	NA	notsig	NA	notsig	-1.2819	0.00130184	NA	notsig
ENSSSCG00000015825	2	Sheep,Goat	NA	notsig	NA	notsig	NA	notsig	-0.691705	0.00730674	1.18457	0.000933206
ENSSSCG00000015814	2	Cattly/yak,Goat	NA	notsig	0.773187	0.00644395	NA	notsig	NA	notsig	0.673132	0.0156435
ENSSSCG00000015811	2	Chicken,Goat	-1.15657	0.0040971	NA	notsig	NA	notsig	NA	notsig	0.770197	0.0114442
ENSSSCG00000015802	2	Chicken,Cattly/yak	-0.922659	0.0490929	-1.11811	0.0409197	NA	notsig	NA	notsig	NA	notsig
ENSSSCG00000015801	2	Sheep,Goat	NA	notsig	NA	notsig	NA	notsig	-0.753092	0.0284611	-1.72453	0.000933206
ENSSSCG00000015688	2	Chicken,Cattly/yak	-1.95725	0.00103934	2.65323	0.000868382	NA	notsig	NA	notsig	NA	notsig
ENSSSCG00000015660	2	Cattly/yak,Goat	NA	notsig	-1.32229	0.000868382	NA	notsig	NA	notsig	0.653867	0.036507
ENSSSCG00000015649	2	Cattly/yak,Sheep	NA	notsig	1.10727	0.00162794	NA	notsig	1.21218	0.00130184	NA	notsig
ENSSSCG00000015622	2	Sheep,Goat	NA	notsig	NA	notsig	NA	notsig	-0.877434	0.00130184	0.619622	0.0181981
ENSSSCG00000015551	2	Chicken,Cattly/yak	1.33743	0.00103934	-1.27983	0.0406218	NA	notsig	NA	notsig	NA	notsig
ENSSSCG00000015545	2	Chicken,Sheep	0.693238	0.0040971	NA	notsig	NA	notsig	0.570978	0.0106785	NA	notsig
ENSSSCG00000015493	2	Chicken,Cattly/yak	1.11408	0.00103934	-6.19132	0.000868382	NA	notsig	NA	notsig	NA	notsig
ENSSSCG00000015362	2	Cattly/yak,Sheep	NA	notsig	1.0299	0.000868382	NA	notsig	-0.561578	0.0118621	NA	notsig
ENSSSCG00000015333	2	Sheep,Goat	NA	notsig	NA	notsig	NA	notsig	0.57155	0.0293815	-0.846648	0.000933206
ENSSSCG00000015297	2	Cattly/yak,Goat	NA	notsig	-1.54362	0.00297277	NA	notsig	NA	notsig	1.06277	0.0205867
ENSSSCG00000015271	2	Sheep,Goat	NA	notsig	NA	notsig	NA	notsig	-0.779219	0.00130184	0.767935	0.0117461
ENSSSCG00000015246	2	Cattly/yak,Goat	NA	notsig	-2.21624	0.00798879	NA	notsig	NA	notsig	1.53331	0.0225217
ENSSSCG00000015092	2	Chicken,Cattly/yak	-2.97094	0.00103934	1.6257	0.000868382	NA	notsig	NA	notsig	NA	notsig
ENSSSCG00000015089	2	Chicken,Sheep	-2.31245	0.00103934	NA	notsig	NA	notsig	-0.883558	0.042077	NA	notsig
ENSSSCG00000015070	2	Chicken,Cattly/yak	-1.03923	0.00103934	-1.58016	0.000868382	NA	notsig	NA	notsig	NA	notsig
ENSSSCG00000015068	2	Chicken,Cattly/yak	3.50721	0.0135647	-5.14678	0.000868382	NA	notsig	NA	notsig	NA	notsig
ENSSSCG00000015039	2	Chicken,Cattly/yak	-2.07895	0.00547414	2.61098	0.000868382	NA	notsig	NA	notsig	NA	notsig
ENSSSCG00000015016	2	Chicken,Cattly/yak	-4.4512	0.0224662	-2.15832	0.000868382	NA	notsig	NA	notsig	NA	notsig
ENSSSCG00000014934	2	Chicken,Goat	0.571928	0.0125227	NA	notsig	NA	notsig	NA	notsig	-1.24963	0.000933206
ENSSSCG00000014908	2	Sheep,Goat	NA	notsig	NA	notsig	NA	notsig	1.02209	0.00503639	-1.05901	0.00287344
ENSSSCG00000014875	2	Chicken,Goat	-0.666513	0.00885566	NA	notsig	NA	notsig	NA	notsig	0.910651	0.0114442
ENSSSCG00000014859	2	Sheep,Goat	NA	notsig	NA	notsig	NA	notsig	-0.576704	0.0139188	-1.18501	0.000933206
ENSSSCG00000014851	2	Chicken,Sheep	-0.53923	0.0212638	NA	notsig	NA	notsig	-1.11845	0.00130184	NA	notsig
ENSSSCG00000014840	2	Sheep,Goat	NA	notsig	NA	notsig	NA	notsig	0.845165	0.0100121	0.923871	0.000933206
ENSSSCG00000014828	2	Chicken,Sheep	0.551166	0.0154416	NA	notsig	NA	notsig	0.561738	0.0388295	NA	notsig
ENSSSCG00000014827	2	Chicken,Cattly/yak	0.619502	0.0364774	1.58749	0.00475612	NA	notsig	NA	notsig	NA	notsig
ENSSSCG00000014811	2	Chicken,Cattly/yak	-2.79141	0.00103934	0.662871	0.0313191	NA	notsig	NA	notsig	NA	notsig
ENSSSCG00000014436	2	Cattly/yak,Sheep	NA	notsig	0.691068	0.0200388	NA	notsig	0.54061	0.0165889	NA	notsig
ENSSSCG00000014391	2	Sheep,Goat	NA	notsig	NA	notsig	NA	notsig	-0.669701	0.00237537	0.596426	0.0223184
ENSSSCG00000014351	2	Chicken,Cattly/yak	0.799231	0.0313295	0.649921	0.0482825	NA	notsig	NA	notsig	NA	notsig
ENSSSCG00000014338	2	Chicken,Sheep	0.53282	0.0334556	NA	notsig	NA	notsig	0.519632	0.0238496	NA	notsig
ENSSSCG00000014303	2	Cattly/yak,Goat	NA	notsig	0.758625	0.0146554	NA	notsig	NA	notsig	-0.581495	0.033836
ENSSSCG00000014285	2	Cattly/yak,Goat	NA	notsig	0.680578	0.0239381	NA	notsig	NA	notsig	0.835316	0.000933206
ENSSSCG00000014232	2	Chicken,Sheep	1.01984	0.00103934	NA	notsig	NA	notsig	-1.38752	0.00130184	NA	notsig
ENSSSCG00000014202	2	Chicken,Cattly/yak	0.654237	0.0228713	-0.970277	0.0417287	NA	notsig	NA	notsig	NA	notsig
ENSSSCG00000014190	2	Sheep,Goat	NA	notsig	NA	notsig	NA	notsig	0.529228	0.020577	0.531748	0.0421779
ENSSSCG00000014135	2	Cattly/yak,Goat	NA	notsig	-0.923893	0.00847502	NA	notsig	NA	notsig	-0.689007	0.0343122
ENSSSCG00000014089	2	Cattly/yak,Goat	NA	notsig	5.70261	0.000868382	NA	notsig	NA	notsig	-1.52696	0.00229604
ENSSSCG00000014076	2	Cattly/yak,Sheep	NA	notsig	-1.31642	0.0117187	NA	notsig	0.763189	0.0392146	NA	notsig
ENSSSCG00000014066	2	Sheep,Goat	NA	notsig	NA	notsig	NA	notsig	1.76702	0.00130184	1.60469	0.0442412
ENSSSCG00000014007	2	Sheep,Goat	NA	notsig	NA	notsig	NA	notsig	-0.8779	0.00583145	0.934581	0.0110453
ENSSSCG00000013893	2	Cattly/yak,Goat	NA	notsig	1.65835	0.000868382	NA	notsig	NA	notsig	-1.31477	0.000933206
ENSSSCG00000013604	2	Chicken,Goat	-2.20198	0.00103934	NA	notsig	NA	notsig	NA	notsig	0.779303	0.0334512
ENSSSCG00000013598	2	Cattly/yak,Sheep	NA	notsig	1.08619	0.000868382	NA	notsig	-0.588515	0.0133864	NA	notsig
ENSSSCG00000013408	2	Chicken,Sheep	0.949098	0.00103934	NA	notsig	NA	notsig	-0.686696	0.0123612	NA	notsig
ENSSSCG00000013333	2	Cattly/yak,Sheep	NA	notsig	1.35772	0.0420968	NA	notsig	-2.14386	0.0079908	NA	notsig
ENSSSCG00000013307	2	Sheep,Goat	NA	notsig	NA	notsig	NA	notsig	-0.857367	0.0338791	-0.835588	0.0257964
ENSSSCG00000013302	2	Sheep,Goat	NA	notsig	NA	notsig	NA	notsig	0.673574	0.00130184	-0.908319	0.000933206
ENSSSCG00000013297	2	Chicken,Goat	-1.81619	0.00103934	NA	notsig	NA	notsig	NA	notsig	1.00956	0.00163562
ENSSSCG00000013278	2	Sheep,Goat	NA	notsig	NA	notsig	NA	notsig	-1.00349	0.00130184	1.07998	0.00493171
ENSSSCG00000013236	2	Sheep,Goat	NA	notsig	NA	notsig	NA	notsig	0.87731	0.00328709	0.890003	0.048717
ENSSSCG00000013181	2	Chicken,Cattly/yak	-0.565077	0.0489651	-0.992076	0.000868382	NA	notsig	NA	notsig	NA	notsig
ENSSSCG00000013115	2	Chicken,Goat	-2.98482	0.00103934	NA	notsig	NA	notsig	NA	notsig	1.67327	0.0135795
ENSSSCG00000013113	2	Cattly/yak,Goat	NA	notsig	-1.80162	0.000868382	NA	notsig	NA	notsig	-2.43936	0.000933206
ENSSSCG00000012889	2	Chicken,Cattly/yak	0.473437	0.0493636	-0.979345	0.049561	NA	notsig	NA	notsig	NA	notsig
ENSSSCG00000012841	2	Chicken,Sheep	1.1571	0.00103934	NA	notsig	NA	notsig	0.48002	0.0449535	NA	notsig
ENSSSCG00000012838	2	Cattly/yak,Goat	NA	notsig	0.638517	0.0394154	NA	notsig	NA	notsig	0.987765	0.0385059
ENSSSCG00000012832	2	Cattly/yak,Sheep	NA	notsig	-2.40277	0.000868382	NA	notsig	-1.00048	0.00130184	NA	notsig
ENSSSCG00000012808	2	Sheep,Goat	NA	notsig	NA	notsig	NA	notsig	-0.863857	0.00130184	-0.571051	0.0496226
ENSSSCG00000012679	2	Cattly/yak,Sheep	NA	notsig	-0.9476	0.000868382	NA	notsig	0.922959	0.00130184	NA	notsig
ENSSSCG00000012633	2	Cattly/yak,Goat	NA	notsig	0.72149	0.0211705	NA	notsig	NA	notsig	-1.2301	0.000933206
ENSSSCG00000012591	2	Sheep,Goat	NA	notsig	NA	notsig	NA	notsig	-0.750678	0.019709	0.751142	0.0375092
ENSSSCG00000012576	2	Chicken,Sheep	-0.846027	0.00478477	NA	notsig	NA	notsig	-1.12133	0.00130184	NA	notsig
ENSSSCG00000012307	2	Chicken,Cattly/yak	-1.55716	0.0342667	-1.18291	0.0269337	NA	notsig	NA	notsig	NA	notsig
ENSSSCG00000012229	2	Chicken,Sheep	-2.24357	0.00103934	NA	notsig	NA	notsig	-0.802496	0.00868486	NA	notsig
ENSSSCG00000012153	2	Cattly/yak,Sheep	NA	notsig	1.12744	0.00162794	NA	notsig	0.883855	0.00503639	NA	notsig
ENSSSCG00000012126	2	Chicken,Sheep	1.19634	0.00103934	NA	notsig	NA	notsig	-0.778343	0.0123612	NA	notsig
ENSSSCG00000012050	2	Sheep,Goat	NA	notsig	NA	notsig	NA	notsig	2.48835	0.00130184	-1.3268	0.000933206
ENSSSCG00000012008	2	Chicken,Goat	-2.72216	0.00103934	NA	notsig	NA	notsig	NA	notsig	-1.73678	0.000933206
ENSSSCG00000011997	2	Cattly/yak,Goat	NA	notsig	-0.739687	0.0175962	NA	notsig	NA	notsig	-0.6161	0.0292339
ENSSSCG00000011915	2	Chicken,Goat	0.573891	0.0297058	NA	notsig	NA	notsig	NA	notsig	-1.23872	0.00163562
ENSSSCG00000011876	2	Cattly/yak,Goat	NA	notsig	-1.22153	0.00532418	NA	notsig	NA	notsig	-1.99919	0.000933206
ENSSSCG00000011848	2	Sheep,Goat	NA	notsig	NA	notsig	NA	notsig	2.26928	0.00130184	1.7588	0.000933206
ENSSSCG00000011825	2	Cattly/yak,Sheep	NA	notsig	-0.673057	0.0218736	NA	notsig	0.730018	0.00130184	NA	notsig
ENSSSCG00000011761	2	Chicken,Cattly/yak	0.923937	0.00103934	-2.05892	0.00358076	NA	notsig	NA	notsig	NA	notsig
ENSSSCG00000011755	2	Chicken,Sheep	0.828268	0.00265862	NA	notsig	NA	notsig	0.710879	0.00328709	NA	notsig
ENSSSCG00000011731	2	Chicken,Goat	-1.15481	0.00103934	NA	notsig	NA	notsig	NA	notsig	-0.795388	0.0215446
ENSSSCG00000011702	2	Sheep,Goat	NA	notsig	NA	notsig	NA	notsig	-0.670992	0.00237537	-0.589687	0.0269673
ENSSSCG00000011534	2	Chicken,Goat	0.967992	0.00103934	NA	notsig	NA	notsig	NA	notsig	1.8968	0.000933206
ENSSSCG00000011496	2	Chicken,Goat	0.994653	0.00103934	NA	notsig	NA	notsig	NA	notsig	0.733093	0.00842145
ENSSSCG00000011477	2	Chicken,Sheep	-0.865353	0.0316546	NA	notsig	NA	notsig	-0.876423	0.00237537	NA	notsig
ENSSSCG00000011437	2	Sheep,Goat	NA	notsig	NA	notsig	NA	notsig	0.610405	0.00583145	1.00427	0.000933206
ENSSSCG00000011393	2	Cattly/yak,Goat	NA	notsig	-3.25465	0.000868382	NA	notsig	NA	notsig	-1.92294	0.000933206
ENSSSCG00000011366	2	Chicken,Goat	0.521946	0.0221197	NA	notsig	NA	notsig	NA	notsig	-0.946189	0.000933206
ENSSSCG00000011363	2	Sheep,Goat	NA	notsig	NA	notsig	NA	notsig	0.62126	0.00656289	-0.558947	0.0341659
ENSSSCG00000011313	2	Sheep,Goat	NA	notsig	NA	notsig	NA	notsig	0.873621	0.00130184	0.67963	0.0110453
ENSSSCG00000011299	2	Chicken,Sheep	-0.625782	0.00659145	NA	notsig	NA	notsig	-0.658744	0.00237537	NA	notsig
ENSSSCG00000011264	2	Cattly/yak,Sheep	NA	notsig	1.79057	0.000868382	NA	notsig	1.57858	0.00130184	NA	notsig
ENSSSCG00000011259	2	Chicken,Goat	0.488372	0.0431162	NA	notsig	NA	notsig	NA	notsig	1.01782	0.000933206
ENSSSCG00000011125	2	Chicken,Cattly/yak	-1.22147	0.00191986	0.955035	0.0442346	NA	notsig	NA	notsig	NA	notsig
ENSSSCG00000011119	2	Cattly/yak,Sheep	NA	notsig	1.84374	0.000868382	NA	notsig	0.608146	0.0133864	NA	notsig
ENSSSCG00000011106	2	Pig,Goat	NA	notsig	NA	notsig	-0.937954	0.00890965	NA	notsig	-1.0717	0.0207985
ENSSSCG00000011080	2	Sheep,Goat	NA	notsig	NA	notsig	NA	notsig	-1.12991	0.00237537	1.12782	0.00163562
ENSSSCG00000011020	2	Chicken,Goat	0.503147	0.0377855	NA	notsig	NA	notsig	NA	notsig	0.803634	0.00342982
ENSSSCG00000010991	2	Chicken,Cattly/yak	-2.38124	0.00103934	-2.1242	0.000868382	NA	notsig	NA	notsig	NA	notsig
ENSSSCG00000010974	2	Cattly/yak,Sheep	NA	notsig	0.771494	0.0265582	NA	notsig	-0.578697	0.0305026	NA	notsig
ENSSSCG00000010966	2	Chicken,Cattly/yak	-2.59216	0.00191986	1.67804	0.000868382	NA	notsig	NA	notsig	NA	notsig
ENSSSCG00000010850	2	Chicken,Pig	-0.600386	0.00716603	NA	notsig	-1.07303	0.00525163	NA	notsig	NA	notsig
ENSSSCG00000010806	2	Cattly/yak,Goat	NA	notsig	1.35267	0.000868382	NA	notsig	NA	notsig	-1.38627	0.00397247
ENSSSCG00000010728	2	Cattly/yak,Sheep	NA	notsig	-1.02871	0.00532418	NA	notsig	-0.773891	0.0314093	NA	notsig
ENSSSCG00000010650	2	Sheep,Goat	NA	notsig	NA	notsig	NA	notsig	-0.686905	0.0305026	0.714135	0.0439391
ENSSSCG00000010627	2	Chicken,Goat	-0.691669	0.00191986	NA	notsig	NA	notsig	NA	notsig	-1.29596	0.000933206
ENSSSCG00000010530	2	Sheep,Goat	NA	notsig	NA	notsig	NA	notsig	-1.13786	0.0106785	1.82552	0.004432
ENSSSCG00000010522	2	Cattly/yak,Goat	NA	notsig	0.808216	0.0222513	NA	notsig	NA	notsig	0.665149	0.0205867
ENSSSCG00000010497	2	Chicken,Sheep	-1.13923	0.00103934	NA	notsig	NA	notsig	-1.36155	0.00130184	NA	notsig
ENSSSCG00000010496	2	Chicken,Goat	-0.692424	0.038726	NA	notsig	NA	notsig	NA	notsig	0.7348	0.0378326
ENSSSCG00000010460	2	Cattly/yak,Goat	NA	notsig	-0.796883	0.00532418	NA	notsig	NA	notsig	-0.815822	0.00759207
ENSSSCG00000010446	2	Chicken,Pig	-1.7369	0.0320312	NA	notsig	0.926009	0.0128334	NA	notsig	NA	notsig
ENSSSCG00000010370	2	Sheep,Goat	NA	notsig	NA	notsig	NA	notsig	2.181	0.00130184	1.47975	0.0286329
ENSSSCG00000010337	2	Chicken,Cattly/yak	0.955245	0.0250131	-6.01716	0.0103377	NA	notsig	NA	notsig	NA	notsig
ENSSSCG00000010312	2	Chicken,Goat	-1.48147	0.00103934	NA	notsig	NA	notsig	NA	notsig	0.827027	0.004432
ENSSSCG00000010219	2	Sheep,Goat	NA	notsig	NA	notsig	NA	notsig	0.756646	0.00130184	-1.68886	0.000933206
ENSSSCG00000010199	2	Cattly/yak,Sheep	NA	notsig	-1.11696	0.0155271	NA	notsig	-1.34577	0.00130184	NA	notsig
ENSSSCG00000010184	2	Cattly/yak,Sheep	NA	notsig	-7.55751	0.000868382	NA	notsig	-1.28471	0.0149872	NA	notsig
ENSSSCG00000009956	2	Cattly/yak,Sheep	NA	notsig	-1.84494	0.000868382	NA	notsig	0.559856	0.0362249	NA	notsig
ENSSSCG00000009953	2	Sheep,Goat	NA	notsig	NA	notsig	NA	notsig	-0.968448	0.00130184	0.921811	0.00493171
ENSSSCG00000009880	2	Cattly/yak,Goat	NA	notsig	0.75944	0.0125649	NA	notsig	NA	notsig	0.864091	0.0288811
ENSSSCG00000009825	2	Chicken,Sheep	0.499281	0.0416988	NA	notsig	NA	notsig	0.622244	0.0100121	NA	notsig
ENSSSCG00000009807	2	Chicken,Goat	-1.24723	0.0377855	NA	notsig	NA	notsig	NA	notsig	1.0307	0.0309223
ENSSSCG00000009805	2	Chicken,Cattly/yak	1.43631	0.00191986	-2.2492	0.000868382	NA	notsig	NA	notsig	NA	notsig
ENSSSCG00000009717	2	Cattly/yak,Goat	NA	notsig	-0.884951	0.00297277	NA	notsig	NA	notsig	-0.592647	0.0419621
ENSSSCG00000009684	2	Cattly/yak,Goat	NA	notsig	-3.82326	0.000868382	NA	notsig	NA	notsig	1.20172	0.0304067
ENSSSCG00000009664	2	Chicken,Sheep	-2.4376	0.00103934	NA	notsig	NA	notsig	1.21023	0.00130184	NA	notsig
ENSSSCG00000009592	2	Sheep,Goat	NA	notsig	NA	notsig	NA	notsig	0.557796	0.0314093	-1.04736	0.000933206
ENSSSCG00000009526	2	Cattly/yak,Sheep	NA	notsig	-1.39448	0.0207817	NA	notsig	-2.58541	0.00130184	NA	notsig
ENSSSCG00000009486	2	Sheep,Goat	NA	notsig	NA	notsig	NA	notsig	-1.21941	0.00130184	0.876811	0.043729
ENSSSCG00000009397	2	Cattly/yak,Sheep	NA	notsig	1.80229	0.000868382	NA	notsig	0.574494	0.0404746	NA	notsig
ENSSSCG00000009322	2	Chicken,Cattly/yak	-0.579624	0.0250131	1.14571	0.000868382	NA	notsig	NA	notsig	NA	notsig
ENSSSCG00000009320	2	Cattly/yak,Goat	NA	notsig	0.670405	0.0229805	NA	notsig	NA	notsig	1.00685	0.000933206
ENSSSCG00000009243	2	Chicken,Goat	-0.654244	0.0288927	NA	notsig	NA	notsig	NA	notsig	-0.861407	0.00759207
ENSSSCG00000009233	2	Pig,Goat	NA	notsig	NA	notsig	-1.03758	0.00525163	NA	notsig	-0.980888	0.000933206
ENSSSCG00000009144	2	Cattly/yak,Sheep	NA	notsig	1.73019	0.00297277	NA	notsig	0.766551	0.0118621	NA	notsig
ENSSSCG00000009057	2	Chicken,Sheep	-0.843252	0.00342667	NA	notsig	NA	notsig	-0.737663	0.0106785	NA	notsig
ENSSSCG00000008966	2	Cattly/yak,Goat	NA	notsig	1.10685	0.000868382	NA	notsig	NA	notsig	0.54415	0.0407853
ENSSSCG00000008866	2	Sheep,Goat	NA	notsig	NA	notsig	NA	notsig	-0.875602	0.00130184	0.699917	0.0223184
ENSSSCG00000008857	2	Chicken,Sheep	0.589723	0.0182203	NA	notsig	NA	notsig	0.588944	0.0338791	NA	notsig
ENSSSCG00000008854	2	Chicken,Sheep	1.17496	0.00265862	NA	notsig	NA	notsig	-1.09634	0.00130184	NA	notsig
ENSSSCG00000008838	2	Cattly/yak,Sheep	NA	notsig	1.05423	0.000868382	NA	notsig	-0.765856	0.00656289	NA	notsig
ENSSSCG00000008813	2	Pig,Sheep	NA	notsig	NA	notsig	1.36283	0.00525163	0.951677	0.00130184	NA	notsig
ENSSSCG00000008747	2	Chicken,Cattly/yak	-1.51438	0.00342667	1.10324	0.000868382	NA	notsig	NA	notsig	NA	notsig
ENSSSCG00000008737	2	Sheep,Goat	NA	notsig	NA	notsig	NA	notsig	-1.09769	0.00130184	-1.31848	0.000933206
ENSSSCG00000008648	2	Cattly/yak,Goat	NA	notsig	-3.81063	0.000868382	NA	notsig	NA	notsig	-5.13771	0.000933206
ENSSSCG00000008571	2	Chicken,Goat	1.05751	0.00103934	NA	notsig	NA	notsig	NA	notsig	-1.09772	0.000933206
ENSSSCG00000008535	2	Cattly/yak,Sheep	NA	notsig	-1.52911	0.000868382	NA	notsig	0.932594	0.00130184	NA	notsig
ENSSSCG00000008499	2	Sheep,Goat	NA	notsig	NA	notsig	NA	notsig	0.745764	0.00237537	-0.509325	0.047223
ENSSSCG00000008494	2	Cattly/yak,Goat	NA	notsig	0.777421	0.00847502	NA	notsig	NA	notsig	-0.741633	0.00287344
ENSSSCG00000008352	2	Cattly/yak,Goat	NA	notsig	1.35636	0.000868382	NA	notsig	NA	notsig	-0.600198	0.0440519
ENSSSCG00000008215	2	Sheep,Goat	NA	notsig	NA	notsig	NA	notsig	0.542843	0.0213877	0.562774	0.0397607
ENSSSCG00000008193	2	Chicken,Goat	-2.95436	0.00103934	NA	notsig	NA	notsig	NA	notsig	1.52183	0.00842145
ENSSSCG00000008150	2	Chicken,Sheep	1.84674	0.00265862	NA	notsig	NA	notsig	0.63929	0.00328709	NA	notsig
ENSSSCG00000007941	2	Chicken,Goat	0.643305	0.00830453	NA	notsig	NA	notsig	NA	notsig	0.675345	0.0267637
ENSSSCG00000007850	2	Cattly/yak,Goat	NA	notsig	1.94	0.000868382	NA	notsig	NA	notsig	1.59837	0.0117461
ENSSSCG00000007504	2	Chicken,Sheep	0.542935	0.0191089	NA	notsig	NA	notsig	0.56354	0.0133864	NA	notsig
ENSSSCG00000007401	2	Sheep,Goat	NA	notsig	NA	notsig	NA	notsig	1.11421	0.00130184	-1.31371	0.000933206
ENSSSCG00000007350	2	Chicken,Cattly/yak	-0.76338	0.0245826	0.660625	0.0400462	NA	notsig	NA	notsig	NA	notsig
ENSSSCG00000007286	2	Chicken,Sheep	0.568885	0.00830453	NA	notsig	NA	notsig	0.729133	0.00130184	NA	notsig
ENSSSCG00000007133	2	Cattly/yak,Goat	NA	notsig	-1.28375	0.000868382	NA	notsig	NA	notsig	0.788901	0.00679832
ENSSSCG00000007115	2	Chicken,Cattly/yak	0.885055	0.00103934	-0.913531	0.00358076	NA	notsig	NA	notsig	NA	notsig
ENSSSCG00000007076	2	Chicken,Sheep	0.688455	0.0040971	NA	notsig	NA	notsig	-0.551021	0.0275508	NA	notsig
ENSSSCG00000007032	2	Cattly/yak,Sheep	NA	notsig	-0.84701	0.00297277	NA	notsig	-0.686484	0.0248105	NA	notsig
ENSSSCG00000006990	2	Cattly/yak,Sheep	NA	notsig	-3.67405	0.000868382	NA	notsig	-1.53417	0.00130184	NA	notsig
ENSSSCG00000006941	2	Cattly/yak,Goat	NA	notsig	-0.635256	0.0403472	NA	notsig	NA	notsig	0.598837	0.0355149
ENSSSCG00000006940	2	Cattly/yak,Pig	NA	notsig	1.81523	0.000868382	-1.84114	0.00525163	NA	notsig	NA	notsig
ENSSSCG00000006894	2	Cattly/yak,Sheep	NA	notsig	0.731137	0.0168119	NA	notsig	-0.699474	0.00656289	NA	notsig
ENSSSCG00000006647	2	Chicken,Sheep	-0.784188	0.0040971	NA	notsig	NA	notsig	-0.649558	0.00416078	NA	notsig
ENSSSCG00000006620	2	Chicken,Goat	-0.617099	0.0473988	NA	notsig	NA	notsig	NA	notsig	1.14761	0.0120577
ENSSSCG00000006612	2	Sheep,Goat	NA	notsig	NA	notsig	NA	notsig	-0.564379	0.048391	-0.708508	0.0123613
ENSSSCG00000006543	2	Cattly/yak,Goat	NA	notsig	-0.948975	0.00232536	NA	notsig	NA	notsig	-0.931955	0.000933206
ENSSSCG00000006482	2	Sheep,Goat	NA	notsig	NA	notsig	NA	notsig	0.513997	0.0382063	0.742491	0.00636817
ENSSSCG00000006415	2	Chicken,Cattly/yak	-0.920566	0.00103934	0.995593	0.0440043	NA	notsig	NA	notsig	NA	notsig
ENSSSCG00000006334	2	Sheep,Goat	NA	notsig	NA	notsig	NA	notsig	-1.21677	0.00130184	0.682312	0.0135795
ENSSSCG00000006309	2	Chicken,Cattly/yak	-2.36084	0.00103934	0.840735	0.0172133	NA	notsig	NA	notsig	NA	notsig
ENSSSCG00000006281	2	Cattly/yak,Sheep	NA	notsig	-1.44455	0.0222513	NA	notsig	-0.87862	0.00130184	NA	notsig
ENSSSCG00000006218	2	Pig,Sheep	NA	notsig	NA	notsig	-0.783011	0.0160484	1.02707	0.00130184	NA	notsig
ENSSSCG00000006197	2	Sheep,Goat	NA	notsig	NA	notsig	NA	notsig	-1.24505	0.00130184	1.10486	0.00397247
ENSSSCG00000006175	2	Chicken,Goat	-1.90497	0.00103934	NA	notsig	NA	notsig	NA	notsig	-1.24047	0.00163562
ENSSSCG00000006174	2	Pig,Sheep	NA	notsig	NA	notsig	-0.839293	0.00890965	0.505995	0.0402275	NA	notsig
ENSSSCG00000006160	2	Cattly/yak,Sheep	NA	notsig	4.40257	0.000868382	NA	notsig	-2.42104	0.0129297	NA	notsig
ENSSSCG00000006159	2	Chicken,Cattly/yak	0.817578	0.00103934	1.19695	0.000868382	NA	notsig	NA	notsig	NA	notsig
ENSSSCG00000006066	2	Cattly/yak,Goat	NA	notsig	0.71144	0.0164573	NA	notsig	NA	notsig	-0.575792	0.0243098
ENSSSCG00000005981	2	Sheep,Goat	NA	notsig	NA	notsig	NA	notsig	1.12092	0.00130184	-0.663872	0.0123613
ENSSSCG00000005830	2	Cattly/yak,Goat	NA	notsig	1.50321	0.00532418	NA	notsig	NA	notsig	1.91265	0.000933206
ENSSSCG00000005614	2	Sheep,Goat	NA	notsig	NA	notsig	NA	notsig	-0.560803	0.0176268	0.603793	0.026096
ENSSSCG00000005593	2	Sheep,Goat	NA	notsig	NA	notsig	NA	notsig	0.592062	0.0129297	0.706753	0.0369984
ENSSSCG00000005512	2	Cattly/yak,Goat	NA	notsig	-5.45148	0.000868382	NA	notsig	NA	notsig	-0.760288	0.00229604
ENSSSCG00000005437	2	Cattly/yak,Sheep	NA	notsig	1.06275	0.000868382	NA	notsig	0.805423	0.00237537	NA	notsig
ENSSSCG00000005358	2	Chicken,Goat	0.541483	0.0278148	NA	notsig	NA	notsig	NA	notsig	0.670189	0.0418395
ENSSSCG00000005297	2	Pig,Goat	NA	notsig	NA	notsig	-0.883359	0.00525163	NA	notsig	0.89475	0.000933206
ENSSSCG00000005249	2	Cattly/yak,Goat	NA	notsig	1.2132	0.000868382	NA	notsig	NA	notsig	-0.541291	0.0409507
ENSSSCG00000005211	2	Chicken,Goat	-1.08177	0.01942	NA	notsig	NA	notsig	NA	notsig	-1.42953	0.00229604
ENSSSCG00000005166	2	Cattly/yak,Goat	NA	notsig	1.11588	0.00232536	NA	notsig	NA	notsig	-0.740077	0.0156435
ENSSSCG00000004961	2	Cattly/yak,Sheep	NA	notsig	-0.919012	0.0232981	NA	notsig	-0.963156	0.00130184	NA	notsig
ENSSSCG00000004789	2	Cattly/yak,Goat	NA	notsig	1.22851	0.000868382	NA	notsig	NA	notsig	-1.08884	0.000933206
ENSSSCG00000004755	2	Chicken,Cattly/yak	0.730593	0.0115127	1.95874	0.000868382	NA	notsig	NA	notsig	NA	notsig
ENSSSCG00000004724	2	Sheep,Goat	NA	notsig	NA	notsig	NA	notsig	0.721499	0.0368891	-0.679521	0.0343122
ENSSSCG00000004672	2	Cattly/yak,Sheep	NA	notsig	-1.19064	0.000868382	NA	notsig	-0.818868	0.0144518	NA	notsig
ENSSSCG00000004549	2	Chicken,Goat	0.731748	0.00103934	NA	notsig	NA	notsig	NA	notsig	1.13523	0.000933206
ENSSSCG00000004452	2	Sheep,Goat	NA	notsig	NA	notsig	NA	notsig	-1.12721	0.0133864	0.920616	0.0255101
ENSSSCG00000004401	2	Chicken,Goat	0.60229	0.0394465	NA	notsig	NA	notsig	NA	notsig	-1.34329	0.000933206
ENSSSCG00000004324	2	Cattly/yak,Goat	NA	notsig	-1.50571	0.000868382	NA	notsig	NA	notsig	-1.17631	0.00229604
ENSSSCG00000004254	2	Sheep,Goat	NA	notsig	NA	notsig	NA	notsig	-0.837627	0.00943747	0.717606	0.0240271
ENSSSCG00000004238	2	Chicken,Goat	1.20786	0.00103934	NA	notsig	NA	notsig	NA	notsig	-0.582037	0.0280468
ENSSSCG00000004234	2	Cattly/yak,Sheep	NA	notsig	-2.82108	0.000868382	NA	notsig	-1.996	0.0176268	NA	notsig
ENSSSCG00000004193	2	Sheep,Goat	NA	notsig	NA	notsig	NA	notsig	-0.582111	0.0144518	-0.701108	0.00719077
ENSSSCG00000004154	2	Cattly/yak,Goat	NA	notsig	1.19141	0.0253837	NA	notsig	NA	notsig	-0.926696	0.0318785
ENSSSCG00000004143	2	Sheep,Goat	NA	notsig	NA	notsig	NA	notsig	0.732162	0.00130184	-0.52894	0.047519
ENSSSCG00000004142	2	Chicken,Cattly/yak	0.661853	0.0186956	0.696057	0.0265582	NA	notsig	NA	notsig	NA	notsig
ENSSSCG00000004121	2	Sheep,Goat	NA	notsig	NA	notsig	NA	notsig	0.908969	0.00130184	-0.820462	0.00287344
ENSSSCG00000004117	2	Cattly/yak,Goat	NA	notsig	-1.05643	0.0133433	NA	notsig	NA	notsig	0.725791	0.0265283
ENSSSCG00000004053	2	Chicken,Goat	-1.98535	0.00103934	NA	notsig	NA	notsig	NA	notsig	-1.29646	0.00591877
ENSSSCG00000004039	2	Chicken,Goat	1.43739	0.00103934	NA	notsig	NA	notsig	NA	notsig	-0.714896	0.00759207
ENSSSCG00000004024	2	Chicken,Sheep	-1.29896	0.00103934	NA	notsig	NA	notsig	-0.604436	0.0476624	NA	notsig
ENSSSCG00000003928	2	Cattly/yak,Goat	NA	notsig	1.65105	0.000868382	NA	notsig	NA	notsig	0.7474	0.0476559
ENSSSCG00000003844	2	Chicken,Cattly/yak	0.56512	0.0212638	0.815741	0.00532418	NA	notsig	NA	notsig	NA	notsig
ENSSSCG00000003843	2	Chicken,Cattly/yak	0.952192	0.0330896	1.01366	0.0492425	NA	notsig	NA	notsig	NA	notsig
ENSSSCG00000003789	2	Sheep,Goat	NA	notsig	NA	notsig	NA	notsig	1.01505	0.0358723	-0.942832	0.0145276
ENSSSCG00000003766	2	Sheep,Goat	NA	notsig	NA	notsig	NA	notsig	0.970071	0.00130184	-1.27642	0.000933206
ENSSSCG00000003762	2	Sheep,Goat	NA	notsig	NA	notsig	NA	notsig	-1.0359	0.00130184	-0.697957	0.0126197
ENSSSCG00000003605	2	Cattly/yak,Goat	NA	notsig	0.665755	0.0286437	NA	notsig	NA	notsig	-0.579549	0.0245343
ENSSSCG00000003524	2	Chicken,Cattly/yak	-1.25518	0.00103934	-0.801695	0.00847502	NA	notsig	NA	notsig	NA	notsig
ENSSSCG00000003458	2	Chicken,Cattly/yak	-2.06982	0.00103934	0.634756	0.0417287	NA	notsig	NA	notsig	NA	notsig
ENSSSCG00000003434	2	Sheep,Goat	NA	notsig	NA	notsig	NA	notsig	0.646034	0.00328709	0.550994	0.0376537
ENSSSCG00000003433	2	Sheep,Goat	NA	notsig	NA	notsig	NA	notsig	-0.531815	0.0350076	-0.568061	0.0340517
ENSSSCG00000002838	2	Sheep,Goat	NA	notsig	NA	notsig	NA	notsig	-0.775267	0.0100121	1.08169	0.00679832
ENSSSCG00000002792	2	Sheep,Goat	NA	notsig	NA	notsig	NA	notsig	0.577948	0.0280081	1.14544	0.000933206
ENSSSCG00000002712	2	Cattly/yak,Goat	NA	notsig	-0.765194	0.0303326	NA	notsig	NA	notsig	0.884571	0.000933206
ENSSSCG00000002620	2	Chicken,Pig	1.45285	0.0285202	NA	notsig	1.14089	0.0160484	NA	notsig	NA	notsig
ENSSSCG00000002555	2	Sheep,Goat	NA	notsig	NA	notsig	NA	notsig	-0.804814	0.0129297	0.936366	0.00229604
ENSSSCG00000002535	2	Chicken,Goat	0.648903	0.0221197	NA	notsig	NA	notsig	NA	notsig	-1.28152	0.00287344
ENSSSCG00000002389	2	Sheep,Goat	NA	notsig	NA	notsig	NA	notsig	-1.40234	0.00130184	0.806357	0.015958
ENSSSCG00000002374	2	Sheep,Goat	NA	notsig	NA	notsig	NA	notsig	0.542336	0.0213877	0.633142	0.0129457
ENSSSCG00000002306	2	Chicken,Sheep	-0.838976	0.01942	NA	notsig	NA	notsig	-0.714442	0.00328709	NA	notsig
ENSSSCG00000002277	2	Chicken,Sheep	0.513654	0.026583	NA	notsig	NA	notsig	0.814391	0.00130184	NA	notsig
ENSSSCG00000002252	2	Chicken,Goat	0.754726	0.00103934	NA	notsig	NA	notsig	NA	notsig	-0.74843	0.0240271
ENSSSCG00000001963	2	Chicken,Goat	1.06119	0.00607141	NA	notsig	NA	notsig	NA	notsig	0.824164	0.00229604
ENSSSCG00000001867	2	Chicken,Cattly/yak	-2.13928	0.00103934	-0.971914	0.00847502	NA	notsig	NA	notsig	NA	notsig
ENSSSCG00000001826	2	Sheep,Goat	NA	notsig	NA	notsig	NA	notsig	1.25747	0.00237537	1.35535	0.0283153
ENSSSCG00000001787	2	Chicken,Sheep	-2.827	0.00103934	NA	notsig	NA	notsig	-1.07352	0.00130184	NA	notsig
ENSSSCG00000001762	2	Cattly/yak,Goat	NA	notsig	0.810651	0.0303326	NA	notsig	NA	notsig	1.57228	0.000933206
ENSSSCG00000001725	2	Cattly/yak,Sheep	NA	notsig	0.8267	0.0112476	NA	notsig	-0.79537	0.00130184	NA	notsig
ENSSSCG00000001661	2	Chicken,Sheep	0.721771	0.00191986	NA	notsig	NA	notsig	0.489226	0.04244	NA	notsig
ENSSSCG00000001639	2	Chicken,Sheep	-0.917771	0.00342667	NA	notsig	NA	notsig	-1.11119	0.00237537	NA	notsig
ENSSSCG00000001539	2	Chicken,Goat	0.539709	0.0285202	NA	notsig	NA	notsig	NA	notsig	-0.649756	0.049196
ENSSSCG00000001518	2	Sheep,Goat	NA	notsig	NA	notsig	NA	notsig	-0.744149	0.0129297	1.14055	0.00163562
ENSSSCG00000001078	2	Chicken,Goat	-1.58657	0.00607141	NA	notsig	NA	notsig	NA	notsig	-0.876655	0.0110453
ENSSSCG00000001052	2	Sheep,Goat	NA	notsig	NA	notsig	NA	notsig	0.723046	0.00328709	1.08899	0.000933206
ENSSSCG00000000973	2	Cattly/yak,Goat	NA	notsig	-1.1372	0.00475612	NA	notsig	NA	notsig	0.90525	0.000933206
ENSSSCG00000000951	2	Chicken,Sheep	-1.14138	0.00103934	NA	notsig	NA	notsig	-0.798626	0.00416078	NA	notsig
ENSSSCG00000000914	2	Cattly/yak,Goat	NA	notsig	1.41843	0.000868382	NA	notsig	NA	notsig	-0.938875	0.000933206
ENSSSCG00000000896	2	Cattly/yak,Goat	NA	notsig	-1.10102	0.000868382	NA	notsig	NA	notsig	0.979837	0.00493171
ENSSSCG00000000848	2	Cattly/yak,Sheep	NA	notsig	0.968746	0.00589309	NA	notsig	-0.633596	0.0428008	NA	notsig
ENSSSCG00000000810	2	Chicken,Sheep	1.35509	0.0224662	NA	notsig	NA	notsig	-1.24568	0.00130184	NA	notsig
ENSSSCG00000000807	2	Chicken,Sheep	-0.811123	0.0463302	NA	notsig	NA	notsig	0.796987	0.00130184	NA	notsig
ENSSSCG00000000801	2	Chicken,Cattly/yak	0.779195	0.00607141	0.752056	0.0218736	NA	notsig	NA	notsig	NA	notsig
ENSSSCG00000000754	2	Chicken,Cattly/yak	0.499668	0.0434241	1.33672	0.000868382	NA	notsig	NA	notsig	NA	notsig
ENSSSCG00000000730	2	Pig,Goat	NA	notsig	NA	notsig	0.928709	0.0160484	NA	notsig	0.984413	0.00163562
ENSSSCG00000000727	2	Sheep,Goat	NA	notsig	NA	notsig	NA	notsig	0.771143	0.00130184	1.14932	0.000933206
ENSSSCG00000000684	2	Sheep,Goat	NA	notsig	NA	notsig	NA	notsig	0.593393	0.0133864	0.653357	0.0120577
ENSSSCG00000000571	2	Chicken,Goat	-0.934117	0.00103934	NA	notsig	NA	notsig	NA	notsig	0.648407	0.0126197
ENSSSCG00000000362	2	Cattly/yak,Goat	NA	notsig	1.20759	0.00748042	NA	notsig	NA	notsig	-0.801871	0.0225217
ENSSSCG00000000232	2	Sheep,Goat	NA	notsig	NA	notsig	NA	notsig	-0.567313	0.0375083	0.623047	0.0230283
ENSSSCG00000000164	2	Chicken,Goat	0.706407	0.00265862	NA	notsig	NA	notsig	NA	notsig	-0.710342	0.0309223
ENSSSCG00000000145	2	Sheep,Goat	NA	notsig	NA	notsig	NA	notsig	-0.532024	0.0257273	0.705455	0.00679832
ENSSSCG00000000095	2	Cattly/yak,Sheep	NA	notsig	0.921233	0.000868382	NA	notsig	0.677692	0.00237537	NA	notsig
ENSSSCG00000000024	2	Sheep,Goat	NA	notsig	NA	notsig	NA	notsig	0.888973	0.00130184	0.599444	0.0343122
ENSSSCG00000030708	1	Chicken	0.601558	0.00932344	NA	notsig	NA	notsig	NA	notsig	NA	notsig
ENSSSCG00000030680	1	Cattly/yak	NA	notsig	1.46376	0.000868382	NA	notsig	NA	notsig	NA	notsig
ENSSSCG00000030658	1	Cattly/yak	NA	notsig	-6.03401	0.000868382	NA	notsig	NA	notsig	NA	notsig
ENSSSCG00000030643	1	Sheep	NA	notsig	NA	notsig	NA	notsig	0.753986	0.0322752	NA	notsig
ENSSSCG00000030587	1	Chicken	0.510341	0.032721	NA	notsig	NA	notsig	NA	notsig	NA	notsig
ENSSSCG00000030567	1	Goat	NA	notsig	NA	notsig	NA	notsig	NA	notsig	-0.588878	0.0200376
ENSSSCG00000030543	1	Chicken	-1.60918	0.00103934	NA	notsig	NA	notsig	NA	notsig	NA	notsig
ENSSSCG00000030528	1	Goat	NA	notsig	NA	notsig	NA	notsig	NA	notsig	-0.695162	0.00842145
ENSSSCG00000030507	1	Goat	NA	notsig	NA	notsig	NA	notsig	NA	notsig	-0.780216	0.00919572
ENSSSCG00000030497	1	Goat	NA	notsig	NA	notsig	NA	notsig	NA	notsig	-0.642701	0.0247706
ENSSSCG00000030491	1	Goat	NA	notsig	NA	notsig	NA	notsig	NA	notsig	-0.597962	0.0358942
ENSSSCG00000030443	1	Goat	NA	notsig	NA	notsig	NA	notsig	NA	notsig	-0.847481	0.000933206
ENSSSCG00000030422	1	Goat	NA	notsig	NA	notsig	NA	notsig	NA	notsig	-1.12683	0.000933206
ENSSSCG00000030404	1	Goat	NA	notsig	NA	notsig	NA	notsig	NA	notsig	-0.674539	0.0315837
ENSSSCG00000030396	1	Sheep	NA	notsig	NA	notsig	NA	notsig	0.545095	0.0238496	NA	notsig
ENSSSCG00000030395	1	Cattly/yak	NA	notsig	-1.20982	0.000868382	NA	notsig	NA	notsig	NA	notsig
ENSSSCG00000030390	1	Cattly/yak	NA	notsig	-0.679177	0.0290253	NA	notsig	NA	notsig	NA	notsig
ENSSSCG00000030384	1	Cattly/yak	NA	notsig	-0.734825	0.0265582	NA	notsig	NA	notsig	NA	notsig
ENSSSCG00000030378	1	Cattly/yak	NA	notsig	-0.965974	0.0265582	NA	notsig	NA	notsig	NA	notsig
ENSSSCG00000030359	1	Chicken	-0.765006	0.00103934	NA	notsig	NA	notsig	NA	notsig	NA	notsig
ENSSSCG00000030328	1	Chicken	0.504395	0.044103	NA	notsig	NA	notsig	NA	notsig	NA	notsig
ENSSSCG00000030326	1	Cattly/yak	NA	notsig	0.930387	0.00532418	NA	notsig	NA	notsig	NA	notsig
ENSSSCG00000030252	1	Cattly/yak	NA	notsig	0.717868	0.0121103	NA	notsig	NA	notsig	NA	notsig
ENSSSCG00000030172	1	Chicken	-3.26257	0.00103934	NA	notsig	NA	notsig	NA	notsig	NA	notsig
ENSSSCG00000030156	1	Chicken	-0.975664	0.00265862	NA	notsig	NA	notsig	NA	notsig	NA	notsig
ENSSSCG00000030150	1	Cattly/yak	NA	notsig	-0.76585	0.0164573	NA	notsig	NA	notsig	NA	notsig
ENSSSCG00000030113	1	Pig	NA	notsig	NA	notsig	1.68202	0.00525163	NA	notsig	NA	notsig
ENSSSCG00000030053	1	Goat	NA	notsig	NA	notsig	NA	notsig	NA	notsig	-0.642957	0.0139373
ENSSSCG00000029999	1	Goat	NA	notsig	NA	notsig	NA	notsig	NA	notsig	-0.72791	0.00919572
ENSSSCG00000029989	1	Goat	NA	notsig	NA	notsig	NA	notsig	NA	notsig	-0.854942	0.00163562
ENSSSCG00000029977	1	Cattly/yak	NA	notsig	-3.6207	0.00644395	NA	notsig	NA	notsig	NA	notsig
ENSSSCG00000029967	1	Cattly/yak	NA	notsig	0.655718	0.0253837	NA	notsig	NA	notsig	NA	notsig
ENSSSCG00000029918	1	Goat	NA	notsig	NA	notsig	NA	notsig	NA	notsig	-0.69886	0.0240271
ENSSSCG00000029876	1	Sheep	NA	notsig	NA	notsig	NA	notsig	0.502197	0.0350076	NA	notsig
ENSSSCG00000029852	1	Sheep	NA	notsig	NA	notsig	NA	notsig	-1.38754	0.00130184	NA	notsig
ENSSSCG00000029828	1	Sheep	NA	notsig	NA	notsig	NA	notsig	0.493296	0.0476624	NA	notsig
ENSSSCG00000029815	1	Chicken	0.640505	0.00607141	NA	notsig	NA	notsig	NA	notsig	NA	notsig
ENSSSCG00000029805	1	Cattly/yak	NA	notsig	0.912107	0.00748042	NA	notsig	NA	notsig	NA	notsig
ENSSSCG00000029760	1	Sheep	NA	notsig	NA	notsig	NA	notsig	0.69951	0.0165889	NA	notsig
ENSSSCG00000029753	1	Chicken	-2.98355	0.00103934	NA	notsig	NA	notsig	NA	notsig	NA	notsig
ENSSSCG00000029737	1	Cattly/yak	NA	notsig	0.920567	0.0229805	NA	notsig	NA	notsig	NA	notsig
ENSSSCG00000029726	1	Chicken	0.599476	0.00776454	NA	notsig	NA	notsig	NA	notsig	NA	notsig
ENSSSCG00000029710	1	Chicken	-1.69356	0.00265862	NA	notsig	NA	notsig	NA	notsig	NA	notsig
ENSSSCG00000029649	1	Cattly/yak	NA	notsig	0.913149	0.00798879	NA	notsig	NA	notsig	NA	notsig
ENSSSCG00000029627	1	Sheep	NA	notsig	NA	notsig	NA	notsig	0.551371	0.0382063	NA	notsig
ENSSSCG00000029613	1	Sheep	NA	notsig	NA	notsig	NA	notsig	0.678098	0.00328709	NA	notsig
ENSSSCG00000029582	1	Cattly/yak	NA	notsig	-3.0115	0.0320713	NA	notsig	NA	notsig	NA	notsig
ENSSSCG00000029514	1	Cattly/yak	NA	notsig	1.1132	0.00981542	NA	notsig	NA	notsig	NA	notsig
ENSSSCG00000029474	1	Chicken	0.904254	0.00103934	NA	notsig	NA	notsig	NA	notsig	NA	notsig
ENSSSCG00000029470	1	Goat	NA	notsig	NA	notsig	NA	notsig	NA	notsig	-0.811289	0.000933206
ENSSSCG00000029460	1	Goat	NA	notsig	NA	notsig	NA	notsig	NA	notsig	0.888744	0.0485424
ENSSSCG00000029402	1	Goat	NA	notsig	NA	notsig	NA	notsig	NA	notsig	-0.670678	0.00956208
ENSSSCG00000029360	1	Goat	NA	notsig	NA	notsig	NA	notsig	NA	notsig	-0.67516	0.0290661
ENSSSCG00000029354	1	Goat	NA	notsig	NA	notsig	NA	notsig	NA	notsig	-1.05072	0.00163562
ENSSSCG00000029346	1	Goat	NA	notsig	NA	notsig	NA	notsig	NA	notsig	0.687135	0.00719077
ENSSSCG00000029333	1	Cattly/yak	NA	notsig	2.38276	0.000868382	NA	notsig	NA	notsig	NA	notsig
ENSSSCG00000029311	1	Sheep	NA	notsig	NA	notsig	NA	notsig	1.36236	0.00130184	NA	notsig
ENSSSCG00000029310	1	Chicken	0.619776	0.00265862	NA	notsig	NA	notsig	NA	notsig	NA	notsig
ENSSSCG00000029305	1	Sheep	NA	notsig	NA	notsig	NA	notsig	0.82798	0.0293815	NA	notsig
ENSSSCG00000029288	1	Chicken	-0.764508	0.0224662	NA	notsig	NA	notsig	NA	notsig	NA	notsig
ENSSSCG00000029262	1	Goat	NA	notsig	NA	notsig	NA	notsig	NA	notsig	-0.977357	0.000933206
ENSSSCG00000029227	1	Sheep	NA	notsig	NA	notsig	NA	notsig	-0.748059	0.0395026	NA	notsig
ENSSSCG00000029219	1	Goat	NA	notsig	NA	notsig	NA	notsig	NA	notsig	-0.677843	0.00956208
ENSSSCG00000029200	1	Sheep	NA	notsig	NA	notsig	NA	notsig	0.630503	0.0106785	NA	notsig
ENSSSCG00000029198	1	Goat	NA	notsig	NA	notsig	NA	notsig	NA	notsig	-0.588913	0.0228033
ENSSSCG00000029183	1	Goat	NA	notsig	NA	notsig	NA	notsig	NA	notsig	-0.82933	0.00163562
ENSSSCG00000029163	1	Chicken	-0.932237	0.00191986	NA	notsig	NA	notsig	NA	notsig	NA	notsig
ENSSSCG00000029145	1	Cattly/yak	NA	notsig	0.957641	0.000868382	NA	notsig	NA	notsig	NA	notsig
ENSSSCG00000029113	1	Chicken	-0.83096	0.00265862	NA	notsig	NA	notsig	NA	notsig	NA	notsig
ENSSSCG00000028911	1	Sheep	NA	notsig	NA	notsig	NA	notsig	2.21924	0.00130184	NA	notsig
ENSSSCG00000028886	1	Goat	NA	notsig	NA	notsig	NA	notsig	NA	notsig	-0.6838	0.00719077
ENSSSCG00000028878	1	Goat	NA	notsig	NA	notsig	NA	notsig	NA	notsig	0.823686	0.004432
ENSSSCG00000028865	1	Goat	NA	notsig	NA	notsig	NA	notsig	NA	notsig	-0.547853	0.0332652
ENSSSCG00000028790	1	Cattly/yak	NA	notsig	-1.18145	0.000868382	NA	notsig	NA	notsig	NA	notsig
ENSSSCG00000028755	1	Sheep	NA	notsig	NA	notsig	NA	notsig	-0.649447	0.0228682	NA	notsig
ENSSSCG00000028748	1	Goat	NA	notsig	NA	notsig	NA	notsig	NA	notsig	-0.830164	0.0245343
ENSSSCG00000028740	1	Cattly/yak	NA	notsig	0.673912	0.0455689	NA	notsig	NA	notsig	NA	notsig
ENSSSCG00000028723	1	Sheep	NA	notsig	NA	notsig	NA	notsig	-0.912684	0.00416078	NA	notsig
ENSSSCG00000028699	1	Goat	NA	notsig	NA	notsig	NA	notsig	NA	notsig	2.03151	0.0145276
ENSSSCG00000028692	1	Goat	NA	notsig	NA	notsig	NA	notsig	NA	notsig	0.70014	0.0315837
ENSSSCG00000028655	1	Goat	NA	notsig	NA	notsig	NA	notsig	NA	notsig	-0.69265	0.00679832
ENSSSCG00000028638	1	Goat	NA	notsig	NA	notsig	NA	notsig	NA	notsig	-0.653346	0.0132656
ENSSSCG00000028623	1	Cattly/yak	NA	notsig	-1.62007	0.000868382	NA	notsig	NA	notsig	NA	notsig
ENSSSCG00000028585	1	Goat	NA	notsig	NA	notsig	NA	notsig	NA	notsig	-0.690262	0.0191361
ENSSSCG00000028523	1	Chicken	-1.30791	0.00103934	NA	notsig	NA	notsig	NA	notsig	NA	notsig
ENSSSCG00000028507	1	Chicken	-2.08872	0.00103934	NA	notsig	NA	notsig	NA	notsig	NA	notsig
ENSSSCG00000028484	1	Sheep	NA	notsig	NA	notsig	NA	notsig	-1.64544	0.0261048	NA	notsig
ENSSSCG00000028466	1	Goat	NA	notsig	NA	notsig	NA	notsig	NA	notsig	-0.543927	0.0476559
ENSSSCG00000028465	1	Sheep	NA	notsig	NA	notsig	NA	notsig	0.557018	0.0402275	NA	notsig
ENSSSCG00000028433	1	Goat	NA	notsig	NA	notsig	NA	notsig	NA	notsig	-0.876412	0.0405819
ENSSSCG00000028420	1	Goat	NA	notsig	NA	notsig	NA	notsig	NA	notsig	-0.778039	0.00397247
ENSSSCG00000028384	1	Cattly/yak	NA	notsig	1.37914	0.000868382	NA	notsig	NA	notsig	NA	notsig
ENSSSCG00000028355	1	Goat	NA	notsig	NA	notsig	NA	notsig	NA	notsig	0.595134	0.0290661
ENSSSCG00000028341	1	Goat	NA	notsig	NA	notsig	NA	notsig	NA	notsig	1.17903	0.0188423
ENSSSCG00000028338	1	Sheep	NA	notsig	NA	notsig	NA	notsig	-0.899912	0.0358723	NA	notsig
ENSSSCG00000028310	1	Goat	NA	notsig	NA	notsig	NA	notsig	NA	notsig	-0.842029	0.0418395
ENSSSCG00000028303	1	Pig	NA	notsig	NA	notsig	-1.62565	0.0221469	NA	notsig	NA	notsig
ENSSSCG00000028239	1	Sheep	NA	notsig	NA	notsig	NA	notsig	-1.1011	0.0365436	NA	notsig
ENSSSCG00000028197	1	Goat	NA	notsig	NA	notsig	NA	notsig	NA	notsig	1.15191	0.000933206
ENSSSCG00000028178	1	Chicken	0.545033	0.0212638	NA	notsig	NA	notsig	NA	notsig	NA	notsig
ENSSSCG00000028132	1	Goat	NA	notsig	NA	notsig	NA	notsig	NA	notsig	-0.820271	0.000933206
ENSSSCG00000028118	1	Sheep	NA	notsig	NA	notsig	NA	notsig	0.507928	0.0491834	NA	notsig
ENSSSCG00000028076	1	Sheep	NA	notsig	NA	notsig	NA	notsig	-1.05823	0.0464986	NA	notsig
ENSSSCG00000028045	1	Cattly/yak	NA	notsig	-0.635028	0.0381372	NA	notsig	NA	notsig	NA	notsig
ENSSSCG00000028010	1	Cattly/yak	NA	notsig	-0.992574	0.0430684	NA	notsig	NA	notsig	NA	notsig
ENSSSCG00000027990	1	Goat	NA	notsig	NA	notsig	NA	notsig	NA	notsig	-0.660777	0.00842145
ENSSSCG00000027986	1	Goat	NA	notsig	NA	notsig	NA	notsig	NA	notsig	0.975494	0.00229604
ENSSSCG00000027974	1	Goat	NA	notsig	NA	notsig	NA	notsig	NA	notsig	-0.721508	0.00636817
ENSSSCG00000027946	1	Sheep	NA	notsig	NA	notsig	NA	notsig	-0.624489	0.0112247	NA	notsig
ENSSSCG00000027933	1	Chicken	0.995485	0.00103934	NA	notsig	NA	notsig	NA	notsig	NA	notsig
ENSSSCG00000027926	1	Cattly/yak	NA	notsig	-6.16879	0.0232981	NA	notsig	NA	notsig	NA	notsig
ENSSSCG00000027912	1	Chicken	-0.586209	0.0487269	NA	notsig	NA	notsig	NA	notsig	NA	notsig
ENSSSCG00000027905	1	Goat	NA	notsig	NA	notsig	NA	notsig	NA	notsig	-0.605882	0.0457719
ENSSSCG00000027875	1	Pig	NA	notsig	NA	notsig	1.08596	0.00525163	NA	notsig	NA	notsig
ENSSSCG00000027820	1	Sheep	NA	notsig	NA	notsig	NA	notsig	-1.1973	0.00130184	NA	notsig
ENSSSCG00000027792	1	Cattly/yak	NA	notsig	-1.19167	0.000868382	NA	notsig	NA	notsig	NA	notsig
ENSSSCG00000027791	1	Sheep	NA	notsig	NA	notsig	NA	notsig	0.643193	0.00416078	NA	notsig
ENSSSCG00000027789	1	Cattly/yak	NA	notsig	0.611411	0.0366117	NA	notsig	NA	notsig	NA	notsig
ENSSSCG00000027786	1	Cattly/yak	NA	notsig	0.824805	0.0460674	NA	notsig	NA	notsig	NA	notsig
ENSSSCG00000027778	1	Cattly/yak	NA	notsig	-0.699564	0.0155271	NA	notsig	NA	notsig	NA	notsig
ENSSSCG00000027770	1	Sheep	NA	notsig	NA	notsig	NA	notsig	0.670134	0.00416078	NA	notsig
ENSSSCG00000027745	1	Cattly/yak	NA	notsig	2.72569	0.000868382	NA	notsig	NA	notsig	NA	notsig
ENSSSCG00000027701	1	Chicken	-0.668807	0.00659145	NA	notsig	NA	notsig	NA	notsig	NA	notsig
ENSSSCG00000027659	1	Cattly/yak	NA	notsig	0.989113	0.000868382	NA	notsig	NA	notsig	NA	notsig
ENSSSCG00000027613	1	Goat	NA	notsig	NA	notsig	NA	notsig	NA	notsig	-0.71821	0.00229604
ENSSSCG00000027598	1	Sheep	NA	notsig	NA	notsig	NA	notsig	0.602707	0.0443573	NA	notsig
ENSSSCG00000027551	1	Goat	NA	notsig	NA	notsig	NA	notsig	NA	notsig	-1.314	0.000933206
ENSSSCG00000027532	1	Sheep	NA	notsig	NA	notsig	NA	notsig	-0.575372	0.0365436	NA	notsig
ENSSSCG00000027455	1	Goat	NA	notsig	NA	notsig	NA	notsig	NA	notsig	-0.977104	0.000933206
ENSSSCG00000027401	1	Goat	NA	notsig	NA	notsig	NA	notsig	NA	notsig	-2.1902	0.0212901
ENSSSCG00000027386	1	Cattly/yak	NA	notsig	-0.729464	0.0310336	NA	notsig	NA	notsig	NA	notsig
ENSSSCG00000027350	1	Chicken	0.908204	0.00103934	NA	notsig	NA	notsig	NA	notsig	NA	notsig
ENSSSCG00000027348	1	Chicken	-0.837527	0.00103934	NA	notsig	NA	notsig	NA	notsig	NA	notsig
ENSSSCG00000027344	1	Chicken	0.708407	0.0228713	NA	notsig	NA	notsig	NA	notsig	NA	notsig
ENSSSCG00000027299	1	Goat	NA	notsig	NA	notsig	NA	notsig	NA	notsig	0.517586	0.0452173
ENSSSCG00000027273	1	Goat	NA	notsig	NA	notsig	NA	notsig	NA	notsig	-2.52101	0.000933206
ENSSSCG00000027230	1	Goat	NA	notsig	NA	notsig	NA	notsig	NA	notsig	1.33364	0.004432
ENSSSCG00000027219	1	Sheep	NA	notsig	NA	notsig	NA	notsig	1.12236	0.0209868	NA	notsig
ENSSSCG00000027140	1	Cattly/yak	NA	notsig	0.712175	0.0133433	NA	notsig	NA	notsig	NA	notsig
ENSSSCG00000027089	1	Goat	NA	notsig	NA	notsig	NA	notsig	NA	notsig	-0.588937	0.0445984
ENSSSCG00000027055	1	Sheep	NA	notsig	NA	notsig	NA	notsig	-0.6457	0.0112247	NA	notsig
ENSSSCG00000027017	1	Sheep	NA	notsig	NA	notsig	NA	notsig	0.652322	0.00237537	NA	notsig
ENSSSCG00000026984	1	Sheep	NA	notsig	NA	notsig	NA	notsig	-0.706053	0.00868486	NA	notsig
ENSSSCG00000026981	1	Chicken	0.561599	0.0182203	NA	notsig	NA	notsig	NA	notsig	NA	notsig
ENSSSCG00000026945	1	Cattly/yak	NA	notsig	1.45906	0.000868382	NA	notsig	NA	notsig	NA	notsig
ENSSSCG00000026940	1	Goat	NA	notsig	NA	notsig	NA	notsig	NA	notsig	-0.722745	0.0378326
ENSSSCG00000026925	1	Goat	NA	notsig	NA	notsig	NA	notsig	NA	notsig	-0.749297	0.00163562
ENSSSCG00000026900	1	Cattly/yak	NA	notsig	0.832814	0.00475612	NA	notsig	NA	notsig	NA	notsig
ENSSSCG00000026877	1	Chicken	0.579286	0.00659145	NA	notsig	NA	notsig	NA	notsig	NA	notsig
ENSSSCG00000026876	1	Chicken	-0.492385	0.0456802	NA	notsig	NA	notsig	NA	notsig	NA	notsig
ENSSSCG00000026829	1	Goat	NA	notsig	NA	notsig	NA	notsig	NA	notsig	-1.03028	0.000933206
ENSSSCG00000026781	1	Sheep	NA	notsig	NA	notsig	NA	notsig	0.50079	0.047992	NA	notsig
ENSSSCG00000026760	1	Chicken	-2.05269	0.00103934	NA	notsig	NA	notsig	NA	notsig	NA	notsig
ENSSSCG00000026759	1	Chicken	-0.929997	0.00830453	NA	notsig	NA	notsig	NA	notsig	NA	notsig
ENSSSCG00000026754	1	Chicken	0.665059	0.0288927	NA	notsig	NA	notsig	NA	notsig	NA	notsig
ENSSSCG00000026748	1	Cattly/yak	NA	notsig	1.46664	0.000868382	NA	notsig	NA	notsig	NA	notsig
ENSSSCG00000026731	1	Goat	NA	notsig	NA	notsig	NA	notsig	NA	notsig	-0.798401	0.000933206
ENSSSCG00000026719	1	Goat	NA	notsig	NA	notsig	NA	notsig	NA	notsig	-0.627437	0.0367268
ENSSSCG00000026713	1	Goat	NA	notsig	NA	notsig	NA	notsig	NA	notsig	-1.31851	0.0132656
ENSSSCG00000026701	1	Chicken	0.511211	0.0490929	NA	notsig	NA	notsig	NA	notsig	NA	notsig
ENSSSCG00000026680	1	Sheep	NA	notsig	NA	notsig	NA	notsig	1.1438	0.0242977	NA	notsig
ENSSSCG00000026605	1	Chicken	-0.734631	0.0040971	NA	notsig	NA	notsig	NA	notsig	NA	notsig
ENSSSCG00000026581	1	Cattly/yak	NA	notsig	0.667624	0.0388274	NA	notsig	NA	notsig	NA	notsig
ENSSSCG00000026571	1	Goat	NA	notsig	NA	notsig	NA	notsig	NA	notsig	-0.926741	0.0286329
ENSSSCG00000026532	1	Chicken	-1.78605	0.00103934	NA	notsig	NA	notsig	NA	notsig	NA	notsig
ENSSSCG00000026530	1	Cattly/yak	NA	notsig	2.24791	0.00937978	NA	notsig	NA	notsig	NA	notsig
ENSSSCG00000026478	1	Pig	NA	notsig	NA	notsig	1.41895	0.00525163	NA	notsig	NA	notsig
ENSSSCG00000026457	1	Cattly/yak	NA	notsig	-3.24989	0.000868382	NA	notsig	NA	notsig	NA	notsig
ENSSSCG00000026433	1	Cattly/yak	NA	notsig	1.43195	0.00891423	NA	notsig	NA	notsig	NA	notsig
ENSSSCG00000026431	1	Sheep	NA	notsig	NA	notsig	NA	notsig	-1.22782	0.00130184	NA	notsig
ENSSSCG00000026425	1	Goat	NA	notsig	NA	notsig	NA	notsig	NA	notsig	2.29034	0.0181981
ENSSSCG00000026395	1	Chicken	0.560631	0.0273826	NA	notsig	NA	notsig	NA	notsig	NA	notsig
ENSSSCG00000026370	1	Goat	NA	notsig	NA	notsig	NA	notsig	NA	notsig	0.7025	0.00679832
ENSSSCG00000026360	1	Cattly/yak	NA	notsig	0.838904	0.0278758	NA	notsig	NA	notsig	NA	notsig
ENSSSCG00000026320	1	Chicken	1.46422	0.0451279	NA	notsig	NA	notsig	NA	notsig	NA	notsig
ENSSSCG00000026308	1	Sheep	NA	notsig	NA	notsig	NA	notsig	0.579643	0.0365436	NA	notsig
ENSSSCG00000026302	1	Chicken	-2.4763	0.00103934	NA	notsig	NA	notsig	NA	notsig	NA	notsig
ENSSSCG00000026283	1	Goat	NA	notsig	NA	notsig	NA	notsig	NA	notsig	-0.802105	0.00759207
ENSSSCG00000026275	1	Goat	NA	notsig	NA	notsig	NA	notsig	NA	notsig	0.555143	0.0376537
ENSSSCG00000026269	1	Cattly/yak	NA	notsig	1.26373	0.0129478	NA	notsig	NA	notsig	NA	notsig
ENSSSCG00000026239	1	Goat	NA	notsig	NA	notsig	NA	notsig	NA	notsig	-0.61951	0.0178839
ENSSSCG00000026230	1	Goat	NA	notsig	NA	notsig	NA	notsig	NA	notsig	-0.655515	0.0313698
ENSSSCG00000026224	1	Sheep	NA	notsig	NA	notsig	NA	notsig	-0.499027	0.0365436	NA	notsig
ENSSSCG00000026181	1	Cattly/yak	NA	notsig	0.819835	0.00748042	NA	notsig	NA	notsig	NA	notsig
ENSSSCG00000026153	1	Goat	NA	notsig	NA	notsig	NA	notsig	NA	notsig	-0.728005	0.0132656
ENSSSCG00000026146	1	Cattly/yak	NA	notsig	2.22405	0.000868382	NA	notsig	NA	notsig	NA	notsig
ENSSSCG00000026110	1	Goat	NA	notsig	NA	notsig	NA	notsig	NA	notsig	-0.690215	0.00956208
ENSSSCG00000026087	1	Goat	NA	notsig	NA	notsig	NA	notsig	NA	notsig	-1.03189	0.000933206
ENSSSCG00000026084	1	Cattly/yak	NA	notsig	1.05703	0.00358076	NA	notsig	NA	notsig	NA	notsig
ENSSSCG00000026078	1	Cattly/yak	NA	notsig	0.652796	0.0296837	NA	notsig	NA	notsig	NA	notsig
ENSSSCG00000026041	1	Chicken	0.541589	0.026583	NA	notsig	NA	notsig	NA	notsig	NA	notsig
ENSSSCG00000026007	1	Goat	NA	notsig	NA	notsig	NA	notsig	NA	notsig	1.46038	0.000933206
ENSSSCG00000025986	1	Chicken	-1.63765	0.00265862	NA	notsig	NA	notsig	NA	notsig	NA	notsig
ENSSSCG00000025918	1	Goat	NA	notsig	NA	notsig	NA	notsig	NA	notsig	-0.594617	0.0245343
ENSSSCG00000025912	1	Goat	NA	notsig	NA	notsig	NA	notsig	NA	notsig	-0.532947	0.0466635
ENSSSCG00000025901	1	Sheep	NA	notsig	NA	notsig	NA	notsig	1.34074	0.00130184	NA	notsig
ENSSSCG00000025876	1	Cattly/yak	NA	notsig	1.92934	0.00162794	NA	notsig	NA	notsig	NA	notsig
ENSSSCG00000025822	1	Goat	NA	notsig	NA	notsig	NA	notsig	NA	notsig	0.638834	0.0357395
ENSSSCG00000025810	1	Pig	NA	notsig	NA	notsig	1.41563	0.00525163	NA	notsig	NA	notsig
ENSSSCG00000025774	1	Cattly/yak	NA	notsig	0.87468	0.00297277	NA	notsig	NA	notsig	NA	notsig
ENSSSCG00000025770	1	Chicken	0.517314	0.0334556	NA	notsig	NA	notsig	NA	notsig	NA	notsig
ENSSSCG00000025768	1	Cattly/yak	NA	notsig	-0.688398	0.029326	NA	notsig	NA	notsig	NA	notsig
ENSSSCG00000025741	1	Cattly/yak	NA	notsig	1.55046	0.0320713	NA	notsig	NA	notsig	NA	notsig
ENSSSCG00000025733	1	Cattly/yak	NA	notsig	1.05065	0.000868382	NA	notsig	NA	notsig	NA	notsig
ENSSSCG00000025679	1	Cattly/yak	NA	notsig	3.5156	0.000868382	NA	notsig	NA	notsig	NA	notsig
ENSSSCG00000025672	1	Goat	NA	notsig	NA	notsig	NA	notsig	NA	notsig	-2.32768	0.0117461
ENSSSCG00000025667	1	Cattly/yak	NA	notsig	-1.45122	0.02042	NA	notsig	NA	notsig	NA	notsig
ENSSSCG00000025653	1	Goat	NA	notsig	NA	notsig	NA	notsig	NA	notsig	-0.667987	0.0106661
ENSSSCG00000025626	1	Sheep	NA	notsig	NA	notsig	NA	notsig	-0.715805	0.00130184	NA	notsig
ENSSSCG00000025582	1	Pig	NA	notsig	NA	notsig	-0.866786	0.00890965	NA	notsig	NA	notsig
ENSSSCG00000025577	1	Sheep	NA	notsig	NA	notsig	NA	notsig	0.849543	0.0112247	NA	notsig
ENSSSCG00000025525	1	Goat	NA	notsig	NA	notsig	NA	notsig	NA	notsig	0.563469	0.0418395
ENSSSCG00000025475	1	Sheep	NA	notsig	NA	notsig	NA	notsig	1.87625	0.00130184	NA	notsig
ENSSSCG00000025455	1	Chicken	0.474782	0.0446368	NA	notsig	NA	notsig	NA	notsig	NA	notsig
ENSSSCG00000025417	1	Sheep	NA	notsig	NA	notsig	NA	notsig	0.675888	0.00130184	NA	notsig
ENSSSCG00000025310	1	Goat	NA	notsig	NA	notsig	NA	notsig	NA	notsig	-0.791669	0.0150544
ENSSSCG00000025291	1	Sheep	NA	notsig	NA	notsig	NA	notsig	0.954882	0.00237537	NA	notsig
ENSSSCG00000025287	1	Goat	NA	notsig	NA	notsig	NA	notsig	NA	notsig	-0.951319	0.00163562
ENSSSCG00000025270	1	Cattly/yak	NA	notsig	-2.13562	0.000868382	NA	notsig	NA	notsig	NA	notsig
ENSSSCG00000025210	1	Cattly/yak	NA	notsig	-0.745906	0.0391344	NA	notsig	NA	notsig	NA	notsig
ENSSSCG00000025206	1	Cattly/yak	NA	notsig	0.819065	0.00475612	NA	notsig	NA	notsig	NA	notsig
ENSSSCG00000025127	1	Sheep	NA	notsig	NA	notsig	NA	notsig	0.532468	0.0314093	NA	notsig
ENSSSCG00000025119	1	Pig	NA	notsig	NA	notsig	2.75268	0.00525163	NA	notsig	NA	notsig
ENSSSCG00000025107	1	Goat	NA	notsig	NA	notsig	NA	notsig	NA	notsig	-0.902462	0.000933206
ENSSSCG00000025034	1	Chicken	-2.38503	0.00103934	NA	notsig	NA	notsig	NA	notsig	NA	notsig
ENSSSCG00000025013	1	Cattly/yak	NA	notsig	-6.01412	0.000868382	NA	notsig	NA	notsig	NA	notsig
ENSSSCG00000025010	1	Goat	NA	notsig	NA	notsig	NA	notsig	NA	notsig	-0.774707	0.00397247
ENSSSCG00000025005	1	Chicken	-1.35268	0.00103934	NA	notsig	NA	notsig	NA	notsig	NA	notsig
ENSSSCG00000024999	1	Cattly/yak	NA	notsig	-1.09492	0.000868382	NA	notsig	NA	notsig	NA	notsig
ENSSSCG00000024990	1	Goat	NA	notsig	NA	notsig	NA	notsig	NA	notsig	0.614527	0.0286329
ENSSSCG00000024975	1	Sheep	NA	notsig	NA	notsig	NA	notsig	-1.93394	0.0079908	NA	notsig
ENSSSCG00000024960	1	Chicken	0.70441	0.00103934	NA	notsig	NA	notsig	NA	notsig	NA	notsig
ENSSSCG00000024954	1	Cattly/yak	NA	notsig	-0.78061	0.00589309	NA	notsig	NA	notsig	NA	notsig
ENSSSCG00000024944	1	Goat	NA	notsig	NA	notsig	NA	notsig	NA	notsig	-0.562913	0.0297195
ENSSSCG00000024883	1	Goat	NA	notsig	NA	notsig	NA	notsig	NA	notsig	1.06214	0.000933206
ENSSSCG00000024817	1	Chicken	-1.43418	0.00103934	NA	notsig	NA	notsig	NA	notsig	NA	notsig
ENSSSCG00000024796	1	Sheep	NA	notsig	NA	notsig	NA	notsig	-3.61046	0.0491834	NA	notsig
ENSSSCG00000024794	1	Goat	NA	notsig	NA	notsig	NA	notsig	NA	notsig	0.753655	0.00719077
ENSSSCG00000024780	1	Cattly/yak	NA	notsig	0.708489	0.0226094	NA	notsig	NA	notsig	NA	notsig
ENSSSCG00000024748	1	Goat	NA	notsig	NA	notsig	NA	notsig	NA	notsig	-0.979773	0.00163562
ENSSSCG00000024712	1	Goat	NA	notsig	NA	notsig	NA	notsig	NA	notsig	0.689072	0.0265283
ENSSSCG00000024692	1	Sheep	NA	notsig	NA	notsig	NA	notsig	-0.545094	0.019709	NA	notsig
ENSSSCG00000024678	1	Sheep	NA	notsig	NA	notsig	NA	notsig	-1.09789	0.00130184	NA	notsig
ENSSSCG00000024676	1	Goat	NA	notsig	NA	notsig	NA	notsig	NA	notsig	0.580673	0.0292339
ENSSSCG00000024658	1	Cattly/yak	NA	notsig	-0.686786	0.0172133	NA	notsig	NA	notsig	NA	notsig
ENSSSCG00000024596	1	Chicken	0.79239	0.0154416	NA	notsig	NA	notsig	NA	notsig	NA	notsig
ENSSSCG00000024591	1	Pig	NA	notsig	NA	notsig	0.995965	0.00525163	NA	notsig	NA	notsig
ENSSSCG00000024587	1	Cattly/yak	NA	notsig	-0.689483	0.0192936	NA	notsig	NA	notsig	NA	notsig
ENSSSCG00000024528	1	Cattly/yak	NA	notsig	1.35661	0.000868382	NA	notsig	NA	notsig	NA	notsig
ENSSSCG00000024509	1	Goat	NA	notsig	NA	notsig	NA	notsig	NA	notsig	-0.65928	0.0373635
ENSSSCG00000024508	1	Chicken	-0.584005	0.0437643	NA	notsig	NA	notsig	NA	notsig	NA	notsig
ENSSSCG00000024439	1	Cattly/yak	NA	notsig	1.61935	0.000868382	NA	notsig	NA	notsig	NA	notsig
ENSSSCG00000024393	1	Goat	NA	notsig	NA	notsig	NA	notsig	NA	notsig	-1.2082	0.0172354
ENSSSCG00000024388	1	Cattly/yak	NA	notsig	-0.747633	0.0129478	NA	notsig	NA	notsig	NA	notsig
ENSSSCG00000024341	1	Goat	NA	notsig	NA	notsig	NA	notsig	NA	notsig	0.663133	0.0378326
ENSSSCG00000024316	1	Chicken	0.596924	0.00885566	NA	notsig	NA	notsig	NA	notsig	NA	notsig
ENSSSCG00000024300	1	Cattly/yak	NA	notsig	-0.86143	0.00297277	NA	notsig	NA	notsig	NA	notsig
ENSSSCG00000024235	1	Cattly/yak	NA	notsig	0.673095	0.0168119	NA	notsig	NA	notsig	NA	notsig
ENSSSCG00000024216	1	Goat	NA	notsig	NA	notsig	NA	notsig	NA	notsig	0.743416	0.0280468
ENSSSCG00000024205	1	Sheep	NA	notsig	NA	notsig	NA	notsig	1.02501	0.0144518	NA	notsig
ENSSSCG00000024193	1	Goat	NA	notsig	NA	notsig	NA	notsig	NA	notsig	-0.844824	0.0110453
ENSSSCG00000024184	1	Goat	NA	notsig	NA	notsig	NA	notsig	NA	notsig	0.740017	0.00229604
ENSSSCG00000024174	1	Goat	NA	notsig	NA	notsig	NA	notsig	NA	notsig	-1.41915	0.000933206
ENSSSCG00000024166	1	Chicken	-2.69207	0.00342667	NA	notsig	NA	notsig	NA	notsig	NA	notsig
ENSSSCG00000024149	1	Cattly/yak	NA	notsig	-0.817736	0.00475612	NA	notsig	NA	notsig	NA	notsig
ENSSSCG00000024144	1	Chicken	0.511107	0.0451279	NA	notsig	NA	notsig	NA	notsig	NA	notsig
ENSSSCG00000024134	1	Sheep	NA	notsig	NA	notsig	NA	notsig	-0.728257	0.00130184	NA	notsig
ENSSSCG00000024089	1	Chicken	0.616963	0.00716603	NA	notsig	NA	notsig	NA	notsig	NA	notsig
ENSSSCG00000024059	1	Sheep	NA	notsig	NA	notsig	NA	notsig	0.753047	0.00130184	NA	notsig
ENSSSCG00000024045	1	Cattly/yak	NA	notsig	1.03705	0.000868382	NA	notsig	NA	notsig	NA	notsig
ENSSSCG00000024023	1	Goat	NA	notsig	NA	notsig	NA	notsig	NA	notsig	-1.85918	0.000933206
ENSSSCG00000024022	1	Goat	NA	notsig	NA	notsig	NA	notsig	NA	notsig	1.21696	0.00287344
ENSSSCG00000023992	1	Sheep	NA	notsig	NA	notsig	NA	notsig	-0.686964	0.0496769	NA	notsig
ENSSSCG00000023991	1	Cattly/yak	NA	notsig	-0.754825	0.00891423	NA	notsig	NA	notsig	NA	notsig
ENSSSCG00000023980	1	Cattly/yak	NA	notsig	-0.799436	0.0222513	NA	notsig	NA	notsig	NA	notsig
ENSSSCG00000023937	1	Chicken	0.729788	0.00103934	NA	notsig	NA	notsig	NA	notsig	NA	notsig
ENSSSCG00000023929	1	Cattly/yak	NA	notsig	-1.46389	0.00981542	NA	notsig	NA	notsig	NA	notsig
ENSSSCG00000023869	1	Chicken	-1.93568	0.00659145	NA	notsig	NA	notsig	NA	notsig	NA	notsig
ENSSSCG00000023848	1	Cattly/yak	NA	notsig	2.21432	0.000868382	NA	notsig	NA	notsig	NA	notsig
ENSSSCG00000023818	1	Chicken	0.606753	0.00103934	NA	notsig	NA	notsig	NA	notsig	NA	notsig
ENSSSCG00000023814	1	Goat	NA	notsig	NA	notsig	NA	notsig	NA	notsig	-0.872133	0.00919572
ENSSSCG00000023806	1	Goat	NA	notsig	NA	notsig	NA	notsig	NA	notsig	-1.77346	0.00342982
ENSSSCG00000023765	1	Goat	NA	notsig	NA	notsig	NA	notsig	NA	notsig	0.674186	0.0263206
ENSSSCG00000023731	1	Goat	NA	notsig	NA	notsig	NA	notsig	NA	notsig	0.666438	0.0265283
ENSSSCG00000023709	1	Chicken	-0.931262	0.00191986	NA	notsig	NA	notsig	NA	notsig	NA	notsig
ENSSSCG00000023693	1	Cattly/yak	NA	notsig	-5.68253	0.00891423	NA	notsig	NA	notsig	NA	notsig
ENSSSCG00000023660	1	Sheep	NA	notsig	NA	notsig	NA	notsig	0.699426	0.00416078	NA	notsig
ENSSSCG00000023627	1	Sheep	NA	notsig	NA	notsig	NA	notsig	1.13184	0.00130184	NA	notsig
ENSSSCG00000023539	1	Cattly/yak	NA	notsig	1.41046	0.0133433	NA	notsig	NA	notsig	NA	notsig
ENSSSCG00000023527	1	Chicken	-1.37517	0.00265862	NA	notsig	NA	notsig	NA	notsig	NA	notsig
ENSSSCG00000023522	1	Sheep	NA	notsig	NA	notsig	NA	notsig	0.822229	0.00130184	NA	notsig
ENSSSCG00000023508	1	Chicken	-1.22908	0.00103934	NA	notsig	NA	notsig	NA	notsig	NA	notsig
ENSSSCG00000023467	1	Chicken	-1.30459	0.00103934	NA	notsig	NA	notsig	NA	notsig	NA	notsig
ENSSSCG00000023460	1	Cattly/yak	NA	notsig	2.06545	0.000868382	NA	notsig	NA	notsig	NA	notsig
ENSSSCG00000023396	1	Pig	NA	notsig	NA	notsig	0.817114	0.00890965	NA	notsig	NA	notsig
ENSSSCG00000023374	1	Chicken	-2.73847	0.00103934	NA	notsig	NA	notsig	NA	notsig	NA	notsig
ENSSSCG00000023338	1	Chicken	1.82255	0.00716603	NA	notsig	NA	notsig	NA	notsig	NA	notsig
ENSSSCG00000023312	1	Goat	NA	notsig	NA	notsig	NA	notsig	NA	notsig	-0.769144	0.000933206
ENSSSCG00000023251	1	Chicken	0.81549	0.00103934	NA	notsig	NA	notsig	NA	notsig	NA	notsig
ENSSSCG00000023235	1	Sheep	NA	notsig	NA	notsig	NA	notsig	-0.911903	0.00130184	NA	notsig
ENSSSCG00000023184	1	Chicken	-1.19352	0.00103934	NA	notsig	NA	notsig	NA	notsig	NA	notsig
ENSSSCG00000023174	1	Goat	NA	notsig	NA	notsig	NA	notsig	NA	notsig	-1.12994	0.000933206
ENSSSCG00000023164	1	Cattly/yak	NA	notsig	-0.639418	0.029326	NA	notsig	NA	notsig	NA	notsig
ENSSSCG00000023162	1	Sheep	NA	notsig	NA	notsig	NA	notsig	-1.29392	0.0238496	NA	notsig
ENSSSCG00000023142	1	Goat	NA	notsig	NA	notsig	NA	notsig	NA	notsig	-0.734631	0.0102878
ENSSSCG00000023139	1	Goat	NA	notsig	NA	notsig	NA	notsig	NA	notsig	-1.03615	0.0271689
ENSSSCG00000023109	1	Goat	NA	notsig	NA	notsig	NA	notsig	NA	notsig	-0.585791	0.0284904
ENSSSCG00000023105	1	Cattly/yak	NA	notsig	0.693322	0.0197282	NA	notsig	NA	notsig	NA	notsig
ENSSSCG00000023080	1	Chicken	0.487778	0.044103	NA	notsig	NA	notsig	NA	notsig	NA	notsig
ENSSSCG00000023041	1	Cattly/yak	NA	notsig	1.49312	0.000868382	NA	notsig	NA	notsig	NA	notsig
ENSSSCG00000022961	1	Chicken	-0.734353	0.00776454	NA	notsig	NA	notsig	NA	notsig	NA	notsig
ENSSSCG00000022955	1	Goat	NA	notsig	NA	notsig	NA	notsig	NA	notsig	-0.633571	0.0150544
ENSSSCG00000022952	1	Goat	NA	notsig	NA	notsig	NA	notsig	NA	notsig	-0.572164	0.0235253
ENSSSCG00000022932	1	Goat	NA	notsig	NA	notsig	NA	notsig	NA	notsig	-0.741729	0.004432
ENSSSCG00000022912	1	Goat	NA	notsig	NA	notsig	NA	notsig	NA	notsig	-1.48001	0.000933206
ENSSSCG00000022888	1	Sheep	NA	notsig	NA	notsig	NA	notsig	-0.612741	0.0123612	NA	notsig
ENSSSCG00000022885	1	Goat	NA	notsig	NA	notsig	NA	notsig	NA	notsig	-0.717729	0.00679832
ENSSSCG00000022869	1	Goat	NA	notsig	NA	notsig	NA	notsig	NA	notsig	-0.622319	0.0142
ENSSSCG00000022823	1	Chicken	-1.03725	0.0313295	NA	notsig	NA	notsig	NA	notsig	NA	notsig
ENSSSCG00000022806	1	Goat	NA	notsig	NA	notsig	NA	notsig	NA	notsig	-0.832009	0.000933206
ENSSSCG00000022804	1	Sheep	NA	notsig	NA	notsig	NA	notsig	-0.649054	0.0354861	NA	notsig
ENSSSCG00000022790	1	Goat	NA	notsig	NA	notsig	NA	notsig	NA	notsig	-0.604151	0.0156435
ENSSSCG00000022783	1	Goat	NA	notsig	NA	notsig	NA	notsig	NA	notsig	-1.02166	0.000933206
ENSSSCG00000022742	1	Cattly/yak	NA	notsig	0.900051	0.00418165	NA	notsig	NA	notsig	NA	notsig
ENSSSCG00000022729	1	Chicken	-0.857553	0.00103934	NA	notsig	NA	notsig	NA	notsig	NA	notsig
ENSSSCG00000022656	1	Goat	NA	notsig	NA	notsig	NA	notsig	NA	notsig	-0.921454	0.00397247
ENSSSCG00000022592	1	Cattly/yak	NA	notsig	1.26105	0.000868382	NA	notsig	NA	notsig	NA	notsig
ENSSSCG00000022536	1	Chicken	-1.61173	0.00659145	NA	notsig	NA	notsig	NA	notsig	NA	notsig
ENSSSCG00000022507	1	Goat	NA	notsig	NA	notsig	NA	notsig	NA	notsig	-0.874366	0.00679832
ENSSSCG00000022494	1	Goat	NA	notsig	NA	notsig	NA	notsig	NA	notsig	-0.86615	0.000933206
ENSSSCG00000022492	1	Goat	NA	notsig	NA	notsig	NA	notsig	NA	notsig	1.3913	0.00229604
ENSSSCG00000022464	1	Sheep	NA	notsig	NA	notsig	NA	notsig	0.483872	0.0475075	NA	notsig
ENSSSCG00000022447	1	Pig	NA	notsig	NA	notsig	1.14116	0.00525163	NA	notsig	NA	notsig
ENSSSCG00000022396	1	Cattly/yak	NA	notsig	0.813662	0.00644395	NA	notsig	NA	notsig	NA	notsig
ENSSSCG00000022383	1	Goat	NA	notsig	NA	notsig	NA	notsig	NA	notsig	0.834271	0.00287344
ENSSSCG00000022368	1	Sheep	NA	notsig	NA	notsig	NA	notsig	-1.05895	0.0489692	NA	notsig
ENSSSCG00000022331	1	Goat	NA	notsig	NA	notsig	NA	notsig	NA	notsig	-0.750512	0.0181981
ENSSSCG00000022318	1	Sheep	NA	notsig	NA	notsig	NA	notsig	-0.729654	0.00328709	NA	notsig
ENSSSCG00000022312	1	Sheep	NA	notsig	NA	notsig	NA	notsig	-1.31039	0.0346744	NA	notsig
ENSSSCG00000022309	1	Chicken	-1.82128	0.00265862	NA	notsig	NA	notsig	NA	notsig	NA	notsig
ENSSSCG00000022289	1	Sheep	NA	notsig	NA	notsig	NA	notsig	-1.04123	0.00130184	NA	notsig
ENSSSCG00000022288	1	Goat	NA	notsig	NA	notsig	NA	notsig	NA	notsig	-0.825252	0.00636817
ENSSSCG00000022247	1	Chicken	0.886329	0.00659145	NA	notsig	NA	notsig	NA	notsig	NA	notsig
ENSSSCG00000022246	1	Goat	NA	notsig	NA	notsig	NA	notsig	NA	notsig	0.85329	0.0307996
ENSSSCG00000022225	1	Goat	NA	notsig	NA	notsig	NA	notsig	NA	notsig	-0.68264	0.00759207
ENSSSCG00000022212	1	Cattly/yak	NA	notsig	-1.16362	0.000868382	NA	notsig	NA	notsig	NA	notsig
ENSSSCG00000022206	1	Cattly/yak	NA	notsig	-2.59817	0.000868382	NA	notsig	NA	notsig	NA	notsig
ENSSSCG00000022190	1	Goat	NA	notsig	NA	notsig	NA	notsig	NA	notsig	-0.913182	0.000933206
ENSSSCG00000022168	1	Sheep	NA	notsig	NA	notsig	NA	notsig	-0.566792	0.0261048	NA	notsig
ENSSSCG00000022155	1	Chicken	-0.780325	0.0120298	NA	notsig	NA	notsig	NA	notsig	NA	notsig
ENSSSCG00000022145	1	Goat	NA	notsig	NA	notsig	NA	notsig	NA	notsig	-0.853801	0.000933206
ENSSSCG00000022058	1	Goat	NA	notsig	NA	notsig	NA	notsig	NA	notsig	-0.699037	0.004432
ENSSSCG00000022048	1	Sheep	NA	notsig	NA	notsig	NA	notsig	0.560373	0.019709	NA	notsig
ENSSSCG00000022031	1	Cattly/yak	NA	notsig	1.43294	0.000868382	NA	notsig	NA	notsig	NA	notsig
ENSSSCG00000022005	1	Goat	NA	notsig	NA	notsig	NA	notsig	NA	notsig	1.11761	0.0358942
ENSSSCG00000021973	1	Goat	NA	notsig	NA	notsig	NA	notsig	NA	notsig	-1.49254	0.000933206
ENSSSCG00000021918	1	Cattly/yak	NA	notsig	0.857911	0.0222513	NA	notsig	NA	notsig	NA	notsig
ENSSSCG00000021865	1	Chicken	1.05912	0.00103934	NA	notsig	NA	notsig	NA	notsig	NA	notsig
ENSSSCG00000021862	1	Cattly/yak	NA	notsig	4.03677	0.00418165	NA	notsig	NA	notsig	NA	notsig
ENSSSCG00000021818	1	Chicken	0.847958	0.00103934	NA	notsig	NA	notsig	NA	notsig	NA	notsig
ENSSSCG00000021742	1	Chicken	-1.91392	0.00830453	NA	notsig	NA	notsig	NA	notsig	NA	notsig
ENSSSCG00000021739	1	Cattly/yak	NA	notsig	-0.794772	0.00418165	NA	notsig	NA	notsig	NA	notsig
ENSSSCG00000021731	1	Goat	NA	notsig	NA	notsig	NA	notsig	NA	notsig	0.611906	0.0197649
ENSSSCG00000021695	1	Goat	NA	notsig	NA	notsig	NA	notsig	NA	notsig	-0.593383	0.0476559
ENSSSCG00000021651	1	Cattly/yak	NA	notsig	1.38596	0.0275083	NA	notsig	NA	notsig	NA	notsig
ENSSSCG00000021601	1	Goat	NA	notsig	NA	notsig	NA	notsig	NA	notsig	-1.07004	0.039173
ENSSSCG00000021550	1	Chicken	0.875065	0.0191089	NA	notsig	NA	notsig	NA	notsig	NA	notsig
ENSSSCG00000021529	1	Goat	NA	notsig	NA	notsig	NA	notsig	NA	notsig	-1.63701	0.000933206
ENSSSCG00000021462	1	Chicken	-0.827591	0.0115127	NA	notsig	NA	notsig	NA	notsig	NA	notsig
ENSSSCG00000021442	1	Goat	NA	notsig	NA	notsig	NA	notsig	NA	notsig	-0.868671	0.000933206
ENSSSCG00000021429	1	Goat	NA	notsig	NA	notsig	NA	notsig	NA	notsig	-0.843585	0.032088
ENSSSCG00000021427	1	Sheep	NA	notsig	NA	notsig	NA	notsig	0.562713	0.0160722	NA	notsig
ENSSSCG00000021386	1	Sheep	NA	notsig	NA	notsig	NA	notsig	0.841791	0.00130184	NA	notsig
ENSSSCG00000021306	1	Goat	NA	notsig	NA	notsig	NA	notsig	NA	notsig	-0.816542	0.0153565
ENSSSCG00000021278	1	Goat	NA	notsig	NA	notsig	NA	notsig	NA	notsig	-0.696941	0.0147785
ENSSSCG00000021275	1	Goat	NA	notsig	NA	notsig	NA	notsig	NA	notsig	-0.722566	0.00919572
ENSSSCG00000021251	1	Goat	NA	notsig	NA	notsig	NA	notsig	NA	notsig	0.947715	0.000933206
ENSSSCG00000021236	1	Cattly/yak	NA	notsig	-1.14128	0.000868382	NA	notsig	NA	notsig	NA	notsig
ENSSSCG00000021205	1	Cattly/yak	NA	notsig	2.28018	0.000868382	NA	notsig	NA	notsig	NA	notsig
ENSSSCG00000021190	1	Chicken	-1.73985	0.0285202	NA	notsig	NA	notsig	NA	notsig	NA	notsig
ENSSSCG00000021176	1	Chicken	-2.10251	0.00103934	NA	notsig	NA	notsig	NA	notsig	NA	notsig
ENSSSCG00000021166	1	Goat	NA	notsig	NA	notsig	NA	notsig	NA	notsig	-0.579259	0.0290661
ENSSSCG00000021149	1	Sheep	NA	notsig	NA	notsig	NA	notsig	0.971844	0.00130184	NA	notsig
ENSSSCG00000021129	1	Goat	NA	notsig	NA	notsig	NA	notsig	NA	notsig	1.04943	0.00163562
ENSSSCG00000021059	1	Pig	NA	notsig	NA	notsig	1.22389	0.0128334	NA	notsig	NA	notsig
ENSSSCG00000020992	1	Chicken	1.11237	0.00103934	NA	notsig	NA	notsig	NA	notsig	NA	notsig
ENSSSCG00000020990	1	Cattly/yak	NA	notsig	-1.15486	0.00232536	NA	notsig	NA	notsig	NA	notsig
ENSSSCG00000020963	1	Pig	NA	notsig	NA	notsig	1.32034	0.00525163	NA	notsig	NA	notsig
ENSSSCG00000020927	1	Cattly/yak	NA	notsig	#NAME?	0.000868382	NA	notsig	NA	notsig	NA	notsig
ENSSSCG00000020919	1	Goat	NA	notsig	NA	notsig	NA	notsig	NA	notsig	-0.541823	0.0407853
ENSSSCG00000020898	1	Goat	NA	notsig	NA	notsig	NA	notsig	NA	notsig	-0.623	0.0142
ENSSSCG00000020873	1	Goat	NA	notsig	NA	notsig	NA	notsig	NA	notsig	1.2074	0.000933206
ENSSSCG00000020864	1	Goat	NA	notsig	NA	notsig	NA	notsig	NA	notsig	1.42619	0.0120577
ENSSSCG00000020846	1	Cattly/yak	NA	notsig	1.0732	0.0364079	NA	notsig	NA	notsig	NA	notsig
ENSSSCG00000020814	1	Chicken	-1.64791	0.0150372	NA	notsig	NA	notsig	NA	notsig	NA	notsig
ENSSSCG00000020799	1	Goat	NA	notsig	NA	notsig	NA	notsig	NA	notsig	-0.566002	0.0375092
ENSSSCG00000020796	1	Goat	NA	notsig	NA	notsig	NA	notsig	NA	notsig	-0.690057	0.00801295
ENSSSCG00000020783	1	Cattly/yak	NA	notsig	0.71166	0.0467767	NA	notsig	NA	notsig	NA	notsig
ENSSSCG00000020771	1	Chicken	1.15871	0.0168689	NA	notsig	NA	notsig	NA	notsig	NA	notsig
ENSSSCG00000020756	1	Sheep	NA	notsig	NA	notsig	NA	notsig	-1.24176	0.00130184	NA	notsig
ENSSSCG00000020746	1	Cattly/yak	NA	notsig	-1.75361	0.000868382	NA	notsig	NA	notsig	NA	notsig
ENSSSCG00000020744	1	Goat	NA	notsig	NA	notsig	NA	notsig	NA	notsig	0.778883	0.00636817
ENSSSCG00000020703	1	Goat	NA	notsig	NA	notsig	NA	notsig	NA	notsig	0.878238	0.000933206
ENSSSCG00000020678	1	Goat	NA	notsig	NA	notsig	NA	notsig	NA	notsig	-0.770662	0.0225217
ENSSSCG00000018050	1	Chicken	-2.50937	0.00103934	NA	notsig	NA	notsig	NA	notsig	NA	notsig
ENSSSCG00000018047	1	Sheep	NA	notsig	NA	notsig	NA	notsig	1.05726	0.00130184	NA	notsig
ENSSSCG00000018032	1	Goat	NA	notsig	NA	notsig	NA	notsig	NA	notsig	1.25015	0.00163562
ENSSSCG00000018027	1	Goat	NA	notsig	NA	notsig	NA	notsig	NA	notsig	-0.866416	0.00163562
ENSSSCG00000018016	1	Goat	NA	notsig	NA	notsig	NA	notsig	NA	notsig	0.803809	0.0120577
ENSSSCG00000017990	1	Goat	NA	notsig	NA	notsig	NA	notsig	NA	notsig	1.49415	0.0292339
ENSSSCG00000017893	1	Chicken	1.04805	0.00103934	NA	notsig	NA	notsig	NA	notsig	NA	notsig
ENSSSCG00000017886	1	Chicken	0.792903	0.011048	NA	notsig	NA	notsig	NA	notsig	NA	notsig
ENSSSCG00000017884	1	Chicken	0.729666	0.0040971	NA	notsig	NA	notsig	NA	notsig	NA	notsig
ENSSSCG00000017882	1	Sheep	NA	notsig	NA	notsig	NA	notsig	0.844783	0.00130184	NA	notsig
ENSSSCG00000017879	1	Sheep	NA	notsig	NA	notsig	NA	notsig	-0.88939	0.019709	NA	notsig
ENSSSCG00000017835	1	Goat	NA	notsig	NA	notsig	NA	notsig	NA	notsig	0.70358	0.00884829
ENSSSCG00000017819	1	Cattly/yak	NA	notsig	0.847163	0.0310336	NA	notsig	NA	notsig	NA	notsig
ENSSSCG00000017807	1	Sheep	NA	notsig	NA	notsig	NA	notsig	0.565509	0.0457812	NA	notsig
ENSSSCG00000017785	1	Goat	NA	notsig	NA	notsig	NA	notsig	NA	notsig	-0.804464	0.000933206
ENSSSCG00000017781	1	Cattly/yak	NA	notsig	-2.89842	0.000868382	NA	notsig	NA	notsig	NA	notsig
ENSSSCG00000017779	1	Goat	NA	notsig	NA	notsig	NA	notsig	NA	notsig	0.604198	0.0269673
ENSSSCG00000017759	1	Chicken	0.534478	0.0285202	NA	notsig	NA	notsig	NA	notsig	NA	notsig
ENSSSCG00000017743	1	Chicken	-0.580712	0.0135647	NA	notsig	NA	notsig	NA	notsig	NA	notsig
ENSSSCG00000017738	1	Chicken	-1.03181	0.0456802	NA	notsig	NA	notsig	NA	notsig	NA	notsig
ENSSSCG00000017728	1	Sheep	NA	notsig	NA	notsig	NA	notsig	-0.657067	0.00868486	NA	notsig
ENSSSCG00000017717	1	Sheep	NA	notsig	NA	notsig	NA	notsig	0.680744	0.00237537	NA	notsig
ENSSSCG00000017705	1	Cattly/yak	NA	notsig	2.82551	0.000868382	NA	notsig	NA	notsig	NA	notsig
ENSSSCG00000017682	1	Goat	NA	notsig	NA	notsig	NA	notsig	NA	notsig	1.35458	0.000933206
ENSSSCG00000017669	1	Goat	NA	notsig	NA	notsig	NA	notsig	NA	notsig	-0.964501	0.00397247
ENSSSCG00000017643	1	Goat	NA	notsig	NA	notsig	NA	notsig	NA	notsig	-0.625799	0.0166199
ENSSSCG00000017642	1	Goat	NA	notsig	NA	notsig	NA	notsig	NA	notsig	0.611134	0.0230283
ENSSSCG00000017617	1	Chicken	-0.924191	0.00103934	NA	notsig	NA	notsig	NA	notsig	NA	notsig
ENSSSCG00000017615	1	Goat	NA	notsig	NA	notsig	NA	notsig	NA	notsig	0.832373	0.0247706
ENSSSCG00000017593	1	Goat	NA	notsig	NA	notsig	NA	notsig	NA	notsig	-0.588085	0.0334512
ENSSSCG00000017592	1	Goat	NA	notsig	NA	notsig	NA	notsig	NA	notsig	-0.802424	0.0147785
ENSSSCG00000017583	1	Chicken	1.03367	0.00103934	NA	notsig	NA	notsig	NA	notsig	NA	notsig
ENSSSCG00000017561	1	Sheep	NA	notsig	NA	notsig	NA	notsig	-0.851461	0.0201579	NA	notsig
ENSSSCG00000017553	1	Sheep	NA	notsig	NA	notsig	NA	notsig	0.50535	0.0428008	NA	notsig
ENSSSCG00000017519	1	Chicken	0.672552	0.00191986	NA	notsig	NA	notsig	NA	notsig	NA	notsig
ENSSSCG00000017506	1	Goat	NA	notsig	NA	notsig	NA	notsig	NA	notsig	-0.769835	0.02032
ENSSSCG00000017505	1	Sheep	NA	notsig	NA	notsig	NA	notsig	0.495897	0.038473	NA	notsig
ENSSSCG00000017502	1	Sheep	NA	notsig	NA	notsig	NA	notsig	0.696677	0.0338791	NA	notsig
ENSSSCG00000017494	1	Chicken	-3.16056	0.00265862	NA	notsig	NA	notsig	NA	notsig	NA	notsig
ENSSSCG00000017473	1	Chicken	-1.42078	0.00191986	NA	notsig	NA	notsig	NA	notsig	NA	notsig
ENSSSCG00000017466	1	Chicken	-2.17561	0.00103934	NA	notsig	NA	notsig	NA	notsig	NA	notsig
ENSSSCG00000017422	1	Cattly/yak	NA	notsig	-1.3201	0.00297277	NA	notsig	NA	notsig	NA	notsig
ENSSSCG00000017420	1	Goat	NA	notsig	NA	notsig	NA	notsig	NA	notsig	-0.583302	0.0318785
ENSSSCG00000017419	1	Sheep	NA	notsig	NA	notsig	NA	notsig	0.50257	0.0388295	NA	notsig
ENSSSCG00000017396	1	Goat	NA	notsig	NA	notsig	NA	notsig	NA	notsig	1.09895	0.0142
ENSSSCG00000017391	1	Goat	NA	notsig	NA	notsig	NA	notsig	NA	notsig	0.615297	0.0274288
ENSSSCG00000017389	1	Sheep	NA	notsig	NA	notsig	NA	notsig	-0.825738	0.00130184	NA	notsig
ENSSSCG00000017382	1	Sheep	NA	notsig	NA	notsig	NA	notsig	0.520996	0.0297423	NA	notsig
ENSSSCG00000017379	1	Chicken	0.980793	0.0334556	NA	notsig	NA	notsig	NA	notsig	NA	notsig
ENSSSCG00000017365	1	Goat	NA	notsig	NA	notsig	NA	notsig	NA	notsig	0.786285	0.0355149
ENSSSCG00000017346	1	Sheep	NA	notsig	NA	notsig	NA	notsig	0.572064	0.0112247	NA	notsig
ENSSSCG00000017338	1	Cattly/yak	NA	notsig	2.44481	0.000868382	NA	notsig	NA	notsig	NA	notsig
ENSSSCG00000017333	1	Sheep	NA	notsig	NA	notsig	NA	notsig	-0.617812	0.0270643	NA	notsig
ENSSSCG00000017330	1	Goat	NA	notsig	NA	notsig	NA	notsig	NA	notsig	0.79536	0.0166199
ENSSSCG00000017328	1	Chicken	-0.835401	0.0473988	NA	notsig	NA	notsig	NA	notsig	NA	notsig
ENSSSCG00000017308	1	Goat	NA	notsig	NA	notsig	NA	notsig	NA	notsig	-0.561401	0.0394001
ENSSSCG00000017291	1	Chicken	-0.704908	0.019858	NA	notsig	NA	notsig	NA	notsig	NA	notsig
ENSSSCG00000017283	1	Chicken	-3.2245	0.00103934	NA	notsig	NA	notsig	NA	notsig	NA	notsig
ENSSSCG00000017277	1	Sheep	NA	notsig	NA	notsig	NA	notsig	-0.761883	0.00130184	NA	notsig
ENSSSCG00000017261	1	Goat	NA	notsig	NA	notsig	NA	notsig	NA	notsig	1.59788	0.000933206
ENSSSCG00000017233	1	Chicken	-2.39787	0.0125227	NA	notsig	NA	notsig	NA	notsig	NA	notsig
ENSSSCG00000017230	1	Goat	NA	notsig	NA	notsig	NA	notsig	NA	notsig	1.11841	0.0150544
ENSSSCG00000017200	1	Chicken	-1.61306	0.00103934	NA	notsig	NA	notsig	NA	notsig	NA	notsig
ENSSSCG00000017197	1	Goat	NA	notsig	NA	notsig	NA	notsig	NA	notsig	0.723271	0.0210328
ENSSSCG00000017196	1	Goat	NA	notsig	NA	notsig	NA	notsig	NA	notsig	0.565661	0.0317318
ENSSSCG00000017184	1	Chicken	0.687763	0.00191986	NA	notsig	NA	notsig	NA	notsig	NA	notsig
ENSSSCG00000017170	1	Chicken	-2.64867	0.00103934	NA	notsig	NA	notsig	NA	notsig	NA	notsig
ENSSSCG00000017164	1	Sheep	NA	notsig	NA	notsig	NA	notsig	-1.07269	0.00130184	NA	notsig
ENSSSCG00000017159	1	Goat	NA	notsig	NA	notsig	NA	notsig	NA	notsig	0.790688	0.00541647
ENSSSCG00000017144	1	Cattly/yak	NA	notsig	2.09583	0.0361323	NA	notsig	NA	notsig	NA	notsig
ENSSSCG00000017141	1	Cattly/yak	NA	notsig	1.37801	0.00475612	NA	notsig	NA	notsig	NA	notsig
ENSSSCG00000017137	1	Chicken	-1.2447	0.00103934	NA	notsig	NA	notsig	NA	notsig	NA	notsig
ENSSSCG00000017134	1	Sheep	NA	notsig	NA	notsig	NA	notsig	0.649324	0.0368891	NA	notsig
ENSSSCG00000017114	1	Goat	NA	notsig	NA	notsig	NA	notsig	NA	notsig	0.548733	0.0380636
ENSSSCG00000017106	1	Goat	NA	notsig	NA	notsig	NA	notsig	NA	notsig	-1.03222	0.0435567
ENSSSCG00000017103	1	Goat	NA	notsig	NA	notsig	NA	notsig	NA	notsig	1.50672	0.0453831
ENSSSCG00000017058	1	Goat	NA	notsig	NA	notsig	NA	notsig	NA	notsig	-0.988468	0.00163562
ENSSSCG00000017054	1	Chicken	-1.35175	0.00103934	NA	notsig	NA	notsig	NA	notsig	NA	notsig
ENSSSCG00000017043	1	Sheep	NA	notsig	NA	notsig	NA	notsig	-0.786836	0.00237537	NA	notsig
ENSSSCG00000017041	1	Pig	NA	notsig	NA	notsig	-0.987536	0.00890965	NA	notsig	NA	notsig
ENSSSCG00000017033	1	Goat	NA	notsig	NA	notsig	NA	notsig	NA	notsig	-1.13471	0.000933206
ENSSSCG00000017018	1	Chicken	-1.01769	0.00103934	NA	notsig	NA	notsig	NA	notsig	NA	notsig
ENSSSCG00000017006	1	Chicken	-2.2267	0.00103934	NA	notsig	NA	notsig	NA	notsig	NA	notsig
ENSSSCG00000016986	1	Goat	NA	notsig	NA	notsig	NA	notsig	NA	notsig	-1.09091	0.000933206
ENSSSCG00000016984	1	Goat	NA	notsig	NA	notsig	NA	notsig	NA	notsig	0.67204	0.0153565
ENSSSCG00000016983	1	Sheep	NA	notsig	NA	notsig	NA	notsig	0.889851	0.00130184	NA	notsig
ENSSSCG00000016976	1	Sheep	NA	notsig	NA	notsig	NA	notsig	-0.688666	0.0257273	NA	notsig
ENSSSCG00000016933	1	Chicken	0.650935	0.00932344	NA	notsig	NA	notsig	NA	notsig	NA	notsig
ENSSSCG00000016922	1	Goat	NA	notsig	NA	notsig	NA	notsig	NA	notsig	-0.749478	0.00163562
ENSSSCG00000016916	1	Goat	NA	notsig	NA	notsig	NA	notsig	NA	notsig	-0.964584	0.000933206
ENSSSCG00000016911	1	Goat	NA	notsig	NA	notsig	NA	notsig	NA	notsig	-0.514089	0.0464824
ENSSSCG00000016898	1	Chicken	-0.518921	0.0416988	NA	notsig	NA	notsig	NA	notsig	NA	notsig
ENSSSCG00000016885	1	Sheep	NA	notsig	NA	notsig	NA	notsig	-0.651409	0.00503639	NA	notsig
ENSSSCG00000016879	1	Goat	NA	notsig	NA	notsig	NA	notsig	NA	notsig	-0.681085	0.0114442
ENSSSCG00000016873	1	Chicken	-0.546767	0.0463302	NA	notsig	NA	notsig	NA	notsig	NA	notsig
ENSSSCG00000016867	1	Cattly/yak	NA	notsig	-0.665241	0.0307044	NA	notsig	NA	notsig	NA	notsig
ENSSSCG00000016859	1	Chicken	-0.77783	0.00191986	NA	notsig	NA	notsig	NA	notsig	NA	notsig
ENSSSCG00000016855	1	Chicken	-1.89508	0.00103934	NA	notsig	NA	notsig	NA	notsig	NA	notsig
ENSSSCG00000016851	1	Goat	NA	notsig	NA	notsig	NA	notsig	NA	notsig	-0.609195	0.0470438
ENSSSCG00000016838	1	Goat	NA	notsig	NA	notsig	NA	notsig	NA	notsig	-3.28626	0.000933206
ENSSSCG00000016834	1	Sheep	NA	notsig	NA	notsig	NA	notsig	0.749808	0.0362249	NA	notsig
ENSSSCG00000016829	1	Cattly/yak	NA	notsig	#NAME?	0.000868382	NA	notsig	NA	notsig	NA	notsig
ENSSSCG00000016827	1	Goat	NA	notsig	NA	notsig	NA	notsig	NA	notsig	-0.737372	0.00591877
ENSSSCG00000016822	1	Cattly/yak	NA	notsig	0.764725	0.0108163	NA	notsig	NA	notsig	NA	notsig
ENSSSCG00000016821	1	Chicken	-0.771355	0.00191986	NA	notsig	NA	notsig	NA	notsig	NA	notsig
ENSSSCG00000016808	1	Sheep	NA	notsig	NA	notsig	NA	notsig	0.593178	0.038473	NA	notsig
ENSSSCG00000016782	1	Chicken	-1.07132	0.00830453	NA	notsig	NA	notsig	NA	notsig	NA	notsig
ENSSSCG00000016759	1	Chicken	-0.709111	0.0401922	NA	notsig	NA	notsig	NA	notsig	NA	notsig
ENSSSCG00000016754	1	Sheep	NA	notsig	NA	notsig	NA	notsig	-1.06844	0.00130184	NA	notsig
ENSSSCG00000016753	1	Sheep	NA	notsig	NA	notsig	NA	notsig	0.712468	0.0144518	NA	notsig
ENSSSCG00000016738	1	Goat	NA	notsig	NA	notsig	NA	notsig	NA	notsig	-0.547886	0.0318785
ENSSSCG00000016719	1	Cattly/yak	NA	notsig	-0.963987	0.00937978	NA	notsig	NA	notsig	NA	notsig
ENSSSCG00000016716	1	Cattly/yak	NA	notsig	1.07011	0.000868382	NA	notsig	NA	notsig	NA	notsig
ENSSSCG00000016687	1	Cattly/yak	NA	notsig	1.04386	0.000868382	NA	notsig	NA	notsig	NA	notsig
ENSSSCG00000016678	1	Sheep	NA	notsig	NA	notsig	NA	notsig	0.760188	0.00943747	NA	notsig
ENSSSCG00000016675	1	Sheep	NA	notsig	NA	notsig	NA	notsig	1.01414	0.00130184	NA	notsig
ENSSSCG00000016668	1	Cattly/yak	NA	notsig	2.25917	0.000868382	NA	notsig	NA	notsig	NA	notsig
ENSSSCG00000016661	1	Goat	NA	notsig	NA	notsig	NA	notsig	NA	notsig	-0.577686	0.0255101
ENSSSCG00000016653	1	Goat	NA	notsig	NA	notsig	NA	notsig	NA	notsig	-0.802109	0.00163562
ENSSSCG00000016645	1	Goat	NA	notsig	NA	notsig	NA	notsig	NA	notsig	-0.709318	0.0255101
ENSSSCG00000016640	1	Goat	NA	notsig	NA	notsig	NA	notsig	NA	notsig	-0.51829	0.0440519
ENSSSCG00000016637	1	Chicken	-1.70083	0.0140891	NA	notsig	NA	notsig	NA	notsig	NA	notsig
ENSSSCG00000016619	1	Goat	NA	notsig	NA	notsig	NA	notsig	NA	notsig	-0.655592	0.0347686
ENSSSCG00000016618	1	Cattly/yak	NA	notsig	0.736866	0.0155271	NA	notsig	NA	notsig	NA	notsig
ENSSSCG00000016613	1	Chicken	-0.650412	0.00607141	NA	notsig	NA	notsig	NA	notsig	NA	notsig
ENSSSCG00000016573	1	Chicken	-1.47697	0.00547414	NA	notsig	NA	notsig	NA	notsig	NA	notsig
ENSSSCG00000016545	1	Chicken	0.534006	0.0233373	NA	notsig	NA	notsig	NA	notsig	NA	notsig
ENSSSCG00000016541	1	Pig	NA	notsig	NA	notsig	-1.2802	0.00525163	NA	notsig	NA	notsig
ENSSSCG00000016535	1	Sheep	NA	notsig	NA	notsig	NA	notsig	-0.673577	0.00237537	NA	notsig
ENSSSCG00000016528	1	Goat	NA	notsig	NA	notsig	NA	notsig	NA	notsig	-0.554528	0.0426078
ENSSSCG00000016452	1	Chicken	-2.36206	0.00103934	NA	notsig	NA	notsig	NA	notsig	NA	notsig
ENSSSCG00000016438	1	Goat	NA	notsig	NA	notsig	NA	notsig	NA	notsig	-0.556342	0.0292339
ENSSSCG00000016395	1	Chicken	-0.906539	0.00659145	NA	notsig	NA	notsig	NA	notsig	NA	notsig
ENSSSCG00000016374	1	Cattly/yak	NA	notsig	0.935275	0.000868382	NA	notsig	NA	notsig	NA	notsig
ENSSSCG00000016349	1	Chicken	0.551435	0.0237341	NA	notsig	NA	notsig	NA	notsig	NA	notsig
ENSSSCG00000016298	1	Chicken	-1.81379	0.00103934	NA	notsig	NA	notsig	NA	notsig	NA	notsig
ENSSSCG00000016295	1	Chicken	1.02702	0.019858	NA	notsig	NA	notsig	NA	notsig	NA	notsig
ENSSSCG00000016256	1	Cattly/yak	NA	notsig	inf	0.000868382	NA	notsig	NA	notsig	NA	notsig
ENSSSCG00000016248	1	Goat	NA	notsig	NA	notsig	NA	notsig	NA	notsig	-0.584394	0.0389815
ENSSSCG00000016213	1	Chicken	-1.35342	0.00776454	NA	notsig	NA	notsig	NA	notsig	NA	notsig
ENSSSCG00000016212	1	Cattly/yak	NA	notsig	1.06045	0.00475612	NA	notsig	NA	notsig	NA	notsig
ENSSSCG00000016210	1	Cattly/yak	NA	notsig	-0.785675	0.00748042	NA	notsig	NA	notsig	NA	notsig
ENSSSCG00000016193	1	Goat	NA	notsig	NA	notsig	NA	notsig	NA	notsig	-0.687152	0.0278679
ENSSSCG00000016156	1	Chicken	0.711045	0.00265862	NA	notsig	NA	notsig	NA	notsig	NA	notsig
ENSSSCG00000016151	1	Chicken	-0.785189	0.00103934	NA	notsig	NA	notsig	NA	notsig	NA	notsig
ENSSSCG00000016140	1	Sheep	NA	notsig	NA	notsig	NA	notsig	1.74685	0.0144518	NA	notsig
ENSSSCG00000016125	1	Goat	NA	notsig	NA	notsig	NA	notsig	NA	notsig	0.758712	0.0413349
ENSSSCG00000016116	1	Goat	NA	notsig	NA	notsig	NA	notsig	NA	notsig	-0.778265	0.00884829
ENSSSCG00000016111	1	Cattly/yak	NA	notsig	0.907218	0.0125649	NA	notsig	NA	notsig	NA	notsig
ENSSSCG00000016101	1	Goat	NA	notsig	NA	notsig	NA	notsig	NA	notsig	-0.828309	0.000933206
ENSSSCG00000016096	1	Goat	NA	notsig	NA	notsig	NA	notsig	NA	notsig	-1.21466	0.00287344
ENSSSCG00000016094	1	Goat	NA	notsig	NA	notsig	NA	notsig	NA	notsig	-0.727335	0.00229604
ENSSSCG00000016090	1	Goat	NA	notsig	NA	notsig	NA	notsig	NA	notsig	-0.561239	0.0334512
ENSSSCG00000016083	1	Cattly/yak	NA	notsig	0.744071	0.0200388	NA	notsig	NA	notsig	NA	notsig
ENSSSCG00000016076	1	Chicken	0.742742	0.00103934	NA	notsig	NA	notsig	NA	notsig	NA	notsig
ENSSSCG00000016074	1	Chicken	-1.44965	0.00103934	NA	notsig	NA	notsig	NA	notsig	NA	notsig
ENSSSCG00000016061	1	Sheep	NA	notsig	NA	notsig	NA	notsig	-0.806659	0.00130184	NA	notsig
ENSSSCG00000016045	1	Goat	NA	notsig	NA	notsig	NA	notsig	NA	notsig	-0.624088	0.0245343
ENSSSCG00000016031	1	Sheep	NA	notsig	NA	notsig	NA	notsig	-0.658021	0.0133864	NA	notsig
ENSSSCG00000016020	1	Goat	NA	notsig	NA	notsig	NA	notsig	NA	notsig	-1.64009	0.00229604
ENSSSCG00000016017	1	Goat	NA	notsig	NA	notsig	NA	notsig	NA	notsig	-0.588851	0.0218361
ENSSSCG00000016008	1	Goat	NA	notsig	NA	notsig	NA	notsig	NA	notsig	-0.576947	0.0435567
ENSSSCG00000015999	1	Goat	NA	notsig	NA	notsig	NA	notsig	NA	notsig	-0.877548	0.00342982
ENSSSCG00000015987	1	Goat	NA	notsig	NA	notsig	NA	notsig	NA	notsig	-0.878388	0.000933206
ENSSSCG00000015960	1	Sheep	NA	notsig	NA	notsig	NA	notsig	0.854995	0.00130184	NA	notsig
ENSSSCG00000015952	1	Goat	NA	notsig	NA	notsig	NA	notsig	NA	notsig	-0.846537	0.000933206
ENSSSCG00000015945	1	Goat	NA	notsig	NA	notsig	NA	notsig	NA	notsig	-0.748306	0.0325847
ENSSSCG00000015936	1	Goat	NA	notsig	NA	notsig	NA	notsig	NA	notsig	-0.952954	0.000933206
ENSSSCG00000015934	1	Goat	NA	notsig	NA	notsig	NA	notsig	NA	notsig	-0.569337	0.0276568
ENSSSCG00000015933	1	Goat	NA	notsig	NA	notsig	NA	notsig	NA	notsig	-0.846098	0.000933206
ENSSSCG00000015931	1	Pig	NA	notsig	NA	notsig	0.791189	0.0160484	NA	notsig	NA	notsig
ENSSSCG00000015926	1	Chicken	1.54936	0.00103934	NA	notsig	NA	notsig	NA	notsig	NA	notsig
ENSSSCG00000015924	1	Goat	NA	notsig	NA	notsig	NA	notsig	NA	notsig	-2.1952	0.0225217
ENSSSCG00000015867	1	Goat	NA	notsig	NA	notsig	NA	notsig	NA	notsig	-0.641652	0.0135795
ENSSSCG00000015854	1	Sheep	NA	notsig	NA	notsig	NA	notsig	-0.898962	0.00130184	NA	notsig
ENSSSCG00000015835	1	Sheep	NA	notsig	NA	notsig	NA	notsig	0.509072	0.0379052	NA	notsig
ENSSSCG00000015834	1	Cattly/yak	NA	notsig	-1.38388	0.00847502	NA	notsig	NA	notsig	NA	notsig
ENSSSCG00000015815	1	Goat	NA	notsig	NA	notsig	NA	notsig	NA	notsig	0.865652	0.000933206
ENSSSCG00000015789	1	Chicken	0.623377	0.0130477	NA	notsig	NA	notsig	NA	notsig	NA	notsig
ENSSSCG00000015779	1	Goat	NA	notsig	NA	notsig	NA	notsig	NA	notsig	-0.658585	0.0243098
ENSSSCG00000015769	1	Goat	NA	notsig	NA	notsig	NA	notsig	NA	notsig	-0.671776	0.0286329
ENSSSCG00000015755	1	Goat	NA	notsig	NA	notsig	NA	notsig	NA	notsig	-0.940119	0.000933206
ENSSSCG00000015718	1	Goat	NA	notsig	NA	notsig	NA	notsig	NA	notsig	-0.764938	0.044992
ENSSSCG00000015716	1	Cattly/yak	NA	notsig	-3.89779	0.000868382	NA	notsig	NA	notsig	NA	notsig
ENSSSCG00000015710	1	Chicken	-0.49874	0.0377855	NA	notsig	NA	notsig	NA	notsig	NA	notsig
ENSSSCG00000015709	1	Goat	NA	notsig	NA	notsig	NA	notsig	NA	notsig	-0.538431	0.0395717
ENSSSCG00000015689	1	Goat	NA	notsig	NA	notsig	NA	notsig	NA	notsig	-0.620526	0.0132656
ENSSSCG00000015683	1	Goat	NA	notsig	NA	notsig	NA	notsig	NA	notsig	-0.782577	0.0207985
ENSSSCG00000015668	1	Goat	NA	notsig	NA	notsig	NA	notsig	NA	notsig	-1.15553	0.000933206
ENSSSCG00000015640	1	Chicken	-1.8953	0.00191986	NA	notsig	NA	notsig	NA	notsig	NA	notsig
ENSSSCG00000015637	1	Goat	NA	notsig	NA	notsig	NA	notsig	NA	notsig	-0.804905	0.0269673
ENSSSCG00000015626	1	Goat	NA	notsig	NA	notsig	NA	notsig	NA	notsig	1.59465	0.00163562
ENSSSCG00000015618	1	Cattly/yak	NA	notsig	-0.981825	0.0250177	NA	notsig	NA	notsig	NA	notsig
ENSSSCG00000015603	1	Goat	NA	notsig	NA	notsig	NA	notsig	NA	notsig	-0.890428	0.00493171
ENSSSCG00000015599	1	Goat	NA	notsig	NA	notsig	NA	notsig	NA	notsig	-0.519226	0.0439391
ENSSSCG00000015588	1	Goat	NA	notsig	NA	notsig	NA	notsig	NA	notsig	-0.781594	0.00636817
ENSSSCG00000015584	1	Sheep	NA	notsig	NA	notsig	NA	notsig	1.09758	0.00130184	NA	notsig
ENSSSCG00000015577	1	Goat	NA	notsig	NA	notsig	NA	notsig	NA	notsig	-0.805393	0.00541647
ENSSSCG00000015567	1	Chicken	-0.506813	0.038726	NA	notsig	NA	notsig	NA	notsig	NA	notsig
ENSSSCG00000015560	1	Chicken	-0.538438	0.0237341	NA	notsig	NA	notsig	NA	notsig	NA	notsig
ENSSSCG00000015559	1	Cattly/yak	NA	notsig	1.57375	0.000868382	NA	notsig	NA	notsig	NA	notsig
ENSSSCG00000015557	1	Pig	NA	notsig	NA	notsig	2.24577	0.00525163	NA	notsig	NA	notsig
ENSSSCG00000015555	1	Sheep	NA	notsig	NA	notsig	NA	notsig	-0.506427	0.0371394	NA	notsig
ENSSSCG00000015550	1	Cattly/yak	NA	notsig	-1.94056	0.000868382	NA	notsig	NA	notsig	NA	notsig
ENSSSCG00000015535	1	Sheep	NA	notsig	NA	notsig	NA	notsig	-0.542809	0.0449535	NA	notsig
ENSSSCG00000015504	1	Goat	NA	notsig	NA	notsig	NA	notsig	NA	notsig	-1.16191	0.000933206
ENSSSCG00000015481	1	Sheep	NA	notsig	NA	notsig	NA	notsig	-1.36311	0.00130184	NA	notsig
ENSSSCG00000015474	1	Goat	NA	notsig	NA	notsig	NA	notsig	NA	notsig	0.994064	0.00759207
ENSSSCG00000015444	1	Sheep	NA	notsig	NA	notsig	NA	notsig	-0.763354	0.00130184	NA	notsig
ENSSSCG00000015435	1	Goat	NA	notsig	NA	notsig	NA	notsig	NA	notsig	-1.09283	0.000933206
ENSSSCG00000015410	1	Chicken	-0.541499	0.0394465	NA	notsig	NA	notsig	NA	notsig	NA	notsig
ENSSSCG00000015394	1	Sheep	NA	notsig	NA	notsig	NA	notsig	1.38651	0.00416078	NA	notsig
ENSSSCG00000015391	1	Cattly/yak	NA	notsig	-0.811636	0.025783	NA	notsig	NA	notsig	NA	notsig
ENSSSCG00000015383	1	Goat	NA	notsig	NA	notsig	NA	notsig	NA	notsig	-1.07041	0.000933206
ENSSSCG00000015357	1	Sheep	NA	notsig	NA	notsig	NA	notsig	-0.654596	0.0476624	NA	notsig
ENSSSCG00000015353	1	Chicken	-1.70473	0.00103934	NA	notsig	NA	notsig	NA	notsig	NA	notsig
ENSSSCG00000015352	1	Goat	NA	notsig	NA	notsig	NA	notsig	NA	notsig	-1.17099	0.00397247
ENSSSCG00000015350	1	Chicken	-0.724918	0.00716603	NA	notsig	NA	notsig	NA	notsig	NA	notsig
ENSSSCG00000015327	1	Goat	NA	notsig	NA	notsig	NA	notsig	NA	notsig	-0.771503	0.00229604
ENSSSCG00000015318	1	Cattly/yak	NA	notsig	-1.71825	0.000868382	NA	notsig	NA	notsig	NA	notsig
ENSSSCG00000015315	1	Goat	NA	notsig	NA	notsig	NA	notsig	NA	notsig	-0.606939	0.0247706
ENSSSCG00000015313	1	Goat	NA	notsig	NA	notsig	NA	notsig	NA	notsig	-0.840222	0.000933206
ENSSSCG00000015299	1	Cattly/yak	NA	notsig	-2.13695	0.00232536	NA	notsig	NA	notsig	NA	notsig
ENSSSCG00000015290	1	Goat	NA	notsig	NA	notsig	NA	notsig	NA	notsig	0.555474	0.049196
ENSSSCG00000015287	1	Sheep	NA	notsig	NA	notsig	NA	notsig	0.686316	0.0186647	NA	notsig
ENSSSCG00000015281	1	Chicken	1.46391	0.00103934	NA	notsig	NA	notsig	NA	notsig	NA	notsig
ENSSSCG00000015276	1	Cattly/yak	NA	notsig	-1.24249	0.0364079	NA	notsig	NA	notsig	NA	notsig
ENSSSCG00000015270	1	Sheep	NA	notsig	NA	notsig	NA	notsig	-1.7231	0.00328709	NA	notsig
ENSSSCG00000015256	1	Goat	NA	notsig	NA	notsig	NA	notsig	NA	notsig	-0.8966	0.000933206
ENSSSCG00000015244	1	Goat	NA	notsig	NA	notsig	NA	notsig	NA	notsig	0.588572	0.0283153
ENSSSCG00000015235	1	Sheep	NA	notsig	NA	notsig	NA	notsig	-0.748059	0.00130184	NA	notsig
ENSSSCG00000015137	1	Chicken	-3.0739	0.00103934	NA	notsig	NA	notsig	NA	notsig	NA	notsig
ENSSSCG00000015120	1	Sheep	NA	notsig	NA	notsig	NA	notsig	0.848366	0.00130184	NA	notsig
ENSSSCG00000015116	1	Goat	NA	notsig	NA	notsig	NA	notsig	NA	notsig	0.907013	0.00163562
ENSSSCG00000015115	1	Chicken	-0.635947	0.0434241	NA	notsig	NA	notsig	NA	notsig	NA	notsig
ENSSSCG00000015108	1	Sheep	NA	notsig	NA	notsig	NA	notsig	0.562128	0.04244	NA	notsig
ENSSSCG00000015091	1	Chicken	-1.7638	0.00478477	NA	notsig	NA	notsig	NA	notsig	NA	notsig
ENSSSCG00000015079	1	Cattly/yak	NA	notsig	-0.720077	0.0175962	NA	notsig	NA	notsig	NA	notsig
ENSSSCG00000015073	1	Goat	NA	notsig	NA	notsig	NA	notsig	NA	notsig	0.743078	0.00163562
ENSSSCG00000015067	1	Cattly/yak	NA	notsig	-5.43712	0.00358076	NA	notsig	NA	notsig	NA	notsig
ENSSSCG00000015066	1	Goat	NA	notsig	NA	notsig	NA	notsig	NA	notsig	-0.830486	0.000933206
ENSSSCG00000015056	1	Goat	NA	notsig	NA	notsig	NA	notsig	NA	notsig	-0.57235	0.0309223
ENSSSCG00000015044	1	Goat	NA	notsig	NA	notsig	NA	notsig	NA	notsig	-0.679144	0.0499228
ENSSSCG00000015037	1	Chicken	-1.61291	0.00478477	NA	notsig	NA	notsig	NA	notsig	NA	notsig
ENSSSCG00000015031	1	Goat	NA	notsig	NA	notsig	NA	notsig	NA	notsig	-1.05582	0.0169462
ENSSSCG00000015027	1	Goat	NA	notsig	NA	notsig	NA	notsig	NA	notsig	0.55109	0.0371463
ENSSSCG00000015002	1	Goat	NA	notsig	NA	notsig	NA	notsig	NA	notsig	1.75978	0.00397247
ENSSSCG00000014978	1	Goat	NA	notsig	NA	notsig	NA	notsig	NA	notsig	-0.985384	0.0445984
ENSSSCG00000014965	1	Chicken	0.716677	0.0297058	NA	notsig	NA	notsig	NA	notsig	NA	notsig
ENSSSCG00000014948	1	Cattly/yak	NA	notsig	-0.662834	0.0473986	NA	notsig	NA	notsig	NA	notsig
ENSSSCG00000014927	1	Chicken	1.002	0.00478477	NA	notsig	NA	notsig	NA	notsig	NA	notsig
ENSSSCG00000014924	1	Chicken	-0.931633	0.00103934	NA	notsig	NA	notsig	NA	notsig	NA	notsig
ENSSSCG00000014923	1	Goat	NA	notsig	NA	notsig	NA	notsig	NA	notsig	1.41733	0.000933206
ENSSSCG00000014919	1	Goat	NA	notsig	NA	notsig	NA	notsig	NA	notsig	0.660442	0.0120577
ENSSSCG00000014909	1	Chicken	-1.02438	0.00607141	NA	notsig	NA	notsig	NA	notsig	NA	notsig
ENSSSCG00000014903	1	Goat	NA	notsig	NA	notsig	NA	notsig	NA	notsig	-0.610861	0.039173
ENSSSCG00000014900	1	Goat	NA	notsig	NA	notsig	NA	notsig	NA	notsig	-0.986137	0.0200376
ENSSSCG00000014899	1	Chicken	-0.998904	0.00103934	NA	notsig	NA	notsig	NA	notsig	NA	notsig
ENSSSCG00000014894	1	Sheep	NA	notsig	NA	notsig	NA	notsig	0.748675	0.0106785	NA	notsig
ENSSSCG00000014893	1	Cattly/yak	NA	notsig	1.09279	0.000868382	NA	notsig	NA	notsig	NA	notsig
ENSSSCG00000014883	1	Goat	NA	notsig	NA	notsig	NA	notsig	NA	notsig	-0.707681	0.00397247
ENSSSCG00000014876	1	Cattly/yak	NA	notsig	1.42669	0.00232536	NA	notsig	NA	notsig	NA	notsig
ENSSSCG00000014871	1	Cattly/yak	NA	notsig	-1.39187	0.000868382	NA	notsig	NA	notsig	NA	notsig
ENSSSCG00000014838	1	Goat	NA	notsig	NA	notsig	NA	notsig	NA	notsig	-0.604035	0.0280468
ENSSSCG00000014834	1	Cattly/yak	NA	notsig	1.91444	0.000868382	NA	notsig	NA	notsig	NA	notsig
ENSSSCG00000014821	1	Chicken	0.748049	0.0285202	NA	notsig	NA	notsig	NA	notsig	NA	notsig
ENSSSCG00000014792	1	Sheep	NA	notsig	NA	notsig	NA	notsig	-0.644934	0.0165889	NA	notsig
ENSSSCG00000014791	1	Sheep	NA	notsig	NA	notsig	NA	notsig	0.515877	0.0330701	NA	notsig
ENSSSCG00000014633	1	Goat	NA	notsig	NA	notsig	NA	notsig	NA	notsig	0.772652	0.0102878
ENSSSCG00000014626	1	Chicken	4.92794	0.00103934	NA	notsig	NA	notsig	NA	notsig	NA	notsig
ENSSSCG00000014575	1	Sheep	NA	notsig	NA	notsig	NA	notsig	-0.704179	0.00583145	NA	notsig
ENSSSCG00000014437	1	Goat	NA	notsig	NA	notsig	NA	notsig	NA	notsig	1.07118	0.000933206
ENSSSCG00000014433	1	Cattly/yak	NA	notsig	-1.17819	0.00847502	NA	notsig	NA	notsig	NA	notsig
ENSSSCG00000014399	1	Cattly/yak	NA	notsig	0.792895	0.00937978	NA	notsig	NA	notsig	NA	notsig
ENSSSCG00000014366	1	Goat	NA	notsig	NA	notsig	NA	notsig	NA	notsig	0.766009	0.0197649
ENSSSCG00000014325	1	Sheep	NA	notsig	NA	notsig	NA	notsig	0.528092	0.0305026	NA	notsig
ENSSSCG00000014315	1	Chicken	-6.19507	0.00103934	NA	notsig	NA	notsig	NA	notsig	NA	notsig
ENSSSCG00000014310	1	Pig	NA	notsig	NA	notsig	-1.922	0.00525163	NA	notsig	NA	notsig
ENSSSCG00000014306	1	Goat	NA	notsig	NA	notsig	NA	notsig	NA	notsig	-0.560904	0.039173
ENSSSCG00000014291	1	Sheep	NA	notsig	NA	notsig	NA	notsig	0.851535	0.00130184	NA	notsig
ENSSSCG00000014290	1	Cattly/yak	NA	notsig	-2.78811	0.00475612	NA	notsig	NA	notsig	NA	notsig
ENSSSCG00000014274	1	Cattly/yak	NA	notsig	-0.62843	0.0448766	NA	notsig	NA	notsig	NA	notsig
ENSSSCG00000014272	1	Goat	NA	notsig	NA	notsig	NA	notsig	NA	notsig	1.61318	0.0123613
ENSSSCG00000014251	1	Sheep	NA	notsig	NA	notsig	NA	notsig	1.16301	0.00328709	NA	notsig
ENSSSCG00000014249	1	Sheep	NA	notsig	NA	notsig	NA	notsig	0.981045	0.0330701	NA	notsig
ENSSSCG00000014244	1	Goat	NA	notsig	NA	notsig	NA	notsig	NA	notsig	-0.681287	0.00679832
ENSSSCG00000014239	1	Goat	NA	notsig	NA	notsig	NA	notsig	NA	notsig	-0.724876	0.00591877
ENSSSCG00000014235	1	Sheep	NA	notsig	NA	notsig	NA	notsig	-1.04941	0.00656289	NA	notsig
ENSSSCG00000014227	1	Chicken	-0.641238	0.0237341	NA	notsig	NA	notsig	NA	notsig	NA	notsig
ENSSSCG00000014224	1	Sheep	NA	notsig	NA	notsig	NA	notsig	-0.889704	0.00130184	NA	notsig
ENSSSCG00000014211	1	Chicken	-0.78828	0.00103934	NA	notsig	NA	notsig	NA	notsig	NA	notsig
ENSSSCG00000014187	1	Goat	NA	notsig	NA	notsig	NA	notsig	NA	notsig	-0.611625	0.0309223
ENSSSCG00000014184	1	Cattly/yak	NA	notsig	-1.2706	0.000868382	NA	notsig	NA	notsig	NA	notsig
ENSSSCG00000014180	1	Sheep	NA	notsig	NA	notsig	NA	notsig	-0.919901	0.00328709	NA	notsig
ENSSSCG00000014175	1	Goat	NA	notsig	NA	notsig	NA	notsig	NA	notsig	-0.553054	0.0340517
ENSSSCG00000014170	1	Sheep	NA	notsig	NA	notsig	NA	notsig	0.675079	0.00130184	NA	notsig
ENSSSCG00000014157	1	Sheep	NA	notsig	NA	notsig	NA	notsig	-1.7361	0.00730674	NA	notsig
ENSSSCG00000014151	1	Goat	NA	notsig	NA	notsig	NA	notsig	NA	notsig	-0.624956	0.0357395
ENSSSCG00000014136	1	Chicken	-0.922386	0.00103934	NA	notsig	NA	notsig	NA	notsig	NA	notsig
ENSSSCG00000014131	1	Goat	NA	notsig	NA	notsig	NA	notsig	NA	notsig	-0.632445	0.0132656
ENSSSCG00000014127	1	Sheep	NA	notsig	NA	notsig	NA	notsig	-0.988501	0.00130184	NA	notsig
ENSSSCG00000014126	1	Cattly/yak	NA	notsig	0.802691	0.00847502	NA	notsig	NA	notsig	NA	notsig
ENSSSCG00000014125	1	Cattly/yak	NA	notsig	-0.85629	0.0372223	NA	notsig	NA	notsig	NA	notsig
ENSSSCG00000014124	1	Goat	NA	notsig	NA	notsig	NA	notsig	NA	notsig	1.27605	0.0212901
ENSSSCG00000014112	1	Goat	NA	notsig	NA	notsig	NA	notsig	NA	notsig	-0.768485	0.00842145
ENSSSCG00000014100	1	Goat	NA	notsig	NA	notsig	NA	notsig	NA	notsig	-0.78179	0.000933206
ENSSSCG00000014072	1	Cattly/yak	NA	notsig	-1.24798	0.00418165	NA	notsig	NA	notsig	NA	notsig
ENSSSCG00000014068	1	Goat	NA	notsig	NA	notsig	NA	notsig	NA	notsig	-0.729638	0.0172354
ENSSSCG00000014063	1	Goat	NA	notsig	NA	notsig	NA	notsig	NA	notsig	0.90906	0.0395717
ENSSSCG00000014061	1	Cattly/yak	NA	notsig	0.77234	0.0470743	NA	notsig	NA	notsig	NA	notsig
ENSSSCG00000014058	1	Goat	NA	notsig	NA	notsig	NA	notsig	NA	notsig	0.611405	0.023278
ENSSSCG00000014053	1	Cattly/yak	NA	notsig	-3.4574	0.000868382	NA	notsig	NA	notsig	NA	notsig
ENSSSCG00000014049	1	Chicken	1.21747	0.00103934	NA	notsig	NA	notsig	NA	notsig	NA	notsig
ENSSSCG00000014048	1	Pig	NA	notsig	NA	notsig	1.49313	0.0326237	NA	notsig	NA	notsig
ENSSSCG00000014039	1	Chicken	-1.57538	0.00103934	NA	notsig	NA	notsig	NA	notsig	NA	notsig
ENSSSCG00000014035	1	Cattly/yak	NA	notsig	0.691631	0.0434076	NA	notsig	NA	notsig	NA	notsig
ENSSSCG00000014032	1	Goat	NA	notsig	NA	notsig	NA	notsig	NA	notsig	-0.958357	0.000933206
ENSSSCG00000014028	1	Goat	NA	notsig	NA	notsig	NA	notsig	NA	notsig	-0.558033	0.0315837
ENSSSCG00000014017	1	Chicken	0.483288	0.0477505	NA	notsig	NA	notsig	NA	notsig	NA	notsig
ENSSSCG00000014004	1	Cattly/yak	NA	notsig	1.49518	0.0112476	NA	notsig	NA	notsig	NA	notsig
ENSSSCG00000014003	1	Goat	NA	notsig	NA	notsig	NA	notsig	NA	notsig	0.681908	0.0430163
ENSSSCG00000013991	1	Cattly/yak	NA	notsig	-0.830458	0.00418165	NA	notsig	NA	notsig	NA	notsig
ENSSSCG00000013938	1	Goat	NA	notsig	NA	notsig	NA	notsig	NA	notsig	0.660176	0.0129457
ENSSSCG00000013931	1	Chicken	-2.26865	0.00103934	NA	notsig	NA	notsig	NA	notsig	NA	notsig
ENSSSCG00000013919	1	Sheep	NA	notsig	NA	notsig	NA	notsig	-0.773283	0.0398506	NA	notsig
ENSSSCG00000013901	1	Chicken	-1.32499	0.00103934	NA	notsig	NA	notsig	NA	notsig	NA	notsig
ENSSSCG00000013896	1	Goat	NA	notsig	NA	notsig	NA	notsig	NA	notsig	0.922587	0.0102878
ENSSSCG00000013891	1	Chicken	0.500228	0.037228	NA	notsig	NA	notsig	NA	notsig	NA	notsig
ENSSSCG00000013878	1	Cattly/yak	NA	notsig	-1.10006	0.000868382	NA	notsig	NA	notsig	NA	notsig
ENSSSCG00000013848	1	Goat	NA	notsig	NA	notsig	NA	notsig	NA	notsig	-0.703667	0.00994199
ENSSSCG00000013839	1	Chicken	-3.04004	0.00607141	NA	notsig	NA	notsig	NA	notsig	NA	notsig
ENSSSCG00000013838	1	Chicken	0.54803	0.019858	NA	notsig	NA	notsig	NA	notsig	NA	notsig
ENSSSCG00000013765	1	Chicken	-2.01666	0.0470813	NA	notsig	NA	notsig	NA	notsig	NA	notsig
ENSSSCG00000013747	1	Sheep	NA	notsig	NA	notsig	NA	notsig	0.522385	0.0213877	NA	notsig
ENSSSCG00000013746	1	Sheep	NA	notsig	NA	notsig	NA	notsig	0.50097	0.0368891	NA	notsig
ENSSSCG00000013745	1	Sheep	NA	notsig	NA	notsig	NA	notsig	0.574405	0.0139188	NA	notsig
ENSSSCG00000013721	1	Goat	NA	notsig	NA	notsig	NA	notsig	NA	notsig	-0.620149	0.0347686
ENSSSCG00000013638	1	Sheep	NA	notsig	NA	notsig	NA	notsig	0.771987	0.00130184	NA	notsig
ENSSSCG00000013601	1	Goat	NA	notsig	NA	notsig	NA	notsig	NA	notsig	1.05241	0.000933206
ENSSSCG00000013564	1	Chicken	0.596594	0.00932344	NA	notsig	NA	notsig	NA	notsig	NA	notsig
ENSSSCG00000013553	1	Chicken	-2.59568	0.045492	NA	notsig	NA	notsig	NA	notsig	NA	notsig
ENSSSCG00000013536	1	Chicken	0.885931	0.00191986	NA	notsig	NA	notsig	NA	notsig	NA	notsig
ENSSSCG00000013517	1	Chicken	-0.702772	0.0466883	NA	notsig	NA	notsig	NA	notsig	NA	notsig
ENSSSCG00000013514	1	Cattly/yak	NA	notsig	-5.54342	0.000868382	NA	notsig	NA	notsig	NA	notsig
ENSSSCG00000013513	1	Pig	NA	notsig	NA	notsig	1.97172	0.00525163	NA	notsig	NA	notsig
ENSSSCG00000013489	1	Cattly/yak	NA	notsig	0.671101	0.0313191	NA	notsig	NA	notsig	NA	notsig
ENSSSCG00000013465	1	Cattly/yak	NA	notsig	-1.59717	0.000868382	NA	notsig	NA	notsig	NA	notsig
ENSSSCG00000013457	1	Goat	NA	notsig	NA	notsig	NA	notsig	NA	notsig	0.634952	0.015958
ENSSSCG00000013442	1	Chicken	0.580993	0.0154416	NA	notsig	NA	notsig	NA	notsig	NA	notsig
ENSSSCG00000013431	1	Chicken	0.511259	0.0375696	NA	notsig	NA	notsig	NA	notsig	NA	notsig
ENSSSCG00000013427	1	Sheep	NA	notsig	NA	notsig	NA	notsig	0.75531	0.00130184	NA	notsig
ENSSSCG00000013401	1	Sheep	NA	notsig	NA	notsig	NA	notsig	2.29802	0.00130184	NA	notsig
ENSSSCG00000013383	1	Goat	NA	notsig	NA	notsig	NA	notsig	NA	notsig	-0.704257	0.00719077
ENSSSCG00000013382	1	Sheep	NA	notsig	NA	notsig	NA	notsig	0.743281	0.00328709	NA	notsig
ENSSSCG00000013368	1	Chicken	-0.602741	0.00932344	NA	notsig	NA	notsig	NA	notsig	NA	notsig
ENSSSCG00000013362	1	Cattly/yak	NA	notsig	-1.24733	0.000868382	NA	notsig	NA	notsig	NA	notsig
ENSSSCG00000013351	1	Sheep	NA	notsig	NA	notsig	NA	notsig	0.759922	0.00130184	NA	notsig
ENSSSCG00000013349	1	Cattly/yak	NA	notsig	1.4969	0.000868382	NA	notsig	NA	notsig	NA	notsig
ENSSSCG00000013315	1	Goat	NA	notsig	NA	notsig	NA	notsig	NA	notsig	-1.02095	0.000933206
ENSSSCG00000013304	1	Chicken	0.660401	0.0120298	NA	notsig	NA	notsig	NA	notsig	NA	notsig
ENSSSCG00000013299	1	Cattly/yak	NA	notsig	0.859217	0.00475612	NA	notsig	NA	notsig	NA	notsig
ENSSSCG00000013293	1	Cattly/yak	NA	notsig	-0.961632	0.000868382	NA	notsig	NA	notsig	NA	notsig
ENSSSCG00000013281	1	Goat	NA	notsig	NA	notsig	NA	notsig	NA	notsig	0.617544	0.0191361
ENSSSCG00000013270	1	Pig	NA	notsig	NA	notsig	-0.800849	0.00525163	NA	notsig	NA	notsig
ENSSSCG00000013252	1	Cattly/yak	NA	notsig	-5.37326	0.000868382	NA	notsig	NA	notsig	NA	notsig
ENSSSCG00000013229	1	Chicken	0.553132	0.0182203	NA	notsig	NA	notsig	NA	notsig	NA	notsig
ENSSSCG00000013119	1	Cattly/yak	NA	notsig	-0.866448	0.0486314	NA	notsig	NA	notsig	NA	notsig
ENSSSCG00000013118	1	Cattly/yak	NA	notsig	0.616186	0.0437197	NA	notsig	NA	notsig	NA	notsig
ENSSSCG00000013117	1	Chicken	2.72364	0.00103934	NA	notsig	NA	notsig	NA	notsig	NA	notsig
ENSSSCG00000013094	1	Sheep	NA	notsig	NA	notsig	NA	notsig	0.535269	0.0209868	NA	notsig
ENSSSCG00000012980	1	Sheep	NA	notsig	NA	notsig	NA	notsig	0.549549	0.0467667	NA	notsig
ENSSSCG00000012896	1	Chicken	0.765496	0.00103934	NA	notsig	NA	notsig	NA	notsig	NA	notsig
ENSSSCG00000012855	1	Cattly/yak	NA	notsig	-1.80127	0.000868382	NA	notsig	NA	notsig	NA	notsig
ENSSSCG00000012853	1	Goat	NA	notsig	NA	notsig	NA	notsig	NA	notsig	-3.52203	0.000933206
ENSSSCG00000012844	1	Cattly/yak	NA	notsig	-1.10131	0.0129478	NA	notsig	NA	notsig	NA	notsig
ENSSSCG00000012833	1	Cattly/yak	NA	notsig	1.49465	0.0117187	NA	notsig	NA	notsig	NA	notsig
ENSSSCG00000012822	1	Chicken	0.818479	0.00103934	NA	notsig	NA	notsig	NA	notsig	NA	notsig
ENSSSCG00000012818	1	Chicken	0.522969	0.0257938	NA	notsig	NA	notsig	NA	notsig	NA	notsig
ENSSSCG00000012816	1	Cattly/yak	NA	notsig	0.694076	0.0464781	NA	notsig	NA	notsig	NA	notsig
ENSSSCG00000012811	1	Goat	NA	notsig	NA	notsig	NA	notsig	NA	notsig	-0.820909	0.000933206
ENSSSCG00000012805	1	Chicken	0.858393	0.0273826	NA	notsig	NA	notsig	NA	notsig	NA	notsig
ENSSSCG00000012731	1	Sheep	NA	notsig	NA	notsig	NA	notsig	0.607731	0.0100121	NA	notsig
ENSSSCG00000012724	1	Sheep	NA	notsig	NA	notsig	NA	notsig	-1.21504	0.00130184	NA	notsig
ENSSSCG00000012711	1	Cattly/yak	NA	notsig	-6.33346	0.00937978	NA	notsig	NA	notsig	NA	notsig
ENSSSCG00000012703	1	Sheep	NA	notsig	NA	notsig	NA	notsig	0.52568	0.0201579	NA	notsig
ENSSSCG00000012700	1	Cattly/yak	NA	notsig	1.11648	0.000868382	NA	notsig	NA	notsig	NA	notsig
ENSSSCG00000012686	1	Goat	NA	notsig	NA	notsig	NA	notsig	NA	notsig	-0.620293	0.0474016
ENSSSCG00000012658	1	Goat	NA	notsig	NA	notsig	NA	notsig	NA	notsig	1.13414	0.043729
ENSSSCG00000012657	1	Chicken	0.588354	0.00885566	NA	notsig	NA	notsig	NA	notsig	NA	notsig
ENSSSCG00000012652	1	Chicken	-1.93015	0.00103934	NA	notsig	NA	notsig	NA	notsig	NA	notsig
ENSSSCG00000012643	1	Chicken	-2.8321	0.0040971	NA	notsig	NA	notsig	NA	notsig	NA	notsig
ENSSSCG00000012642	1	Goat	NA	notsig	NA	notsig	NA	notsig	NA	notsig	-0.912471	0.000933206
ENSSSCG00000012623	1	Chicken	0.567369	0.0182203	NA	notsig	NA	notsig	NA	notsig	NA	notsig
ENSSSCG00000012604	1	Goat	NA	notsig	NA	notsig	NA	notsig	NA	notsig	-1.0137	0.000933206
ENSSSCG00000012597	1	Sheep	NA	notsig	NA	notsig	NA	notsig	-0.496465	0.0318859	NA	notsig
ENSSSCG00000012594	1	Cattly/yak	NA	notsig	-7.36846	0.0250177	NA	notsig	NA	notsig	NA	notsig
ENSSSCG00000012569	1	Goat	NA	notsig	NA	notsig	NA	notsig	NA	notsig	-0.86347	0.00163562
ENSSSCG00000012558	1	Cattly/yak	NA	notsig	1.78031	0.00297277	NA	notsig	NA	notsig	NA	notsig
ENSSSCG00000012556	1	Goat	NA	notsig	NA	notsig	NA	notsig	NA	notsig	-0.870466	0.0288811
ENSSSCG00000012487	1	Pig	NA	notsig	NA	notsig	-2.02544	0.00525163	NA	notsig	NA	notsig
ENSSSCG00000012467	1	Goat	NA	notsig	NA	notsig	NA	notsig	NA	notsig	-1.1337	0.000933206
ENSSSCG00000012424	1	Goat	NA	notsig	NA	notsig	NA	notsig	NA	notsig	-0.847772	0.00163562
ENSSSCG00000012397	1	Chicken	-1.67923	0.00103934	NA	notsig	NA	notsig	NA	notsig	NA	notsig
ENSSSCG00000012394	1	Cattly/yak	NA	notsig	-5.51911	0.0146554	NA	notsig	NA	notsig	NA	notsig
ENSSSCG00000012345	1	Chicken	2.94375	0.0212638	NA	notsig	NA	notsig	NA	notsig	NA	notsig
ENSSSCG00000012258	1	Goat	NA	notsig	NA	notsig	NA	notsig	NA	notsig	-0.613749	0.026096
ENSSSCG00000012201	1	Goat	NA	notsig	NA	notsig	NA	notsig	NA	notsig	-1.56026	0.0271689
ENSSSCG00000012165	1	Chicken	-0.767437	0.00103934	NA	notsig	NA	notsig	NA	notsig	NA	notsig
ENSSSCG00000012150	1	Chicken	-0.789932	0.00716603	NA	notsig	NA	notsig	NA	notsig	NA	notsig
ENSSSCG00000012133	1	Goat	NA	notsig	NA	notsig	NA	notsig	NA	notsig	-1.4346	0.000933206
ENSSSCG00000012117	1	Chicken	-1.97393	0.00103934	NA	notsig	NA	notsig	NA	notsig	NA	notsig
ENSSSCG00000012103	1	Goat	NA	notsig	NA	notsig	NA	notsig	NA	notsig	1.48526	0.0106661
ENSSSCG00000012101	1	Goat	NA	notsig	NA	notsig	NA	notsig	NA	notsig	1.64209	0.00801295
ENSSSCG00000012087	1	Sheep	NA	notsig	NA	notsig	NA	notsig	0.817169	0.00943747	NA	notsig
ENSSSCG00000012055	1	Goat	NA	notsig	NA	notsig	NA	notsig	NA	notsig	-1.1895	0.000933206
ENSSSCG00000012054	1	Goat	NA	notsig	NA	notsig	NA	notsig	NA	notsig	0.663347	0.0428219
ENSSSCG00000012049	1	Goat	NA	notsig	NA	notsig	NA	notsig	NA	notsig	0.7174	0.0117461
ENSSSCG00000012034	1	Chicken	-0.86858	0.0178305	NA	notsig	NA	notsig	NA	notsig	NA	notsig
ENSSSCG00000012029	1	Sheep	NA	notsig	NA	notsig	NA	notsig	0.764969	0.00130184	NA	notsig
ENSSSCG00000012012	1	Goat	NA	notsig	NA	notsig	NA	notsig	NA	notsig	-0.541126	0.0453831
ENSSSCG00000012007	1	Sheep	NA	notsig	NA	notsig	NA	notsig	0.633925	0.0242977	NA	notsig
ENSSSCG00000011999	1	Cattly/yak	NA	notsig	-1.09508	0.00891423	NA	notsig	NA	notsig	NA	notsig
ENSSSCG00000011980	1	Goat	NA	notsig	NA	notsig	NA	notsig	NA	notsig	-0.674092	0.0142
ENSSSCG00000011973	1	Chicken	0.81843	0.00103934	NA	notsig	NA	notsig	NA	notsig	NA	notsig
ENSSSCG00000011972	1	Cattly/yak	NA	notsig	0.837757	0.00418165	NA	notsig	NA	notsig	NA	notsig
ENSSSCG00000011970	1	Goat	NA	notsig	NA	notsig	NA	notsig	NA	notsig	-0.731228	0.0243098
ENSSSCG00000011968	1	Cattly/yak	NA	notsig	-0.725942	0.0303326	NA	notsig	NA	notsig	NA	notsig
ENSSSCG00000011956	1	Goat	NA	notsig	NA	notsig	NA	notsig	NA	notsig	-0.727857	0.00759207
ENSSSCG00000011953	1	Goat	NA	notsig	NA	notsig	NA	notsig	NA	notsig	-0.697119	0.00541647
ENSSSCG00000011950	1	Goat	NA	notsig	NA	notsig	NA	notsig	NA	notsig	0.892066	0.000933206
ENSSSCG00000011942	1	Goat	NA	notsig	NA	notsig	NA	notsig	NA	notsig	-0.571578	0.0301842
ENSSSCG00000011933	1	Chicken	0.725042	0.0250131	NA	notsig	NA	notsig	NA	notsig	NA	notsig
ENSSSCG00000011928	1	Sheep	NA	notsig	NA	notsig	NA	notsig	-1.44306	0.00130184	NA	notsig
ENSSSCG00000011927	1	Goat	NA	notsig	NA	notsig	NA	notsig	NA	notsig	-0.931498	0.000933206
ENSSSCG00000011917	1	Goat	NA	notsig	NA	notsig	NA	notsig	NA	notsig	-0.765235	0.00163562
ENSSSCG00000011916	1	Sheep	NA	notsig	NA	notsig	NA	notsig	0.61596	0.0275508	NA	notsig
ENSSSCG00000011914	1	Sheep	NA	notsig	NA	notsig	NA	notsig	0.865517	0.030985	NA	notsig
ENSSSCG00000011904	1	Cattly/yak	NA	notsig	-1.80605	0.0477499	NA	notsig	NA	notsig	NA	notsig
ENSSSCG00000011901	1	Goat	NA	notsig	NA	notsig	NA	notsig	NA	notsig	-0.672606	0.0411525
ENSSSCG00000011895	1	Cattly/yak	NA	notsig	-1.58627	0.000868382	NA	notsig	NA	notsig	NA	notsig
ENSSSCG00000011894	1	Goat	NA	notsig	NA	notsig	NA	notsig	NA	notsig	1.01268	0.000933206
ENSSSCG00000011885	1	Goat	NA	notsig	NA	notsig	NA	notsig	NA	notsig	-0.567137	0.032088
ENSSSCG00000011884	1	Chicken	-2.29978	0.00103934	NA	notsig	NA	notsig	NA	notsig	NA	notsig
ENSSSCG00000011880	1	Cattly/yak	NA	notsig	-2.35353	0.000868382	NA	notsig	NA	notsig	NA	notsig
ENSSSCG00000011828	1	Sheep	NA	notsig	NA	notsig	NA	notsig	-1.0865	0.00130184	NA	notsig
ENSSSCG00000011827	1	Goat	NA	notsig	NA	notsig	NA	notsig	NA	notsig	-0.693272	0.00719077
ENSSSCG00000011815	1	Chicken	-1.99273	0.00103934	NA	notsig	NA	notsig	NA	notsig	NA	notsig
ENSSSCG00000011806	1	Goat	NA	notsig	NA	notsig	NA	notsig	NA	notsig	0.80241	0.0191361
ENSSSCG00000011802	1	Cattly/yak	NA	notsig	-7.32666	0.000868382	NA	notsig	NA	notsig	NA	notsig
ENSSSCG00000011800	1	Cattly/yak	NA	notsig	#NAME?	0.000868382	NA	notsig	NA	notsig	NA	notsig
ENSSSCG00000011799	1	Cattly/yak	NA	notsig	-5.06308	0.000868382	NA	notsig	NA	notsig	NA	notsig
ENSSSCG00000011775	1	Goat	NA	notsig	NA	notsig	NA	notsig	NA	notsig	-1.03991	0.000933206
ENSSSCG00000011769	1	Goat	NA	notsig	NA	notsig	NA	notsig	NA	notsig	-0.970989	0.000933206
ENSSSCG00000011764	1	Chicken	0.552878	0.0186956	NA	notsig	NA	notsig	NA	notsig	NA	notsig
ENSSSCG00000011763	1	Goat	NA	notsig	NA	notsig	NA	notsig	NA	notsig	-0.695343	0.00541647
ENSSSCG00000011750	1	Sheep	NA	notsig	NA	notsig	NA	notsig	0.758497	0.00130184	NA	notsig
ENSSSCG00000011747	1	Sheep	NA	notsig	NA	notsig	NA	notsig	-1.65401	0.0496769	NA	notsig
ENSSSCG00000011743	1	Sheep	NA	notsig	NA	notsig	NA	notsig	-0.777607	0.00237537	NA	notsig
ENSSSCG00000011740	1	Chicken	-1.10902	0.00103934	NA	notsig	NA	notsig	NA	notsig	NA	notsig
ENSSSCG00000011739	1	Goat	NA	notsig	NA	notsig	NA	notsig	NA	notsig	-0.645049	0.0235253
ENSSSCG00000011729	1	Cattly/yak	NA	notsig	0.659437	0.0381372	NA	notsig	NA	notsig	NA	notsig
ENSSSCG00000011727	1	Cattly/yak	NA	notsig	2.13921	0.000868382	NA	notsig	NA	notsig	NA	notsig
ENSSSCG00000011710	1	Goat	NA	notsig	NA	notsig	NA	notsig	NA	notsig	-0.655272	0.00994199
ENSSSCG00000011708	1	Pig	NA	notsig	NA	notsig	-0.75806	0.0299668	NA	notsig	NA	notsig
ENSSSCG00000011704	1	Sheep	NA	notsig	NA	notsig	NA	notsig	-0.50689	0.042077	NA	notsig
ENSSSCG00000011703	1	Cattly/yak	NA	notsig	-5.57519	0.0310336	NA	notsig	NA	notsig	NA	notsig
ENSSSCG00000011695	1	Goat	NA	notsig	NA	notsig	NA	notsig	NA	notsig	-0.878476	0.00493171
ENSSSCG00000011684	1	Goat	NA	notsig	NA	notsig	NA	notsig	NA	notsig	-0.554509	0.0304067
ENSSSCG00000011664	1	Sheep	NA	notsig	NA	notsig	NA	notsig	-0.855512	0.0186647	NA	notsig
ENSSSCG00000011653	1	Cattly/yak	NA	notsig	-0.646011	0.0391344	NA	notsig	NA	notsig	NA	notsig
ENSSSCG00000011645	1	Goat	NA	notsig	NA	notsig	NA	notsig	NA	notsig	-0.632618	0.0194642
ENSSSCG00000011641	1	Cattly/yak	NA	notsig	-1.28494	0.000868382	NA	notsig	NA	notsig	NA	notsig
ENSSSCG00000011630	1	Goat	NA	notsig	NA	notsig	NA	notsig	NA	notsig	-1.28957	0.000933206
ENSSSCG00000011629	1	Sheep	NA	notsig	NA	notsig	NA	notsig	0.614929	0.0228682	NA	notsig
ENSSSCG00000011622	1	Goat	NA	notsig	NA	notsig	NA	notsig	NA	notsig	0.587626	0.0265283
ENSSSCG00000011602	1	Goat	NA	notsig	NA	notsig	NA	notsig	NA	notsig	0.546922	0.0409507
ENSSSCG00000011557	1	Goat	NA	notsig	NA	notsig	NA	notsig	NA	notsig	2.34313	0.004432
ENSSSCG00000011553	1	Goat	NA	notsig	NA	notsig	NA	notsig	NA	notsig	0.914731	0.0210328
ENSSSCG00000011529	1	Goat	NA	notsig	NA	notsig	NA	notsig	NA	notsig	-0.659293	0.0145276
ENSSSCG00000011510	1	Goat	NA	notsig	NA	notsig	NA	notsig	NA	notsig	-0.721289	0.004432
ENSSSCG00000011501	1	Sheep	NA	notsig	NA	notsig	NA	notsig	0.59179	0.0144518	NA	notsig
ENSSSCG00000011499	1	Goat	NA	notsig	NA	notsig	NA	notsig	NA	notsig	0.650212	0.00919572
ENSSSCG00000011498	1	Goat	NA	notsig	NA	notsig	NA	notsig	NA	notsig	-0.685644	0.0123613
ENSSSCG00000011495	1	Goat	NA	notsig	NA	notsig	NA	notsig	NA	notsig	0.725464	0.0156435
ENSSSCG00000011466	1	Goat	NA	notsig	NA	notsig	NA	notsig	NA	notsig	-0.742819	0.00163562
ENSSSCG00000011456	1	Sheep	NA	notsig	NA	notsig	NA	notsig	0.922381	0.00583145	NA	notsig
ENSSSCG00000011449	1	Goat	NA	notsig	NA	notsig	NA	notsig	NA	notsig	-0.639381	0.0110453
ENSSSCG00000011446	1	Sheep	NA	notsig	NA	notsig	NA	notsig	0.562574	0.0365436	NA	notsig
ENSSSCG00000011432	1	Cattly/yak	NA	notsig	0.870134	0.0460674	NA	notsig	NA	notsig	NA	notsig
ENSSSCG00000011413	1	Cattly/yak	NA	notsig	-0.745081	0.0458189	NA	notsig	NA	notsig	NA	notsig
ENSSSCG00000011412	1	Chicken	0.876141	0.00103934	NA	notsig	NA	notsig	NA	notsig	NA	notsig
ENSSSCG00000011405	1	Chicken	1.00699	0.00103934	NA	notsig	NA	notsig	NA	notsig	NA	notsig
ENSSSCG00000011398	1	Chicken	0.972519	0.00103934	NA	notsig	NA	notsig	NA	notsig	NA	notsig
ENSSSCG00000011391	1	Sheep	NA	notsig	NA	notsig	NA	notsig	-0.807286	0.00130184	NA	notsig
ENSSSCG00000011379	1	Cattly/yak	NA	notsig	0.859444	0.0172133	NA	notsig	NA	notsig	NA	notsig
ENSSSCG00000011375	1	Sheep	NA	notsig	NA	notsig	NA	notsig	0.565542	0.0139188	NA	notsig
ENSSSCG00000011368	1	Cattly/yak	NA	notsig	0.649617	0.0239381	NA	notsig	NA	notsig	NA	notsig
ENSSSCG00000011357	1	Goat	NA	notsig	NA	notsig	NA	notsig	NA	notsig	-1.05408	0.0123613
ENSSSCG00000011317	1	Cattly/yak	NA	notsig	0.778912	0.00798879	NA	notsig	NA	notsig	NA	notsig
ENSSSCG00000011308	1	Goat	NA	notsig	NA	notsig	NA	notsig	NA	notsig	-1.04436	0.00342982
ENSSSCG00000011297	1	Cattly/yak	NA	notsig	0.887329	0.000868382	NA	notsig	NA	notsig	NA	notsig
ENSSSCG00000011280	1	Chicken	-0.947218	0.0304824	NA	notsig	NA	notsig	NA	notsig	NA	notsig
ENSSSCG00000011261	1	Goat	NA	notsig	NA	notsig	NA	notsig	NA	notsig	-0.54447	0.0358942
ENSSSCG00000011243	1	Goat	NA	notsig	NA	notsig	NA	notsig	NA	notsig	-0.555407	0.0413349
ENSSSCG00000011241	1	Chicken	-1.68881	0.00659145	NA	notsig	NA	notsig	NA	notsig	NA	notsig
ENSSSCG00000011238	1	Chicken	2.1487	0.00103934	NA	notsig	NA	notsig	NA	notsig	NA	notsig
ENSSSCG00000011233	1	Chicken	0.566536	0.0135647	NA	notsig	NA	notsig	NA	notsig	NA	notsig
ENSSSCG00000011216	1	Cattly/yak	NA	notsig	1.46025	0.000868382	NA	notsig	NA	notsig	NA	notsig
ENSSSCG00000011215	1	Goat	NA	notsig	NA	notsig	NA	notsig	NA	notsig	0.690867	0.00759207
ENSSSCG00000011201	1	Chicken	-1.84581	0.00103934	NA	notsig	NA	notsig	NA	notsig	NA	notsig
ENSSSCG00000011182	1	Cattly/yak	NA	notsig	-1.07402	0.0348048	NA	notsig	NA	notsig	NA	notsig
ENSSSCG00000011169	1	Goat	NA	notsig	NA	notsig	NA	notsig	NA	notsig	-0.970011	0.00342982
ENSSSCG00000011162	1	Sheep	NA	notsig	NA	notsig	NA	notsig	0.529591	0.0289101	NA	notsig
ENSSSCG00000011157	1	Sheep	NA	notsig	NA	notsig	NA	notsig	0.814002	0.00130184	NA	notsig
ENSSSCG00000011133	1	Chicken	-0.798091	0.00932344	NA	notsig	NA	notsig	NA	notsig	NA	notsig
ENSSSCG00000011120	1	Goat	NA	notsig	NA	notsig	NA	notsig	NA	notsig	0.785661	0.023812
ENSSSCG00000011102	1	Sheep	NA	notsig	NA	notsig	NA	notsig	-0.837616	0.00130184	NA	notsig
ENSSSCG00000011082	1	Goat	NA	notsig	NA	notsig	NA	notsig	NA	notsig	-0.7147	0.00541647
ENSSSCG00000011079	1	Chicken	-0.694194	0.0224662	NA	notsig	NA	notsig	NA	notsig	NA	notsig
ENSSSCG00000011071	1	Goat	NA	notsig	NA	notsig	NA	notsig	NA	notsig	-0.752158	0.0470438
ENSSSCG00000011066	1	Goat	NA	notsig	NA	notsig	NA	notsig	NA	notsig	-0.743328	0.00493171
ENSSSCG00000011055	1	Cattly/yak	NA	notsig	-0.83139	0.00418165	NA	notsig	NA	notsig	NA	notsig
ENSSSCG00000011046	1	Cattly/yak	NA	notsig	1.57979	0.000868382	NA	notsig	NA	notsig	NA	notsig
ENSSSCG00000011040	1	Sheep	NA	notsig	NA	notsig	NA	notsig	0.863884	0.00130184	NA	notsig
ENSSSCG00000011027	1	Chicken	0.557383	0.0135647	NA	notsig	NA	notsig	NA	notsig	NA	notsig
ENSSSCG00000011023	1	Goat	NA	notsig	NA	notsig	NA	notsig	NA	notsig	0.983214	0.0139373
ENSSSCG00000011013	1	Goat	NA	notsig	NA	notsig	NA	notsig	NA	notsig	-0.620924	0.0150544
ENSSSCG00000011010	1	Goat	NA	notsig	NA	notsig	NA	notsig	NA	notsig	-0.760484	0.0132656
ENSSSCG00000010999	1	Goat	NA	notsig	NA	notsig	NA	notsig	NA	notsig	-0.606248	0.0166199
ENSSSCG00000010955	1	Sheep	NA	notsig	NA	notsig	NA	notsig	-0.622581	0.0106785	NA	notsig
ENSSSCG00000010947	1	Cattly/yak	NA	notsig	-4.76998	0.000868382	NA	notsig	NA	notsig	NA	notsig
ENSSSCG00000010922	1	Cattly/yak	NA	notsig	1.30447	0.0467767	NA	notsig	NA	notsig	NA	notsig
ENSSSCG00000010892	1	Chicken	-1.80078	0.00103934	NA	notsig	NA	notsig	NA	notsig	NA	notsig
ENSSSCG00000010885	1	Chicken	-0.813328	0.0349829	NA	notsig	NA	notsig	NA	notsig	NA	notsig
ENSSSCG00000010879	1	Cattly/yak	NA	notsig	1.44982	0.000868382	NA	notsig	NA	notsig	NA	notsig
ENSSSCG00000010872	1	Sheep	NA	notsig	NA	notsig	NA	notsig	-0.629122	0.0242977	NA	notsig
ENSSSCG00000010854	1	Cattly/yak	NA	notsig	-0.758977	0.00981542	NA	notsig	NA	notsig	NA	notsig
ENSSSCG00000010836	1	Goat	NA	notsig	NA	notsig	NA	notsig	NA	notsig	-0.641992	0.0132656
ENSSSCG00000010808	1	Chicken	-1.23274	0.00103934	NA	notsig	NA	notsig	NA	notsig	NA	notsig
ENSSSCG00000010796	1	Goat	NA	notsig	NA	notsig	NA	notsig	NA	notsig	-0.648244	0.00842145
ENSSSCG00000010795	1	Chicken	0.585764	0.0104825	NA	notsig	NA	notsig	NA	notsig	NA	notsig
ENSSSCG00000010742	1	Cattly/yak	NA	notsig	-1.16217	0.000868382	NA	notsig	NA	notsig	NA	notsig
ENSSSCG00000010738	1	Cattly/yak	NA	notsig	0.907223	0.000868382	NA	notsig	NA	notsig	NA	notsig
ENSSSCG00000010723	1	Cattly/yak	NA	notsig	-1.0738	0.000868382	NA	notsig	NA	notsig	NA	notsig
ENSSSCG00000010691	1	Chicken	0.690634	0.0437643	NA	notsig	NA	notsig	NA	notsig	NA	notsig
ENSSSCG00000010681	1	Goat	NA	notsig	NA	notsig	NA	notsig	NA	notsig	-0.653472	0.0278679
ENSSSCG00000010669	1	Goat	NA	notsig	NA	notsig	NA	notsig	NA	notsig	-0.506424	0.0490438
ENSSSCG00000010665	1	Chicken	1.03223	0.0120298	NA	notsig	NA	notsig	NA	notsig	NA	notsig
ENSSSCG00000010655	1	Cattly/yak	NA	notsig	-1.14831	0.0366117	NA	notsig	NA	notsig	NA	notsig
ENSSSCG00000010653	1	Cattly/yak	NA	notsig	-1.49187	0.0239381	NA	notsig	NA	notsig	NA	notsig
ENSSSCG00000010648	1	Goat	NA	notsig	NA	notsig	NA	notsig	NA	notsig	-1.47892	0.000933206
ENSSSCG00000010647	1	Goat	NA	notsig	NA	notsig	NA	notsig	NA	notsig	0.633662	0.047519
ENSSSCG00000010631	1	Goat	NA	notsig	NA	notsig	NA	notsig	NA	notsig	-1.0014	0.00163562
ENSSSCG00000010628	1	Goat	NA	notsig	NA	notsig	NA	notsig	NA	notsig	-0.682586	0.0110453
ENSSSCG00000010625	1	Goat	NA	notsig	NA	notsig	NA	notsig	NA	notsig	-0.697334	0.004432
ENSSSCG00000010600	1	Goat	NA	notsig	NA	notsig	NA	notsig	NA	notsig	0.956968	0.0341659
ENSSSCG00000010597	1	Goat	NA	notsig	NA	notsig	NA	notsig	NA	notsig	-0.927208	0.0207985
ENSSSCG00000010594	1	Goat	NA	notsig	NA	notsig	NA	notsig	NA	notsig	-0.818295	0.000933206
ENSSSCG00000010586	1	Goat	NA	notsig	NA	notsig	NA	notsig	NA	notsig	0.985767	0.00801295
ENSSSCG00000010565	1	Goat	NA	notsig	NA	notsig	NA	notsig	NA	notsig	-0.681803	0.0123613
ENSSSCG00000010551	1	Goat	NA	notsig	NA	notsig	NA	notsig	NA	notsig	-1.08486	0.000933206
ENSSSCG00000010550	1	Goat	NA	notsig	NA	notsig	NA	notsig	NA	notsig	-0.695969	0.0163123
ENSSSCG00000010548	1	Goat	NA	notsig	NA	notsig	NA	notsig	NA	notsig	-0.615156	0.0163123
ENSSSCG00000010542	1	Goat	NA	notsig	NA	notsig	NA	notsig	NA	notsig	-0.761828	0.00163562
ENSSSCG00000010541	1	Sheep	NA	notsig	NA	notsig	NA	notsig	0.629429	0.0154925	NA	notsig
ENSSSCG00000010539	1	Goat	NA	notsig	NA	notsig	NA	notsig	NA	notsig	-0.581664	0.0292339
ENSSSCG00000010534	1	Goat	NA	notsig	NA	notsig	NA	notsig	NA	notsig	0.651958	0.0474016
ENSSSCG00000010529	1	Sheep	NA	notsig	NA	notsig	NA	notsig	-1.27274	0.042077	NA	notsig
ENSSSCG00000010514	1	Sheep	NA	notsig	NA	notsig	NA	notsig	0.67942	0.00416078	NA	notsig
ENSSSCG00000010509	1	Chicken	-1.76818	0.00103934	NA	notsig	NA	notsig	NA	notsig	NA	notsig
ENSSSCG00000010504	1	Chicken	-2.01503	0.00103934	NA	notsig	NA	notsig	NA	notsig	NA	notsig
ENSSSCG00000010503	1	Goat	NA	notsig	NA	notsig	NA	notsig	NA	notsig	-0.804438	0.00719077
ENSSSCG00000010495	1	Sheep	NA	notsig	NA	notsig	NA	notsig	0.659064	0.0123612	NA	notsig
ENSSSCG00000010484	1	Goat	NA	notsig	NA	notsig	NA	notsig	NA	notsig	-0.832953	0.00163562
ENSSSCG00000010479	1	Cattly/yak	NA	notsig	-3.16611	0.000868382	NA	notsig	NA	notsig	NA	notsig
ENSSSCG00000010469	1	Goat	NA	notsig	NA	notsig	NA	notsig	NA	notsig	-0.720581	0.0200376
ENSSSCG00000010462	1	Sheep	NA	notsig	NA	notsig	NA	notsig	0.652614	0.0289101	NA	notsig
ENSSSCG00000010456	1	Cattly/yak	NA	notsig	1.00099	0.000868382	NA	notsig	NA	notsig	NA	notsig
ENSSSCG00000010449	1	Cattly/yak	NA	notsig	1.59761	0.00475612	NA	notsig	NA	notsig	NA	notsig
ENSSSCG00000010448	1	Chicken	-0.869828	0.00103934	NA	notsig	NA	notsig	NA	notsig	NA	notsig
ENSSSCG00000010428	1	Cattly/yak	NA	notsig	4.10765	0.000868382	NA	notsig	NA	notsig	NA	notsig
ENSSSCG00000010414	1	Goat	NA	notsig	NA	notsig	NA	notsig	NA	notsig	1.10612	0.00287344
ENSSSCG00000010403	1	Cattly/yak	NA	notsig	1.05462	0.000868382	NA	notsig	NA	notsig	NA	notsig
ENSSSCG00000010389	1	Sheep	NA	notsig	NA	notsig	NA	notsig	0.588107	0.00868486	NA	notsig
ENSSSCG00000010359	1	Goat	NA	notsig	NA	notsig	NA	notsig	NA	notsig	0.979239	0.00163562
ENSSSCG00000010331	1	Sheep	NA	notsig	NA	notsig	NA	notsig	0.46121	0.0461235	NA	notsig
ENSSSCG00000010327	1	Cattly/yak	NA	notsig	0.660016	0.027232	NA	notsig	NA	notsig	NA	notsig
ENSSSCG00000010321	1	Sheep	NA	notsig	NA	notsig	NA	notsig	0.910687	0.0365436	NA	notsig
ENSSSCG00000010314	1	Goat	NA	notsig	NA	notsig	NA	notsig	NA	notsig	-0.576604	0.0309223
ENSSSCG00000010308	1	Goat	NA	notsig	NA	notsig	NA	notsig	NA	notsig	-0.624055	0.0228033
ENSSSCG00000010304	1	Cattly/yak	NA	notsig	-0.953152	0.0437197	NA	notsig	NA	notsig	NA	notsig
ENSSSCG00000010278	1	Sheep	NA	notsig	NA	notsig	NA	notsig	-1.40186	0.00130184	NA	notsig
ENSSSCG00000010276	1	Goat	NA	notsig	NA	notsig	NA	notsig	NA	notsig	0.85751	0.0123613
ENSSSCG00000010275	1	Sheep	NA	notsig	NA	notsig	NA	notsig	0.668769	0.0257273	NA	notsig
ENSSSCG00000010260	1	Goat	NA	notsig	NA	notsig	NA	notsig	NA	notsig	-0.599699	0.0205867
ENSSSCG00000010258	1	Cattly/yak	NA	notsig	0.912963	0.000868382	NA	notsig	NA	notsig	NA	notsig
ENSSSCG00000010246	1	Goat	NA	notsig	NA	notsig	NA	notsig	NA	notsig	-0.938021	0.000933206
ENSSSCG00000010233	1	Chicken	1.68515	0.00103934	NA	notsig	NA	notsig	NA	notsig	NA	notsig
ENSSSCG00000010229	1	Goat	NA	notsig	NA	notsig	NA	notsig	NA	notsig	-0.60774	0.0292339
ENSSSCG00000010212	1	Sheep	NA	notsig	NA	notsig	NA	notsig	0.798181	0.00130184	NA	notsig
ENSSSCG00000010211	1	Goat	NA	notsig	NA	notsig	NA	notsig	NA	notsig	-0.626779	0.043729
ENSSSCG00000010204	1	Cattly/yak	NA	notsig	0.859596	0.0246491	NA	notsig	NA	notsig	NA	notsig
ENSSSCG00000010155	1	Goat	NA	notsig	NA	notsig	NA	notsig	NA	notsig	-1.41513	0.000933206
ENSSSCG00000010151	1	Goat	NA	notsig	NA	notsig	NA	notsig	NA	notsig	0.657641	0.0156435
ENSSSCG00000010146	1	Chicken	-0.65365	0.0364774	NA	notsig	NA	notsig	NA	notsig	NA	notsig
ENSSSCG00000010144	1	Sheep	NA	notsig	NA	notsig	NA	notsig	0.584804	0.0467667	NA	notsig
ENSSSCG00000010140	1	Cattly/yak	NA	notsig	2.54701	0.000868382	NA	notsig	NA	notsig	NA	notsig
ENSSSCG00000010122	1	Cattly/yak	NA	notsig	1.46563	0.000868382	NA	notsig	NA	notsig	NA	notsig
ENSSSCG00000010107	1	Goat	NA	notsig	NA	notsig	NA	notsig	NA	notsig	0.83653	0.0120577
ENSSSCG00000010092	1	Sheep	NA	notsig	NA	notsig	NA	notsig	0.694444	0.00130184	NA	notsig
ENSSSCG00000010087	1	Cattly/yak	NA	notsig	-3.54663	0.0366117	NA	notsig	NA	notsig	NA	notsig
ENSSSCG00000010073	1	Chicken	0.588736	0.0145597	NA	notsig	NA	notsig	NA	notsig	NA	notsig
ENSSSCG00000010063	1	Cattly/yak	NA	notsig	1.22348	0.000868382	NA	notsig	NA	notsig	NA	notsig
ENSSSCG00000010059	1	Goat	NA	notsig	NA	notsig	NA	notsig	NA	notsig	1.20585	0.000933206
ENSSSCG00000010058	1	Goat	NA	notsig	NA	notsig	NA	notsig	NA	notsig	-0.607514	0.0225217
ENSSSCG00000010032	1	Goat	NA	notsig	NA	notsig	NA	notsig	NA	notsig	0.740013	0.0276568
ENSSSCG00000010026	1	Cattly/yak	NA	notsig	0.834436	0.00748042	NA	notsig	NA	notsig	NA	notsig
ENSSSCG00000010025	1	Goat	NA	notsig	NA	notsig	NA	notsig	NA	notsig	0.62611	0.0309223
ENSSSCG00000009978	1	Goat	NA	notsig	NA	notsig	NA	notsig	NA	notsig	0.547953	0.0357395
ENSSSCG00000009964	1	Cattly/yak	NA	notsig	1.16346	0.0137864	NA	notsig	NA	notsig	NA	notsig
ENSSSCG00000009944	1	Chicken	-0.557218	0.0140891	NA	notsig	NA	notsig	NA	notsig	NA	notsig
ENSSSCG00000009943	1	Goat	NA	notsig	NA	notsig	NA	notsig	NA	notsig	1.17412	0.00163562
ENSSSCG00000009916	1	Sheep	NA	notsig	NA	notsig	NA	notsig	0.477019	0.0491834	NA	notsig
ENSSSCG00000009912	1	Cattly/yak	NA	notsig	-1.53519	0.000868382	NA	notsig	NA	notsig	NA	notsig
ENSSSCG00000009908	1	Goat	NA	notsig	NA	notsig	NA	notsig	NA	notsig	-0.898286	0.00591877
ENSSSCG00000009898	1	Sheep	NA	notsig	NA	notsig	NA	notsig	0.500813	0.0289101	NA	notsig
ENSSSCG00000009888	1	Goat	NA	notsig	NA	notsig	NA	notsig	NA	notsig	-0.588509	0.0223184
ENSSSCG00000009887	1	Goat	NA	notsig	NA	notsig	NA	notsig	NA	notsig	-0.639544	0.00994199
ENSSSCG00000009873	1	Sheep	NA	notsig	NA	notsig	NA	notsig	-1.07668	0.0382063	NA	notsig
ENSSSCG00000009860	1	Sheep	NA	notsig	NA	notsig	NA	notsig	0.494273	0.048391	NA	notsig
ENSSSCG00000009858	1	Sheep	NA	notsig	NA	notsig	NA	notsig	0.508918	0.040846	NA	notsig
ENSSSCG00000009824	1	Cattly/yak	NA	notsig	-0.957059	0.0310336	NA	notsig	NA	notsig	NA	notsig
ENSSSCG00000009820	1	Goat	NA	notsig	NA	notsig	NA	notsig	NA	notsig	-0.800723	0.004432
ENSSSCG00000009817	1	Chicken	-1.92379	0.00103934	NA	notsig	NA	notsig	NA	notsig	NA	notsig
ENSSSCG00000009816	1	Chicken	-1.16978	0.00103934	NA	notsig	NA	notsig	NA	notsig	NA	notsig
ENSSSCG00000009815	1	Chicken	-0.74323	0.0130477	NA	notsig	NA	notsig	NA	notsig	NA	notsig
ENSSSCG00000009806	1	Goat	NA	notsig	NA	notsig	NA	notsig	NA	notsig	0.691403	0.0230283
ENSSSCG00000009804	1	Cattly/yak	NA	notsig	-0.873445	0.00232536	NA	notsig	NA	notsig	NA	notsig
ENSSSCG00000009791	1	Goat	NA	notsig	NA	notsig	NA	notsig	NA	notsig	-0.594523	0.0188423
ENSSSCG00000009775	1	Chicken	0.500428	0.0490929	NA	notsig	NA	notsig	NA	notsig	NA	notsig
ENSSSCG00000009773	1	Cattly/yak	NA	notsig	1.03863	0.000868382	NA	notsig	NA	notsig	NA	notsig
ENSSSCG00000009771	1	Goat	NA	notsig	NA	notsig	NA	notsig	NA	notsig	-0.583388	0.048717
ENSSSCG00000009768	1	Chicken	-0.69497	0.0349829	NA	notsig	NA	notsig	NA	notsig	NA	notsig
ENSSSCG00000009766	1	Cattly/yak	NA	notsig	0.939082	0.000868382	NA	notsig	NA	notsig	NA	notsig
ENSSSCG00000009755	1	Goat	NA	notsig	NA	notsig	NA	notsig	NA	notsig	1.01457	0.0126197
ENSSSCG00000009747	1	Cattly/yak	NA	notsig	-0.86844	0.027232	NA	notsig	NA	notsig	NA	notsig
ENSSSCG00000009745	1	Sheep	NA	notsig	NA	notsig	NA	notsig	-0.659233	0.0228682	NA	notsig
ENSSSCG00000009735	1	Cattly/yak	NA	notsig	1.92011	0.00748042	NA	notsig	NA	notsig	NA	notsig
ENSSSCG00000009701	1	Chicken	0.519375	0.0320312	NA	notsig	NA	notsig	NA	notsig	NA	notsig
ENSSSCG00000009680	1	Goat	NA	notsig	NA	notsig	NA	notsig	NA	notsig	0.80868	0.00287344
ENSSSCG00000009675	1	Chicken	0.986227	0.00103934	NA	notsig	NA	notsig	NA	notsig	NA	notsig
ENSSSCG00000009672	1	Cattly/yak	NA	notsig	0.613273	0.0467767	NA	notsig	NA	notsig	NA	notsig
ENSSSCG00000009650	1	Goat	NA	notsig	NA	notsig	NA	notsig	NA	notsig	0.936701	0.00163562
ENSSSCG00000009641	1	Goat	NA	notsig	NA	notsig	NA	notsig	NA	notsig	0.875976	0.00342982
ENSSSCG00000009640	1	Cattly/yak	NA	notsig	0.839455	0.0121103	NA	notsig	NA	notsig	NA	notsig
ENSSSCG00000009594	1	Goat	NA	notsig	NA	notsig	NA	notsig	NA	notsig	-0.637553	0.0166199
ENSSSCG00000009565	1	Goat	NA	notsig	NA	notsig	NA	notsig	NA	notsig	0.549586	0.0397607
ENSSSCG00000009563	1	Goat	NA	notsig	NA	notsig	NA	notsig	NA	notsig	0.669683	0.0110453
ENSSSCG00000009560	1	Chicken	0.498624	0.0456802	NA	notsig	NA	notsig	NA	notsig	NA	notsig
ENSSSCG00000009558	1	Cattly/yak	NA	notsig	-6.04691	0.0168119	NA	notsig	NA	notsig	NA	notsig
ENSSSCG00000009553	1	Goat	NA	notsig	NA	notsig	NA	notsig	NA	notsig	0.567725	0.0332652
ENSSSCG00000009535	1	Cattly/yak	NA	notsig	0.83389	0.0470743	NA	notsig	NA	notsig	NA	notsig
ENSSSCG00000009524	1	Goat	NA	notsig	NA	notsig	NA	notsig	NA	notsig	0.719688	0.0328563
ENSSSCG00000009519	1	Sheep	NA	notsig	NA	notsig	NA	notsig	0.623052	0.0257273	NA	notsig
ENSSSCG00000009517	1	Chicken	-1.7708	0.0493636	NA	notsig	NA	notsig	NA	notsig	NA	notsig
ENSSSCG00000009477	1	Chicken	0.661552	0.00265862	NA	notsig	NA	notsig	NA	notsig	NA	notsig
ENSSSCG00000009472	1	Goat	NA	notsig	NA	notsig	NA	notsig	NA	notsig	-0.562287	0.0315837
ENSSSCG00000009442	1	Cattly/yak	NA	notsig	0.984735	0.0409197	NA	notsig	NA	notsig	NA	notsig
ENSSSCG00000009441	1	Goat	NA	notsig	NA	notsig	NA	notsig	NA	notsig	-0.771346	0.00229604
ENSSSCG00000009440	1	Goat	NA	notsig	NA	notsig	NA	notsig	NA	notsig	-0.634785	0.0389815
ENSSSCG00000009431	1	Sheep	NA	notsig	NA	notsig	NA	notsig	-0.734509	0.00416078	NA	notsig
ENSSSCG00000009429	1	Chicken	-2.01332	0.00659145	NA	notsig	NA	notsig	NA	notsig	NA	notsig
ENSSSCG00000009413	1	Cattly/yak	NA	notsig	-5.69953	0.000868382	NA	notsig	NA	notsig	NA	notsig
ENSSSCG00000009410	1	Chicken	-0.785457	0.00776454	NA	notsig	NA	notsig	NA	notsig	NA	notsig
ENSSSCG00000009405	1	Chicken	0.527043	0.0288927	NA	notsig	NA	notsig	NA	notsig	NA	notsig
ENSSSCG00000009400	1	Chicken	0.574474	0.026583	NA	notsig	NA	notsig	NA	notsig	NA	notsig
ENSSSCG00000009385	1	Cattly/yak	NA	notsig	2.59247	0.000868382	NA	notsig	NA	notsig	NA	notsig
ENSSSCG00000009369	1	Goat	NA	notsig	NA	notsig	NA	notsig	NA	notsig	-0.568623	0.0409507
ENSSSCG00000009361	1	Goat	NA	notsig	NA	notsig	NA	notsig	NA	notsig	-1.09071	0.000933206
ENSSSCG00000009334	1	Goat	NA	notsig	NA	notsig	NA	notsig	NA	notsig	-1.75517	0.000933206
ENSSSCG00000009330	1	Chicken	-2.24438	0.00103934	NA	notsig	NA	notsig	NA	notsig	NA	notsig
ENSSSCG00000009302	1	Cattly/yak	NA	notsig	0.703334	0.0470743	NA	notsig	NA	notsig	NA	notsig
ENSSSCG00000009238	1	Cattly/yak	NA	notsig	-1.28456	0.000868382	NA	notsig	NA	notsig	NA	notsig
ENSSSCG00000009228	1	Cattly/yak	NA	notsig	-1.77081	0.00532418	NA	notsig	NA	notsig	NA	notsig
ENSSSCG00000009222	1	Sheep	NA	notsig	NA	notsig	NA	notsig	-1.04304	0.00130184	NA	notsig
ENSSSCG00000009206	1	Chicken	-0.86857	0.0237341	NA	notsig	NA	notsig	NA	notsig	NA	notsig
ENSSSCG00000009194	1	Chicken	1.68648	0.00103934	NA	notsig	NA	notsig	NA	notsig	NA	notsig
ENSSSCG00000009193	1	Goat	NA	notsig	NA	notsig	NA	notsig	NA	notsig	-0.737575	0.0142
ENSSSCG00000009192	1	Sheep	NA	notsig	NA	notsig	NA	notsig	0.672316	0.00130184	NA	notsig
ENSSSCG00000009186	1	Sheep	NA	notsig	NA	notsig	NA	notsig	0.576396	0.0293815	NA	notsig
ENSSSCG00000009178	1	Goat	NA	notsig	NA	notsig	NA	notsig	NA	notsig	-0.608642	0.0271689
ENSSSCG00000009164	1	Goat	NA	notsig	NA	notsig	NA	notsig	NA	notsig	-1.0172	0.00163562
ENSSSCG00000009151	1	Cattly/yak	NA	notsig	-0.849332	0.00358076	NA	notsig	NA	notsig	NA	notsig
ENSSSCG00000009145	1	Goat	NA	notsig	NA	notsig	NA	notsig	NA	notsig	-0.878521	0.00397247
ENSSSCG00000009123	1	Sheep	NA	notsig	NA	notsig	NA	notsig	0.709614	0.00130184	NA	notsig
ENSSSCG00000009110	1	Sheep	NA	notsig	NA	notsig	NA	notsig	-0.616566	0.0154925	NA	notsig
ENSSSCG00000009106	1	Cattly/yak	NA	notsig	1.08323	0.00418165	NA	notsig	NA	notsig	NA	notsig
ENSSSCG00000009101	1	Chicken	1.68972	0.00103934	NA	notsig	NA	notsig	NA	notsig	NA	notsig
ENSSSCG00000009098	1	Sheep	NA	notsig	NA	notsig	NA	notsig	1.06954	0.0300443	NA	notsig
ENSSSCG00000009096	1	Goat	NA	notsig	NA	notsig	NA	notsig	NA	notsig	-0.598264	0.0247706
ENSSSCG00000009077	1	Goat	NA	notsig	NA	notsig	NA	notsig	NA	notsig	-0.934738	0.00759207
ENSSSCG00000009055	1	Goat	NA	notsig	NA	notsig	NA	notsig	NA	notsig	-0.999769	0.00287344
ENSSSCG00000009047	1	Goat	NA	notsig	NA	notsig	NA	notsig	NA	notsig	-0.596567	0.0181981
ENSSSCG00000009043	1	Goat	NA	notsig	NA	notsig	NA	notsig	NA	notsig	-0.565604	0.0294618
ENSSSCG00000009031	1	Sheep	NA	notsig	NA	notsig	NA	notsig	0.773372	0.00130184	NA	notsig
ENSSSCG00000009023	1	Chicken	0.606327	0.0158853	NA	notsig	NA	notsig	NA	notsig	NA	notsig
ENSSSCG00000009004	1	Goat	NA	notsig	NA	notsig	NA	notsig	NA	notsig	2.19905	0.00229604
ENSSSCG00000008991	1	Goat	NA	notsig	NA	notsig	NA	notsig	NA	notsig	1.0775	0.000933206
ENSSSCG00000008984	1	Chicken	-0.644697	0.0338477	NA	notsig	NA	notsig	NA	notsig	NA	notsig
ENSSSCG00000008982	1	Chicken	1.11722	0.00103934	NA	notsig	NA	notsig	NA	notsig	NA	notsig
ENSSSCG00000008974	1	Goat	NA	notsig	NA	notsig	NA	notsig	NA	notsig	-0.654571	0.0334512
ENSSSCG00000008973	1	Cattly/yak	NA	notsig	1.13102	0.0239381	NA	notsig	NA	notsig	NA	notsig
ENSSSCG00000008971	1	Goat	NA	notsig	NA	notsig	NA	notsig	NA	notsig	-0.62647	0.0166199
ENSSSCG00000008965	1	Sheep	NA	notsig	NA	notsig	NA	notsig	2.21522	0.0358723	NA	notsig
ENSSSCG00000008924	1	Goat	NA	notsig	NA	notsig	NA	notsig	NA	notsig	-0.578412	0.0274288
ENSSSCG00000008900	1	Goat	NA	notsig	NA	notsig	NA	notsig	NA	notsig	-0.563434	0.0284904
ENSSSCG00000008890	1	Goat	NA	notsig	NA	notsig	NA	notsig	NA	notsig	-1.20105	0.000933206
ENSSSCG00000008874	1	Chicken	-0.513057	0.0451279	NA	notsig	NA	notsig	NA	notsig	NA	notsig
ENSSSCG00000008873	1	Sheep	NA	notsig	NA	notsig	NA	notsig	-0.583312	0.00730674	NA	notsig
ENSSSCG00000008852	1	Goat	NA	notsig	NA	notsig	NA	notsig	NA	notsig	-1.19163	0.00163562
ENSSSCG00000008844	1	Sheep	NA	notsig	NA	notsig	NA	notsig	-0.863919	0.00130184	NA	notsig
ENSSSCG00000008842	1	Sheep	NA	notsig	NA	notsig	NA	notsig	-0.799603	0.0133864	NA	notsig
ENSSSCG00000008839	1	Goat	NA	notsig	NA	notsig	NA	notsig	NA	notsig	-1.04575	0.0123613
ENSSSCG00000008820	1	Cattly/yak	NA	notsig	-2.09944	0.000868382	NA	notsig	NA	notsig	NA	notsig
ENSSSCG00000008812	1	Sheep	NA	notsig	NA	notsig	NA	notsig	-0.805716	0.0118621	NA	notsig
ENSSSCG00000008806	1	Cattly/yak	NA	notsig	-0.84168	0.0200388	NA	notsig	NA	notsig	NA	notsig
ENSSSCG00000008801	1	Sheep	NA	notsig	NA	notsig	NA	notsig	0.497701	0.048717	NA	notsig
ENSSSCG00000008787	1	Goat	NA	notsig	NA	notsig	NA	notsig	NA	notsig	0.611482	0.0413349
ENSSSCG00000008768	1	Chicken	-1.24569	0.00103934	NA	notsig	NA	notsig	NA	notsig	NA	notsig
ENSSSCG00000008749	1	Sheep	NA	notsig	NA	notsig	NA	notsig	-0.831869	0.00503639	NA	notsig
ENSSSCG00000008745	1	Cattly/yak	NA	notsig	-1.3582	0.027232	NA	notsig	NA	notsig	NA	notsig
ENSSSCG00000008740	1	Goat	NA	notsig	NA	notsig	NA	notsig	NA	notsig	-0.840384	0.000933206
ENSSSCG00000008736	1	Chicken	0.7612	0.0182203	NA	notsig	NA	notsig	NA	notsig	NA	notsig
ENSSSCG00000008727	1	Cattly/yak	NA	notsig	1.26357	0.0384949	NA	notsig	NA	notsig	NA	notsig
ENSSSCG00000008721	1	Chicken	1.90318	0.00103934	NA	notsig	NA	notsig	NA	notsig	NA	notsig
ENSSSCG00000008701	1	Pig	NA	notsig	NA	notsig	-1.11859	0.00525163	NA	notsig	NA	notsig
ENSSSCG00000008695	1	Goat	NA	notsig	NA	notsig	NA	notsig	NA	notsig	0.98027	0.0194642
ENSSSCG00000008692	1	Goat	NA	notsig	NA	notsig	NA	notsig	NA	notsig	0.713425	0.00287344
ENSSSCG00000008691	1	Chicken	-1.26385	0.00885566	NA	notsig	NA	notsig	NA	notsig	NA	notsig
ENSSSCG00000008642	1	Sheep	NA	notsig	NA	notsig	NA	notsig	-0.663653	0.0201579	NA	notsig
ENSSSCG00000008631	1	Cattly/yak	NA	notsig	1.21863	0.000868382	NA	notsig	NA	notsig	NA	notsig
ENSSSCG00000008624	1	Sheep	NA	notsig	NA	notsig	NA	notsig	0.640309	0.0123612	NA	notsig
ENSSSCG00000008617	1	Chicken	-0.64237	0.00659145	NA	notsig	NA	notsig	NA	notsig	NA	notsig
ENSSSCG00000008605	1	Goat	NA	notsig	NA	notsig	NA	notsig	NA	notsig	-0.727878	0.0341659
ENSSSCG00000008590	1	Chicken	-0.771556	0.0334556	NA	notsig	NA	notsig	NA	notsig	NA	notsig
ENSSSCG00000008588	1	Chicken	0.849931	0.01942	NA	notsig	NA	notsig	NA	notsig	NA	notsig
ENSSSCG00000008587	1	Goat	NA	notsig	NA	notsig	NA	notsig	NA	notsig	-0.707773	0.004432
ENSSSCG00000008586	1	Goat	NA	notsig	NA	notsig	NA	notsig	NA	notsig	2.0656	0.000933206
ENSSSCG00000008577	1	Sheep	NA	notsig	NA	notsig	NA	notsig	0.744738	0.0305026	NA	notsig
ENSSSCG00000008568	1	Goat	NA	notsig	NA	notsig	NA	notsig	NA	notsig	-0.685297	0.00956208
ENSSSCG00000008545	1	Goat	NA	notsig	NA	notsig	NA	notsig	NA	notsig	-0.635076	0.0191361
ENSSSCG00000008540	1	Goat	NA	notsig	NA	notsig	NA	notsig	NA	notsig	-0.543764	0.0371463
ENSSSCG00000008529	1	Goat	NA	notsig	NA	notsig	NA	notsig	NA	notsig	-0.801007	0.00493171
ENSSSCG00000008528	1	Goat	NA	notsig	NA	notsig	NA	notsig	NA	notsig	0.711901	0.0306596
ENSSSCG00000008522	1	Pig	NA	notsig	NA	notsig	-1.54858	0.00525163	NA	notsig	NA	notsig
ENSSSCG00000008510	1	Cattly/yak	NA	notsig	0.878899	0.00358076	NA	notsig	NA	notsig	NA	notsig
ENSSSCG00000008498	1	Cattly/yak	NA	notsig	0.637707	0.0381372	NA	notsig	NA	notsig	NA	notsig
ENSSSCG00000008493	1	Goat	NA	notsig	NA	notsig	NA	notsig	NA	notsig	-0.715799	0.00493171
ENSSSCG00000008487	1	Goat	NA	notsig	NA	notsig	NA	notsig	NA	notsig	-0.680733	0.0102878
ENSSSCG00000008486	1	Cattly/yak	NA	notsig	-1.05564	0.00358076	NA	notsig	NA	notsig	NA	notsig
ENSSSCG00000008468	1	Goat	NA	notsig	NA	notsig	NA	notsig	NA	notsig	0.683274	0.0123613
ENSSSCG00000008454	1	Cattly/yak	NA	notsig	-2.72148	0.00297277	NA	notsig	NA	notsig	NA	notsig
ENSSSCG00000008453	1	Cattly/yak	NA	notsig	-1.60943	0.00847502	NA	notsig	NA	notsig	NA	notsig
ENSSSCG00000008448	1	Sheep	NA	notsig	NA	notsig	NA	notsig	0.700613	0.00237537	NA	notsig
ENSSSCG00000008444	1	Sheep	NA	notsig	NA	notsig	NA	notsig	0.691297	0.00328709	NA	notsig
ENSSSCG00000008443	1	Chicken	0.762792	0.00103934	NA	notsig	NA	notsig	NA	notsig	NA	notsig
ENSSSCG00000008427	1	Cattly/yak	NA	notsig	-2.0291	0.0430684	NA	notsig	NA	notsig	NA	notsig
ENSSSCG00000008412	1	Goat	NA	notsig	NA	notsig	NA	notsig	NA	notsig	-0.793152	0.000933206
ENSSSCG00000008406	1	Goat	NA	notsig	NA	notsig	NA	notsig	NA	notsig	-0.697029	0.0318785
ENSSSCG00000008397	1	Goat	NA	notsig	NA	notsig	NA	notsig	NA	notsig	0.649382	0.0117461
ENSSSCG00000008395	1	Chicken	-0.673192	0.0490929	NA	notsig	NA	notsig	NA	notsig	NA	notsig
ENSSSCG00000008389	1	Goat	NA	notsig	NA	notsig	NA	notsig	NA	notsig	-0.768871	0.00801295
ENSSSCG00000008383	1	Goat	NA	notsig	NA	notsig	NA	notsig	NA	notsig	-1.46166	0.000933206
ENSSSCG00000008378	1	Cattly/yak	NA	notsig	0.878087	0.00358076	NA	notsig	NA	notsig	NA	notsig
ENSSSCG00000008363	1	Goat	NA	notsig	NA	notsig	NA	notsig	NA	notsig	-0.524332	0.0483264
ENSSSCG00000008354	1	Goat	NA	notsig	NA	notsig	NA	notsig	NA	notsig	-0.941606	0.000933206
ENSSSCG00000008346	1	Goat	NA	notsig	NA	notsig	NA	notsig	NA	notsig	-1.00463	0.00287344
ENSSSCG00000008339	1	Sheep	NA	notsig	NA	notsig	NA	notsig	0.559174	0.0165889	NA	notsig
ENSSSCG00000008337	1	Goat	NA	notsig	NA	notsig	NA	notsig	NA	notsig	0.98924	0.000933206
ENSSSCG00000008336	1	Chicken	-0.905838	0.00103934	NA	notsig	NA	notsig	NA	notsig	NA	notsig
ENSSSCG00000008303	1	Goat	NA	notsig	NA	notsig	NA	notsig	NA	notsig	-0.593704	0.0278679
ENSSSCG00000008300	1	Goat	NA	notsig	NA	notsig	NA	notsig	NA	notsig	-0.563111	0.049773
ENSSSCG00000008247	1	Chicken	0.53534	0.0316546	NA	notsig	NA	notsig	NA	notsig	NA	notsig
ENSSSCG00000008237	1	Chicken	1.50957	0.00103934	NA	notsig	NA	notsig	NA	notsig	NA	notsig
ENSSSCG00000008229	1	Cattly/yak	NA	notsig	-1.63153	0.0473986	NA	notsig	NA	notsig	NA	notsig
ENSSSCG00000008213	1	Chicken	-2.49454	0.00716603	NA	notsig	NA	notsig	NA	notsig	NA	notsig
ENSSSCG00000008185	1	Goat	NA	notsig	NA	notsig	NA	notsig	NA	notsig	-0.874436	0.0255101
ENSSSCG00000008181	1	Goat	NA	notsig	NA	notsig	NA	notsig	NA	notsig	-0.572533	0.0341659
ENSSSCG00000008158	1	Chicken	-1.84629	0.00103934	NA	notsig	NA	notsig	NA	notsig	NA	notsig
ENSSSCG00000008142	1	Cattly/yak	NA	notsig	1.87609	0.000868382	NA	notsig	NA	notsig	NA	notsig
ENSSSCG00000008134	1	Chicken	1.17205	0.00191986	NA	notsig	NA	notsig	NA	notsig	NA	notsig
ENSSSCG00000008123	1	Cattly/yak	NA	notsig	1.24488	0.00162794	NA	notsig	NA	notsig	NA	notsig
ENSSSCG00000008097	1	Goat	NA	notsig	NA	notsig	NA	notsig	NA	notsig	0.675343	0.0294618
ENSSSCG00000008072	1	Cattly/yak	NA	notsig	0.84655	0.00891423	NA	notsig	NA	notsig	NA	notsig
ENSSSCG00000008044	1	Cattly/yak	NA	notsig	-0.706242	0.027232	NA	notsig	NA	notsig	NA	notsig
ENSSSCG00000008041	1	Goat	NA	notsig	NA	notsig	NA	notsig	NA	notsig	0.954607	0.000933206
ENSSSCG00000008039	1	Cattly/yak	NA	notsig	1.53886	0.000868382	NA	notsig	NA	notsig	NA	notsig
ENSSSCG00000008036	1	Chicken	-1.77856	0.00103934	NA	notsig	NA	notsig	NA	notsig	NA	notsig
ENSSSCG00000008017	1	Cattly/yak	NA	notsig	0.721112	0.0290253	NA	notsig	NA	notsig	NA	notsig
ENSSSCG00000008005	1	Cattly/yak	NA	notsig	-2.93692	0.0200388	NA	notsig	NA	notsig	NA	notsig
ENSSSCG00000007994	1	Goat	NA	notsig	NA	notsig	NA	notsig	NA	notsig	0.867175	0.000933206
ENSSSCG00000007993	1	Goat	NA	notsig	NA	notsig	NA	notsig	NA	notsig	1.01943	0.0120577
ENSSSCG00000007986	1	Chicken	3.67226	0.00103934	NA	notsig	NA	notsig	NA	notsig	NA	notsig
ENSSSCG00000007983	1	Sheep	NA	notsig	NA	notsig	NA	notsig	1.10813	0.00130184	NA	notsig
ENSSSCG00000007949	1	Goat	NA	notsig	NA	notsig	NA	notsig	NA	notsig	0.861889	0.00163562
ENSSSCG00000007944	1	Goat	NA	notsig	NA	notsig	NA	notsig	NA	notsig	1.36093	0.00163562
ENSSSCG00000007932	1	Cattly/yak	NA	notsig	-0.685031	0.0159937	NA	notsig	NA	notsig	NA	notsig
ENSSSCG00000007927	1	Sheep	NA	notsig	NA	notsig	NA	notsig	0.547403	0.0297423	NA	notsig
ENSSSCG00000007926	1	Cattly/yak	NA	notsig	2.11551	0.0112476	NA	notsig	NA	notsig	NA	notsig
ENSSSCG00000007909	1	Cattly/yak	NA	notsig	-0.818541	0.0155271	NA	notsig	NA	notsig	NA	notsig
ENSSSCG00000007866	1	Pig	NA	notsig	NA	notsig	-1.70622	0.00525163	NA	notsig	NA	notsig
ENSSSCG00000007864	1	Goat	NA	notsig	NA	notsig	NA	notsig	NA	notsig	0.642638	0.0207985
ENSSSCG00000007839	1	Cattly/yak	NA	notsig	0.959485	0.000868382	NA	notsig	NA	notsig	NA	notsig
ENSSSCG00000007837	1	Sheep	NA	notsig	NA	notsig	NA	notsig	-1.38834	0.0079908	NA	notsig
ENSSSCG00000007833	1	Chicken	-2.05379	0.00103934	NA	notsig	NA	notsig	NA	notsig	NA	notsig
ENSSSCG00000007817	1	Goat	NA	notsig	NA	notsig	NA	notsig	NA	notsig	0.773357	0.00163562
ENSSSCG00000007816	1	Chicken	-4.42907	0.00103934	NA	notsig	NA	notsig	NA	notsig	NA	notsig
ENSSSCG00000007814	1	Goat	NA	notsig	NA	notsig	NA	notsig	NA	notsig	0.941668	0.0110453
ENSSSCG00000007748	1	Chicken	2.03617	0.00103934	NA	notsig	NA	notsig	NA	notsig	NA	notsig
ENSSSCG00000007722	1	Chicken	-2.46614	0.00103934	NA	notsig	NA	notsig	NA	notsig	NA	notsig
ENSSSCG00000007717	1	Chicken	0.964274	0.00265862	NA	notsig	NA	notsig	NA	notsig	NA	notsig
ENSSSCG00000007602	1	Cattly/yak	NA	notsig	-1.66972	0.00475612	NA	notsig	NA	notsig	NA	notsig
ENSSSCG00000007585	1	Goat	NA	notsig	NA	notsig	NA	notsig	NA	notsig	0.786534	0.000933206
ENSSSCG00000007572	1	Goat	NA	notsig	NA	notsig	NA	notsig	NA	notsig	1.43635	0.0276568
ENSSSCG00000007538	1	Sheep	NA	notsig	NA	notsig	NA	notsig	-2.02848	0.0300443	NA	notsig
ENSSSCG00000007528	1	Goat	NA	notsig	NA	notsig	NA	notsig	NA	notsig	0.901142	0.000933206
ENSSSCG00000007517	1	Goat	NA	notsig	NA	notsig	NA	notsig	NA	notsig	0.588084	0.023278
ENSSSCG00000007510	1	Chicken	2.48922	0.0446368	NA	notsig	NA	notsig	NA	notsig	NA	notsig
ENSSSCG00000007501	1	Sheep	NA	notsig	NA	notsig	NA	notsig	0.57247	0.00730674	NA	notsig
ENSSSCG00000007495	1	Chicken	-2.06006	0.00659145	NA	notsig	NA	notsig	NA	notsig	NA	notsig
ENSSSCG00000007492	1	Goat	NA	notsig	NA	notsig	NA	notsig	NA	notsig	0.721015	0.0205867
ENSSSCG00000007478	1	Sheep	NA	notsig	NA	notsig	NA	notsig	1.2689	0.00130184	NA	notsig
ENSSSCG00000007477	1	Chicken	-1.5303	0.00103934	NA	notsig	NA	notsig	NA	notsig	NA	notsig
ENSSSCG00000007474	1	Goat	NA	notsig	NA	notsig	NA	notsig	NA	notsig	-0.693957	0.00541647
ENSSSCG00000007470	1	Cattly/yak	NA	notsig	2.0783	0.000868382	NA	notsig	NA	notsig	NA	notsig
ENSSSCG00000007457	1	Chicken	-0.56032	0.0168689	NA	notsig	NA	notsig	NA	notsig	NA	notsig
ENSSSCG00000007435	1	Goat	NA	notsig	NA	notsig	NA	notsig	NA	notsig	1.16042	0.00342982
ENSSSCG00000007432	1	Goat	NA	notsig	NA	notsig	NA	notsig	NA	notsig	0.591169	0.0371463
ENSSSCG00000007424	1	Cattly/yak	NA	notsig	-1.65675	0.000868382	NA	notsig	NA	notsig	NA	notsig
ENSSSCG00000007373	1	Cattly/yak	NA	notsig	-2.47522	0.00232536	NA	notsig	NA	notsig	NA	notsig
ENSSSCG00000007372	1	Cattly/yak	NA	notsig	-0.734814	0.0188996	NA	notsig	NA	notsig	NA	notsig
ENSSSCG00000007369	1	Goat	NA	notsig	NA	notsig	NA	notsig	NA	notsig	0.712368	0.004432
ENSSSCG00000007366	1	Chicken	-0.70225	0.0397723	NA	notsig	NA	notsig	NA	notsig	NA	notsig
ENSSSCG00000007356	1	Goat	NA	notsig	NA	notsig	NA	notsig	NA	notsig	0.591372	0.0223184
ENSSSCG00000007344	1	Sheep	NA	notsig	NA	notsig	NA	notsig	-1.0797	0.00416078	NA	notsig
ENSSSCG00000007342	1	Sheep	NA	notsig	NA	notsig	NA	notsig	0.807521	0.00730674	NA	notsig
ENSSSCG00000007324	1	Goat	NA	notsig	NA	notsig	NA	notsig	NA	notsig	0.848577	0.0110453
ENSSSCG00000007265	1	Sheep	NA	notsig	NA	notsig	NA	notsig	0.614463	0.00868486	NA	notsig
ENSSSCG00000007240	1	Goat	NA	notsig	NA	notsig	NA	notsig	NA	notsig	1.19321	0.0290661
ENSSSCG00000007231	1	Cattly/yak	NA	notsig	-1.02808	0.0172133	NA	notsig	NA	notsig	NA	notsig
ENSSSCG00000007170	1	Sheep	NA	notsig	NA	notsig	NA	notsig	-1.67521	0.00130184	NA	notsig
ENSSSCG00000007161	1	Sheep	NA	notsig	NA	notsig	NA	notsig	0.566412	0.0449535	NA	notsig
ENSSSCG00000007160	1	Cattly/yak	NA	notsig	0.74436	0.00891423	NA	notsig	NA	notsig	NA	notsig
ENSSSCG00000007143	1	Cattly/yak	NA	notsig	-1.10674	0.000868382	NA	notsig	NA	notsig	NA	notsig
ENSSSCG00000007109	1	Goat	NA	notsig	NA	notsig	NA	notsig	NA	notsig	-0.704717	0.004432
ENSSSCG00000007108	1	Cattly/yak	NA	notsig	-1.03432	0.0146554	NA	notsig	NA	notsig	NA	notsig
ENSSSCG00000007089	1	Cattly/yak	NA	notsig	0.843998	0.0207817	NA	notsig	NA	notsig	NA	notsig
ENSSSCG00000007077	1	Goat	NA	notsig	NA	notsig	NA	notsig	NA	notsig	-0.819707	0.00163562
ENSSSCG00000007072	1	Sheep	NA	notsig	NA	notsig	NA	notsig	-1.26128	0.00130184	NA	notsig
ENSSSCG00000007063	1	Chicken	-0.969543	0.0269966	NA	notsig	NA	notsig	NA	notsig	NA	notsig
ENSSSCG00000007061	1	Chicken	1.13835	0.00103934	NA	notsig	NA	notsig	NA	notsig	NA	notsig
ENSSSCG00000007058	1	Sheep	NA	notsig	NA	notsig	NA	notsig	-0.652742	0.00656289	NA	notsig
ENSSSCG00000007049	1	Sheep	NA	notsig	NA	notsig	NA	notsig	-4.57672	0.00130184	NA	notsig
ENSSSCG00000007000	1	Goat	NA	notsig	NA	notsig	NA	notsig	NA	notsig	0.820543	0.000933206
ENSSSCG00000006988	1	Sheep	NA	notsig	NA	notsig	NA	notsig	-1.43182	0.00130184	NA	notsig
ENSSSCG00000006982	1	Chicken	0.676216	0.0285202	NA	notsig	NA	notsig	NA	notsig	NA	notsig
ENSSSCG00000006969	1	Cattly/yak	NA	notsig	-2.49701	0.0112476	NA	notsig	NA	notsig	NA	notsig
ENSSSCG00000006968	1	Pig	NA	notsig	NA	notsig	-0.792558	0.0428728	NA	notsig	NA	notsig
ENSSSCG00000006947	1	Chicken	0.4743	0.0493636	NA	notsig	NA	notsig	NA	notsig	NA	notsig
ENSSSCG00000006939	1	Goat	NA	notsig	NA	notsig	NA	notsig	NA	notsig	-0.656022	0.00956208
ENSSSCG00000006936	1	Goat	NA	notsig	NA	notsig	NA	notsig	NA	notsig	-0.726695	0.0191361
ENSSSCG00000006930	1	Goat	NA	notsig	NA	notsig	NA	notsig	NA	notsig	-0.506522	0.0464824
ENSSSCG00000006928	1	Goat	NA	notsig	NA	notsig	NA	notsig	NA	notsig	-0.598077	0.0284904
ENSSSCG00000006926	1	Goat	NA	notsig	NA	notsig	NA	notsig	NA	notsig	-0.643945	0.0145276
ENSSSCG00000006911	1	Cattly/yak	NA	notsig	0.780369	0.00532418	NA	notsig	NA	notsig	NA	notsig
ENSSSCG00000006903	1	Goat	NA	notsig	NA	notsig	NA	notsig	NA	notsig	-0.707742	0.0153565
ENSSSCG00000006902	1	Chicken	-3.97957	0.0145597	NA	notsig	NA	notsig	NA	notsig	NA	notsig
ENSSSCG00000006896	1	Goat	NA	notsig	NA	notsig	NA	notsig	NA	notsig	-0.921562	0.00397247
ENSSSCG00000006892	1	Goat	NA	notsig	NA	notsig	NA	notsig	NA	notsig	-0.680298	0.00636817
ENSSSCG00000006874	1	Goat	NA	notsig	NA	notsig	NA	notsig	NA	notsig	-0.537085	0.0489116
ENSSSCG00000006865	1	Sheep	NA	notsig	NA	notsig	NA	notsig	0.587878	0.0160722	NA	notsig
ENSSSCG00000006859	1	Cattly/yak	NA	notsig	0.67757	0.0480168	NA	notsig	NA	notsig	NA	notsig
ENSSSCG00000006851	1	Chicken	-1.36794	0.00103934	NA	notsig	NA	notsig	NA	notsig	NA	notsig
ENSSSCG00000006843	1	Goat	NA	notsig	NA	notsig	NA	notsig	NA	notsig	-0.74382	0.00287344
ENSSSCG00000006824	1	Goat	NA	notsig	NA	notsig	NA	notsig	NA	notsig	-0.858049	0.00229604
ENSSSCG00000006799	1	Goat	NA	notsig	NA	notsig	NA	notsig	NA	notsig	-1.068	0.000933206
ENSSSCG00000006785	1	Goat	NA	notsig	NA	notsig	NA	notsig	NA	notsig	-0.697436	0.00397247
ENSSSCG00000006784	1	Sheep	NA	notsig	NA	notsig	NA	notsig	-0.811052	0.0270643	NA	notsig
ENSSSCG00000006783	1	Goat	NA	notsig	NA	notsig	NA	notsig	NA	notsig	-0.599346	0.0278679
ENSSSCG00000006776	1	Cattly/yak	NA	notsig	-1.02888	0.000868382	NA	notsig	NA	notsig	NA	notsig
ENSSSCG00000006766	1	Chicken	-0.65527	0.0150372	NA	notsig	NA	notsig	NA	notsig	NA	notsig
ENSSSCG00000006764	1	Chicken	-2.48665	0.00103934	NA	notsig	NA	notsig	NA	notsig	NA	notsig
ENSSSCG00000006759	1	Goat	NA	notsig	NA	notsig	NA	notsig	NA	notsig	0.99443	0.00163562
ENSSSCG00000006751	1	Goat	NA	notsig	NA	notsig	NA	notsig	NA	notsig	-0.798576	0.0286329
ENSSSCG00000006736	1	Chicken	-3.30791	0.0191089	NA	notsig	NA	notsig	NA	notsig	NA	notsig
ENSSSCG00000006727	1	Goat	NA	notsig	NA	notsig	NA	notsig	NA	notsig	-0.824399	0.000933206
ENSSSCG00000006716	1	Cattly/yak	NA	notsig	-4.74542	0.000868382	NA	notsig	NA	notsig	NA	notsig
ENSSSCG00000006709	1	Chicken	-0.502842	0.0297058	NA	notsig	NA	notsig	NA	notsig	NA	notsig
ENSSSCG00000006697	1	Cattly/yak	NA	notsig	-0.915584	0.00418165	NA	notsig	NA	notsig	NA	notsig
ENSSSCG00000006696	1	Cattly/yak	NA	notsig	0.724083	0.0137864	NA	notsig	NA	notsig	NA	notsig
ENSSSCG00000006693	1	Cattly/yak	NA	notsig	-2.3531	0.000868382	NA	notsig	NA	notsig	NA	notsig
ENSSSCG00000006666	1	Chicken	1.47733	0.0099193	NA	notsig	NA	notsig	NA	notsig	NA	notsig
ENSSSCG00000006648	1	Chicken	-1.51037	0.00103934	NA	notsig	NA	notsig	NA	notsig	NA	notsig
ENSSSCG00000006623	1	Chicken	0.465657	0.0489651	NA	notsig	NA	notsig	NA	notsig	NA	notsig
ENSSSCG00000006621	1	Goat	NA	notsig	NA	notsig	NA	notsig	NA	notsig	0.934547	0.0135795
ENSSSCG00000006547	1	Chicken	0.901069	0.00103934	NA	notsig	NA	notsig	NA	notsig	NA	notsig
ENSSSCG00000006538	1	Sheep	NA	notsig	NA	notsig	NA	notsig	-0.533029	0.0228682	NA	notsig
ENSSSCG00000006501	1	Goat	NA	notsig	NA	notsig	NA	notsig	NA	notsig	-0.578558	0.0235253
ENSSSCG00000006453	1	Sheep	NA	notsig	NA	notsig	NA	notsig	-0.665828	0.0494671	NA	notsig
ENSSSCG00000006416	1	Cattly/yak	NA	notsig	1.55079	0.00937978	NA	notsig	NA	notsig	NA	notsig
ENSSSCG00000006386	1	Sheep	NA	notsig	NA	notsig	NA	notsig	0.505984	0.0297423	NA	notsig
ENSSSCG00000006374	1	Chicken	-2.30978	0.00103934	NA	notsig	NA	notsig	NA	notsig	NA	notsig
ENSSSCG00000006358	1	Chicken	0.497638	0.0361593	NA	notsig	NA	notsig	NA	notsig	NA	notsig
ENSSSCG00000006352	1	Sheep	NA	notsig	NA	notsig	NA	notsig	-2.43071	0.00656289	NA	notsig
ENSSSCG00000006345	1	Cattly/yak	NA	notsig	-1.67229	0.00232536	NA	notsig	NA	notsig	NA	notsig
ENSSSCG00000006340	1	Goat	NA	notsig	NA	notsig	NA	notsig	NA	notsig	-0.553489	0.0309223
ENSSSCG00000006333	1	Chicken	-1.47219	0.0353375	NA	notsig	NA	notsig	NA	notsig	NA	notsig
ENSSSCG00000006328	1	Goat	NA	notsig	NA	notsig	NA	notsig	NA	notsig	2.08777	0.000933206
ENSSSCG00000006325	1	Chicken	0.873415	0.00103934	NA	notsig	NA	notsig	NA	notsig	NA	notsig
ENSSSCG00000006321	1	Cattly/yak	NA	notsig	2.31881	0.00697759	NA	notsig	NA	notsig	NA	notsig
ENSSSCG00000006297	1	Sheep	NA	notsig	NA	notsig	NA	notsig	-0.819088	0.00130184	NA	notsig
ENSSSCG00000006296	1	Sheep	NA	notsig	NA	notsig	NA	notsig	0.523608	0.020577	NA	notsig
ENSSSCG00000006294	1	Goat	NA	notsig	NA	notsig	NA	notsig	NA	notsig	-1.07249	0.000933206
ENSSSCG00000006288	1	Chicken	-0.913321	0.00103934	NA	notsig	NA	notsig	NA	notsig	NA	notsig
ENSSSCG00000006282	1	Cattly/yak	NA	notsig	-0.797199	0.00798879	NA	notsig	NA	notsig	NA	notsig
ENSSSCG00000006231	1	Chicken	0.688345	0.00191986	NA	notsig	NA	notsig	NA	notsig	NA	notsig
ENSSSCG00000006225	1	Cattly/yak	NA	notsig	#NAME?	0.000868382	NA	notsig	NA	notsig	NA	notsig
ENSSSCG00000006216	1	Sheep	NA	notsig	NA	notsig	NA	notsig	0.628708	0.00237537	NA	notsig
ENSSSCG00000006213	1	Goat	NA	notsig	NA	notsig	NA	notsig	NA	notsig	0.807372	0.00397247
ENSSSCG00000006199	1	Sheep	NA	notsig	NA	notsig	NA	notsig	-0.872479	0.00130184	NA	notsig
ENSSSCG00000006192	1	Goat	NA	notsig	NA	notsig	NA	notsig	NA	notsig	-0.802294	0.00163562
ENSSSCG00000006191	1	Chicken	3.15597	0.00103934	NA	notsig	NA	notsig	NA	notsig	NA	notsig
ENSSSCG00000006183	1	Chicken	-0.57937	0.0140891	NA	notsig	NA	notsig	NA	notsig	NA	notsig
ENSSSCG00000006172	1	Pig	NA	notsig	NA	notsig	-1.01495	0.0346607	NA	notsig	NA	notsig
ENSSSCG00000006171	1	Chicken	-0.903086	0.0224662	NA	notsig	NA	notsig	NA	notsig	NA	notsig
ENSSSCG00000006143	1	Cattly/yak	NA	notsig	-3.44838	0.000868382	NA	notsig	NA	notsig	NA	notsig
ENSSSCG00000006132	1	Sheep	NA	notsig	NA	notsig	NA	notsig	-0.876641	0.0112247	NA	notsig
ENSSSCG00000006127	1	Goat	NA	notsig	NA	notsig	NA	notsig	NA	notsig	-0.661634	0.0126197
ENSSSCG00000006107	1	Sheep	NA	notsig	NA	notsig	NA	notsig	0.750393	0.00130184	NA	notsig
ENSSSCG00000006105	1	Goat	NA	notsig	NA	notsig	NA	notsig	NA	notsig	-1.03067	0.000933206
ENSSSCG00000006096	1	Goat	NA	notsig	NA	notsig	NA	notsig	NA	notsig	-0.880949	0.000933206
ENSSSCG00000006089	1	Cattly/yak	NA	notsig	0.740082	0.0229805	NA	notsig	NA	notsig	NA	notsig
ENSSSCG00000006059	1	Sheep	NA	notsig	NA	notsig	NA	notsig	-0.790911	0.0476624	NA	notsig
ENSSSCG00000006054	1	Goat	NA	notsig	NA	notsig	NA	notsig	NA	notsig	-0.569288	0.0265283
ENSSSCG00000006048	1	Goat	NA	notsig	NA	notsig	NA	notsig	NA	notsig	-0.748542	0.00342982
ENSSSCG00000006043	1	Chicken	-3.07343	0.0349829	NA	notsig	NA	notsig	NA	notsig	NA	notsig
ENSSSCG00000006039	1	Chicken	0.597482	0.00607141	NA	notsig	NA	notsig	NA	notsig	NA	notsig
ENSSSCG00000006016	1	Goat	NA	notsig	NA	notsig	NA	notsig	NA	notsig	-0.72211	0.00759207
ENSSSCG00000006002	1	Sheep	NA	notsig	NA	notsig	NA	notsig	-0.643142	0.00583145	NA	notsig
ENSSSCG00000005975	1	Goat	NA	notsig	NA	notsig	NA	notsig	NA	notsig	0.66625	0.0117461
ENSSSCG00000005970	1	Chicken	0.828565	0.0490929	NA	notsig	NA	notsig	NA	notsig	NA	notsig
ENSSSCG00000005934	1	Goat	NA	notsig	NA	notsig	NA	notsig	NA	notsig	0.81915	0.000933206
ENSSSCG00000005930	1	Chicken	0.547176	0.0300692	NA	notsig	NA	notsig	NA	notsig	NA	notsig
ENSSSCG00000005914	1	Goat	NA	notsig	NA	notsig	NA	notsig	NA	notsig	0.600739	0.0269673
ENSSSCG00000005842	1	Chicken	1.03469	0.00103934	NA	notsig	NA	notsig	NA	notsig	NA	notsig
ENSSSCG00000005837	1	Goat	NA	notsig	NA	notsig	NA	notsig	NA	notsig	1.27567	0.000933206
ENSSSCG00000005829	1	Cattly/yak	NA	notsig	1.0748	0.000868382	NA	notsig	NA	notsig	NA	notsig
ENSSSCG00000005786	1	Goat	NA	notsig	NA	notsig	NA	notsig	NA	notsig	-0.592916	0.0243098
ENSSSCG00000005777	1	Goat	NA	notsig	NA	notsig	NA	notsig	NA	notsig	-0.580658	0.0317318
ENSSSCG00000005740	1	Goat	NA	notsig	NA	notsig	NA	notsig	NA	notsig	1.06527	0.0102878
ENSSSCG00000005716	1	Goat	NA	notsig	NA	notsig	NA	notsig	NA	notsig	0.558146	0.0490438
ENSSSCG00000005711	1	Cattly/yak	NA	notsig	-0.917402	0.00162794	NA	notsig	NA	notsig	NA	notsig
ENSSSCG00000005710	1	Cattly/yak	NA	notsig	-3.3409	0.000868382	NA	notsig	NA	notsig	NA	notsig
ENSSSCG00000005706	1	Sheep	NA	notsig	NA	notsig	NA	notsig	0.757812	0.00130184	NA	notsig
ENSSSCG00000005698	1	Goat	NA	notsig	NA	notsig	NA	notsig	NA	notsig	1.45537	0.0343122
ENSSSCG00000005671	1	Goat	NA	notsig	NA	notsig	NA	notsig	NA	notsig	0.535786	0.0440519
ENSSSCG00000005665	1	Cattly/yak	NA	notsig	-1.18523	0.000868382	NA	notsig	NA	notsig	NA	notsig
ENSSSCG00000005657	1	Goat	NA	notsig	NA	notsig	NA	notsig	NA	notsig	0.630536	0.0415165
ENSSSCG00000005651	1	Chicken	0.977396	0.00103934	NA	notsig	NA	notsig	NA	notsig	NA	notsig
ENSSSCG00000005641	1	Goat	NA	notsig	NA	notsig	NA	notsig	NA	notsig	1.0587	0.00541647
ENSSSCG00000005636	1	Sheep	NA	notsig	NA	notsig	NA	notsig	1.8404	0.00130184	NA	notsig
ENSSSCG00000005623	1	Cattly/yak	NA	notsig	1.43513	0.000868382	NA	notsig	NA	notsig	NA	notsig
ENSSSCG00000005617	1	Sheep	NA	notsig	NA	notsig	NA	notsig	-0.607323	0.0253193	NA	notsig
ENSSSCG00000005608	1	Goat	NA	notsig	NA	notsig	NA	notsig	NA	notsig	1.11558	0.000933206
ENSSSCG00000005596	1	Goat	NA	notsig	NA	notsig	NA	notsig	NA	notsig	-0.765278	0.00591877
ENSSSCG00000005533	1	Sheep	NA	notsig	NA	notsig	NA	notsig	-0.716663	0.0253193	NA	notsig
ENSSSCG00000005516	1	Cattly/yak	NA	notsig	-0.832093	0.00297277	NA	notsig	NA	notsig	NA	notsig
ENSSSCG00000005485	1	Cattly/yak	NA	notsig	-5.5013	0.000868382	NA	notsig	NA	notsig	NA	notsig
ENSSSCG00000005467	1	Goat	NA	notsig	NA	notsig	NA	notsig	NA	notsig	-1.42262	0.000933206
ENSSSCG00000005460	1	Goat	NA	notsig	NA	notsig	NA	notsig	NA	notsig	-1.0091	0.0215446
ENSSSCG00000005457	1	Cattly/yak	NA	notsig	-0.950228	0.0188996	NA	notsig	NA	notsig	NA	notsig
ENSSSCG00000005455	1	Sheep	NA	notsig	NA	notsig	NA	notsig	-0.718536	0.00130184	NA	notsig
ENSSSCG00000005441	1	Cattly/yak	NA	notsig	-0.79269	0.0168119	NA	notsig	NA	notsig	NA	notsig
ENSSSCG00000005429	1	Goat	NA	notsig	NA	notsig	NA	notsig	NA	notsig	-1.26303	0.000933206
ENSSSCG00000005393	1	Goat	NA	notsig	NA	notsig	NA	notsig	NA	notsig	1.67224	0.00759207
ENSSSCG00000005387	1	Goat	NA	notsig	NA	notsig	NA	notsig	NA	notsig	-0.754566	0.00342982
ENSSSCG00000005376	1	Goat	NA	notsig	NA	notsig	NA	notsig	NA	notsig	1.04481	0.0207985
ENSSSCG00000005364	1	Goat	NA	notsig	NA	notsig	NA	notsig	NA	notsig	-1.29692	0.000933206
ENSSSCG00000005355	1	Goat	NA	notsig	NA	notsig	NA	notsig	NA	notsig	-0.958803	0.00163562
ENSSSCG00000005349	1	Goat	NA	notsig	NA	notsig	NA	notsig	NA	notsig	0.576793	0.0457719
ENSSSCG00000005347	1	Goat	NA	notsig	NA	notsig	NA	notsig	NA	notsig	-0.636855	0.0156435
ENSSSCG00000005320	1	Goat	NA	notsig	NA	notsig	NA	notsig	NA	notsig	0.585553	0.033836
ENSSSCG00000005316	1	Goat	NA	notsig	NA	notsig	NA	notsig	NA	notsig	0.782914	0.0117461
ENSSSCG00000005296	1	Goat	NA	notsig	NA	notsig	NA	notsig	NA	notsig	0.59311	0.0345408
ENSSSCG00000005273	1	Chicken	-0.801902	0.00716603	NA	notsig	NA	notsig	NA	notsig	NA	notsig
ENSSSCG00000005272	1	Chicken	0.711306	0.0489651	NA	notsig	NA	notsig	NA	notsig	NA	notsig
ENSSSCG00000005267	1	Sheep	NA	notsig	NA	notsig	NA	notsig	-0.48261	0.0398506	NA	notsig
ENSSSCG00000005250	1	Cattly/yak	NA	notsig	-2.22228	0.00297277	NA	notsig	NA	notsig	NA	notsig
ENSSSCG00000005240	1	Chicken	-2.46077	0.00103934	NA	notsig	NA	notsig	NA	notsig	NA	notsig
ENSSSCG00000005219	1	Goat	NA	notsig	NA	notsig	NA	notsig	NA	notsig	-0.642607	0.02032
ENSSSCG00000005188	1	Chicken	-0.691472	0.026583	NA	notsig	NA	notsig	NA	notsig	NA	notsig
ENSSSCG00000005186	1	Goat	NA	notsig	NA	notsig	NA	notsig	NA	notsig	1.08445	0.00994199
ENSSSCG00000005184	1	Goat	NA	notsig	NA	notsig	NA	notsig	NA	notsig	-0.683155	0.00956208
ENSSSCG00000005167	1	Sheep	NA	notsig	NA	notsig	NA	notsig	0.90086	0.00130184	NA	notsig
ENSSSCG00000005122	1	Sheep	NA	notsig	NA	notsig	NA	notsig	-0.669779	0.00130184	NA	notsig
ENSSSCG00000005096	1	Goat	NA	notsig	NA	notsig	NA	notsig	NA	notsig	-0.576721	0.0284904
ENSSSCG00000005083	1	Cattly/yak	NA	notsig	-1.97866	0.000868382	NA	notsig	NA	notsig	NA	notsig
ENSSSCG00000005082	1	Chicken	0.529266	0.0463302	NA	notsig	NA	notsig	NA	notsig	NA	notsig
ENSSSCG00000005072	1	Goat	NA	notsig	NA	notsig	NA	notsig	NA	notsig	-0.672325	0.00994199
ENSSSCG00000005060	1	Goat	NA	notsig	NA	notsig	NA	notsig	NA	notsig	-0.685381	0.00679832
ENSSSCG00000005056	1	Chicken	-0.859666	0.0443709	NA	notsig	NA	notsig	NA	notsig	NA	notsig
ENSSSCG00000005055	1	Sheep	NA	notsig	NA	notsig	NA	notsig	1.98783	0.00130184	NA	notsig
ENSSSCG00000005043	1	Chicken	1.06246	0.00103934	NA	notsig	NA	notsig	NA	notsig	NA	notsig
ENSSSCG00000005029	1	Goat	NA	notsig	NA	notsig	NA	notsig	NA	notsig	-0.613401	0.0175323
ENSSSCG00000005025	1	Chicken	1.05806	0.0323776	NA	notsig	NA	notsig	NA	notsig	NA	notsig
ENSSSCG00000005024	1	Cattly/yak	NA	notsig	0.815996	0.0108163	NA	notsig	NA	notsig	NA	notsig
ENSSSCG00000005018	1	Sheep	NA	notsig	NA	notsig	NA	notsig	-1.27532	0.0489692	NA	notsig
ENSSSCG00000005011	1	Goat	NA	notsig	NA	notsig	NA	notsig	NA	notsig	-0.694974	0.00493171
ENSSSCG00000005009	1	Goat	NA	notsig	NA	notsig	NA	notsig	NA	notsig	-0.580363	0.0240271
ENSSSCG00000004997	1	Goat	NA	notsig	NA	notsig	NA	notsig	NA	notsig	-0.546873	0.038753
ENSSSCG00000004974	1	Sheep	NA	notsig	NA	notsig	NA	notsig	-0.569659	0.0489692	NA	notsig
ENSSSCG00000004973	1	Sheep	NA	notsig	NA	notsig	NA	notsig	-0.644572	0.00130184	NA	notsig
ENSSSCG00000004957	1	Chicken	0.680352	0.0154416	NA	notsig	NA	notsig	NA	notsig	NA	notsig
ENSSSCG00000004935	1	Goat	NA	notsig	NA	notsig	NA	notsig	NA	notsig	-0.636101	0.0423931
ENSSSCG00000004924	1	Cattly/yak	NA	notsig	-0.852229	0.0133433	NA	notsig	NA	notsig	NA	notsig
ENSSSCG00000004912	1	Chicken	0.529556	0.0300692	NA	notsig	NA	notsig	NA	notsig	NA	notsig
ENSSSCG00000004907	1	Sheep	NA	notsig	NA	notsig	NA	notsig	1.23872	0.00943747	NA	notsig
ENSSSCG00000004875	1	Cattly/yak	NA	notsig	0.647069	0.0448766	NA	notsig	NA	notsig	NA	notsig
ENSSSCG00000004873	1	Cattly/yak	NA	notsig	1.03814	0.00162794	NA	notsig	NA	notsig	NA	notsig
ENSSSCG00000004846	1	Goat	NA	notsig	NA	notsig	NA	notsig	NA	notsig	-0.560777	0.0341659
ENSSSCG00000004845	1	Chicken	0.581482	0.0394465	NA	notsig	NA	notsig	NA	notsig	NA	notsig
ENSSSCG00000004805	1	Chicken	2.07334	0.00103934	NA	notsig	NA	notsig	NA	notsig	NA	notsig
ENSSSCG00000004792	1	Goat	NA	notsig	NA	notsig	NA	notsig	NA	notsig	-0.551709	0.0418395
ENSSSCG00000004774	1	Sheep	NA	notsig	NA	notsig	NA	notsig	0.704504	0.00130184	NA	notsig
ENSSSCG00000004772	1	Goat	NA	notsig	NA	notsig	NA	notsig	NA	notsig	0.651743	0.0452173
ENSSSCG00000004766	1	Chicken	-1.44276	0.0428063	NA	notsig	NA	notsig	NA	notsig	NA	notsig
ENSSSCG00000004764	1	Sheep	NA	notsig	NA	notsig	NA	notsig	1.00664	0.00416078	NA	notsig
ENSSSCG00000004762	1	Goat	NA	notsig	NA	notsig	NA	notsig	NA	notsig	-0.677153	0.0150544
ENSSSCG00000004754	1	Chicken	1.59079	0.00103934	NA	notsig	NA	notsig	NA	notsig	NA	notsig
ENSSSCG00000004744	1	Sheep	NA	notsig	NA	notsig	NA	notsig	-1.12855	0.00583145	NA	notsig
ENSSSCG00000004728	1	Cattly/yak	NA	notsig	-1.46121	0.00297277	NA	notsig	NA	notsig	NA	notsig
ENSSSCG00000004719	1	Goat	NA	notsig	NA	notsig	NA	notsig	NA	notsig	0.765353	0.0169462
ENSSSCG00000004705	1	Goat	NA	notsig	NA	notsig	NA	notsig	NA	notsig	1.15624	0.000933206
ENSSSCG00000004697	1	Goat	NA	notsig	NA	notsig	NA	notsig	NA	notsig	-0.72076	0.00541647
ENSSSCG00000004674	1	Cattly/yak	NA	notsig	-1.17104	0.0442346	NA	notsig	NA	notsig	NA	notsig
ENSSSCG00000004670	1	Chicken	-0.844972	0.00103934	NA	notsig	NA	notsig	NA	notsig	NA	notsig
ENSSSCG00000004644	1	Chicken	-2.42514	0.00103934	NA	notsig	NA	notsig	NA	notsig	NA	notsig
ENSSSCG00000004635	1	Sheep	NA	notsig	NA	notsig	NA	notsig	0.705394	0.00130184	NA	notsig
ENSSSCG00000004629	1	Cattly/yak	NA	notsig	-1.25319	0.0125649	NA	notsig	NA	notsig	NA	notsig
ENSSSCG00000004628	1	Chicken	-0.965986	0.0173613	NA	notsig	NA	notsig	NA	notsig	NA	notsig
ENSSSCG00000004624	1	Goat	NA	notsig	NA	notsig	NA	notsig	NA	notsig	-0.744207	0.00342982
ENSSSCG00000004617	1	Goat	NA	notsig	NA	notsig	NA	notsig	NA	notsig	-0.541376	0.0318785
ENSSSCG00000004610	1	Goat	NA	notsig	NA	notsig	NA	notsig	NA	notsig	-0.757607	0.00163562
ENSSSCG00000004607	1	Goat	NA	notsig	NA	notsig	NA	notsig	NA	notsig	-0.678281	0.0421779
ENSSSCG00000004601	1	Goat	NA	notsig	NA	notsig	NA	notsig	NA	notsig	-0.696073	0.0197649
ENSSSCG00000004583	1	Goat	NA	notsig	NA	notsig	NA	notsig	NA	notsig	-0.683765	0.0147785
ENSSSCG00000004541	1	Sheep	NA	notsig	NA	notsig	NA	notsig	0.650394	0.00130184	NA	notsig
ENSSSCG00000004537	1	Goat	NA	notsig	NA	notsig	NA	notsig	NA	notsig	-0.681508	0.00636817
ENSSSCG00000004535	1	Sheep	NA	notsig	NA	notsig	NA	notsig	-0.558086	0.0209868	NA	notsig
ENSSSCG00000004502	1	Sheep	NA	notsig	NA	notsig	NA	notsig	1.14837	0.0266236	NA	notsig
[truncated: 236 more rows]

## Sheet: Kidney
Shared and unique DE genes within kidney among five vertebrates
Gene id	Vetebrate number	Species	Chicken		Cattle/yak		Pig		Sheep		Goat
			Fold change	FDR	Fold change	FDR	Fold change	FDR	Fold change	FDR	Fold change	FDR
ENSSSCG00000029753	5	Chicken,Cattly/yak,Pig,Sheep,Goat	-1.2	0.0139	-0.73	0.00934	-1.11	0.00262	1.11	0.00643	-1.82	0.000423
ENSSSCG00000015322	5	Chicken,Cattly/yak,Pig,Sheep,Goat	-0.83	0.005	-0.63	0.032	-0.76	0.0115	-1.71	0.000467	-0.72	0.00317
ENSSSCG00000014871	5	Chicken,Cattly/yak,Pig,Sheep,Goat	-1.61	0.0266	-1.16	0.000877	1.26	0.00262	-1	0.0019	2.36	0.000423
ENSSSCG00000007816	5	Chicken,Cattly/yak,Pig,Sheep,Goat	-1.42	0.044	0.99	0.0383	1.14	0.00262	-3.97	0.000467	2.41	0.00317
ENSSSCG00000000789	5	Chicken,Cattly/yak,Pig,Sheep,Goat	-0.96	0.0295	-1.41	0.00476	-1.06	0.0443	2.31	0.000467	-3.01	0.000423
ENSSSCG00000030165	4	Chicken,Cattly/yak,Pig,Sheep	0.75	0.0379	0.95	0.000877	-1.02	0.00651	-2.6	0.000467	NA	notsig
ENSSSCG00000029333	4	Chicken,Cattly/yak,Sheep,Goat	-1.08	0.002	1.57	0.000877	NA	notsig	-1.54	0.000856	-1.85	0.000423
ENSSSCG00000028699	4	Cattly/yak,Pig,Sheep,Goat	NA	notsig	1.21	0.00232	0.97	0.0255	3.65	0.000467	-1.59	0.000423
ENSSSCG00000027017	4	Chicken,Cattly/yak,Sheep,Goat	0.94	0.002	0.65	0.037	NA	notsig	0.82	0.00783	0.64	0.00473
ENSSSCG00000026759	4	Cattly/yak,Pig,Sheep,Goat	NA	notsig	1.11	0.00232	0.64	0.0458	-1.1	0.000467	1.81	0.000423
ENSSSCG00000025876	4	Chicken,Cattly/yak,Pig,Sheep	0.68	0.0237	1.17	0.000877	0.8	0.0146	0.66	0.0359	NA	notsig
ENSSSCG00000024596	4	Chicken,Cattly/yak,Sheep,Goat	1.02	0.002	1.16	0.000877	NA	notsig	-3.21	0.000467	2.16	0.000423
ENSSSCG00000022945	4	Chicken,Pig,Sheep,Goat	1.06	0.002	NA	notsig	2.09	0.00262	5.02	0.000467	-1.88	0.000423
ENSSSCG00000022447	4	Cattly/yak,Pig,Sheep,Goat	NA	notsig	2.22	0.000877	-0.88	0.00262	-1.86	0.000467	0.83	0.00726
ENSSSCG00000021938	4	Chicken,Cattly/yak,Pig,Sheep	2.62	0.002	-1.69	0.000877	0.78	0.00993	0.97	0.00596	NA	notsig
ENSSSCG00000016754	4	Chicken,Pig,Sheep,Goat	-1.01	0.0324	NA	notsig	-0.7	0.0159	-0.85	0.00445	-1.05	0.000423
ENSSSCG00000016322	4	Cattly/yak,Pig,Sheep,Goat	NA	notsig	-0.73	0.0145	-0.78	0.0115	-3.02	0.000467	1.44	0.000423
ENSSSCG00000015973	4	Chicken,Cattly/yak,Sheep,Goat	0.72	0.0237	-0.59	0.0468	NA	notsig	0.76	0.0133	0.65	0.0037
ENSSSCG00000015699	4	Chicken,Cattly/yak,Sheep,Goat	1.2	0.002	0.76	0.00934	NA	notsig	-1.1	0.00158	0.84	0.00145
ENSSSCG00000015595	4	Chicken,Cattly/yak,Sheep,Goat	0.94	0.002	1.67	0.000877	NA	notsig	-0.71	0.0232	1.27	0.000423
ENSSSCG00000015493	4	Cattly/yak,Pig,Sheep,Goat	NA	notsig	1.31	0.000877	0.89	0.00469	-0.86	0.0223	2.99	0.000423
ENSSSCG00000015334	4	Cattly/yak,Pig,Sheep,Goat	NA	notsig	2.45	0.000877	-1.93	0.00262	-2.23	0.000467	-1.48	0.000423
ENSSSCG00000015120	4	Cattly/yak,Pig,Sheep,Goat	NA	notsig	1.25	0.000877	-0.73	0.00651	-0.93	0.000467	1.04	0.000423
ENSSSCG00000013297	4	Chicken,Pig,Sheep,Goat	-0.74	0.0309	NA	notsig	-0.67	0.0412	0.88	0.0451	-0.7	0.0451
ENSSSCG00000013181	4	Chicken,Cattly/yak,Sheep,Goat	-0.7	0.0454	-1.26	0.000877	NA	notsig	-3.43	0.000467	1.18	0.00449
ENSSSCG00000010806	4	Chicken,Cattly/yak,Pig,Sheep	0.69	0.0454	1.42	0.000877	-0.71	0.0341	-1.1	0.000467	NA	notsig
ENSSSCG00000010728	4	Chicken,Cattly/yak,Sheep,Goat	-1.48	0.002	-0.74	0.0291	NA	notsig	-1.88	0.000467	-1.26	0.000423
ENSSSCG00000010725	4	Chicken,Cattly/yak,Pig,Sheep	1.49	0.005	-0.91	0.00421	1.48	0.00832	2.16	0.000467	NA	notsig
ENSSSCG00000009322	4	Cattly/yak,Pig,Sheep,Goat	NA	notsig	1.07	0.000877	1.01	0.00262	-0.71	0.0244	0.63	0.00473
ENSSSCG00000008939	4	Chicken,Pig,Sheep,Goat	-2.01	0.002	NA	notsig	-2.91	0.00262	3.48	0.000467	1.31	0.000423
ENSSSCG00000008647	4	Cattly/yak,Pig,Sheep,Goat	NA	notsig	-1.17	0.000877	-1.16	0.00469	-3.46	0.000467	-1.49	0.00114
ENSSSCG00000007851	4	Chicken,Cattly/yak,Sheep,Goat	2.15	0.002	-2.31	0.000877	NA	notsig	1.85	0.0177	-1.22	0.0155
ENSSSCG00000007486	4	Cattly/yak,Pig,Sheep,Goat	NA	notsig	1.68	0.000877	-2.67	0.00262	0.81	0.0223	1.96	0.000423
ENSSSCG00000006648	4	Chicken,Cattly/yak,Pig,Goat	-1.34	0.002	-1.18	0.000877	-0.67	0.0241	NA	notsig	-0.92	0.000423
ENSSSCG00000006227	4	Chicken,Cattly/yak,Sheep,Goat	0.77	0.00758	-0.64	0.0315	NA	notsig	-1.15	0.000467	1.77	0.000423
ENSSSCG00000004401	4	Chicken,Pig,Sheep,Goat	0.63	0.044	NA	notsig	0.6	0.0421	0.7	0.0254	1.24	0.000423
ENSSSCG00000003882	4	Cattly/yak,Pig,Sheep,Goat	NA	notsig	0.88	0.000877	-0.68	0.0412	-1.07	0.000467	1.28	0.000423
ENSSSCG00000003524	4	Chicken,Cattly/yak,Pig,Sheep	-1	0.002	-1.27	0.000877	-0.67	0.0376	-1.04	0.000467	NA	notsig
ENSSSCG00000002754	4	Cattly/yak,Pig,Sheep,Goat	NA	notsig	0.98	0.000877	1.72	0.00262	-1.82	0.000467	3.36	0.000423
ENSSSCG00000000916	4	Chicken,Cattly/yak,Sheep,Goat	-1.35	0.002	-0.58	0.0378	NA	notsig	2.18	0.000467	-1.72	0.000423
ENSSSCG00000000759	4	Chicken,Cattly/yak,Sheep,Goat	0.93	0.0191	2.29	0.000877	NA	notsig	-5	0.00525	3	0.00317
ENSSSCG00000000217	4	Chicken,Cattly/yak,Sheep,Goat	-0.96	0.002	-1.29	0.0103	NA	notsig	-2.36	0.000467	1.76	0.000423
ENSSSCG00000030658	3	Cattly/yak,Sheep,Goat	NA	notsig	0.58	0.0487	NA	notsig	-1.05	0.0019	0.57	0.0157
ENSSSCG00000030511	3	Cattly/yak,Sheep,Goat	NA	notsig	1.74	0.000877	NA	notsig	-1.41	0.000467	1.11	0.000423
ENSSSCG00000030113	3	Cattly/yak,Pig,Sheep	NA	notsig	-0.68	0.0149	2.67	0.00262	-1.25	0.000467	NA	notsig
ENSSSCG00000030012	3	Chicken,Sheep,Goat	-0.9	0.0184	NA	notsig	NA	notsig	-1.01	0.028	-0.85	0.00981
ENSSSCG00000029606	3	Cattly/yak,Sheep,Goat	NA	notsig	-1.43	0.000877	NA	notsig	-1.97	0.000467	1.47	0.000423
ENSSSCG00000029482	3	Chicken,Cattly/yak,Sheep	-0.8	0.00989	-0.8	0.0338	NA	notsig	-0.79	0.00826	NA	notsig
ENSSSCG00000029470	3	Chicken,Sheep,Goat	0.71	0.0224	NA	notsig	NA	notsig	0.64	0.0356	0.55	0.0161
ENSSSCG00000029460	3	Pig,Sheep,Goat	NA	notsig	NA	notsig	-1.23	0.00262	2.23	0.000467	-2.21	0.000423
ENSSSCG00000029448	3	Pig,Sheep,Goat	NA	notsig	NA	notsig	0.83	0.00262	0.75	0.0319	0.67	0.00876
ENSSSCG00000029363	3	Pig,Sheep,Goat	NA	notsig	NA	notsig	0.93	0.00262	-4.36	0.000467	1.37	0.000423
ENSSSCG00000028623	3	Cattly/yak,Pig,Sheep	NA	notsig	-2.17	0.000877	-0.76	0.0307	-1.17	0.00894	NA	notsig
ENSSSCG00000028350	3	Chicken,Sheep,Goat	-0.89	0.0231	NA	notsig	NA	notsig	2.07	0.000467	-2.9	0.000423
ENSSSCG00000028126	3	Cattly/yak,Sheep,Goat	NA	notsig	-0.73	0.0323	NA	notsig	1.83	0.000467	-1.88	0.000423
ENSSSCG00000027926	3	Cattly/yak,Sheep,Goat	NA	notsig	-0.99	0.000877	NA	notsig	0.81	0.0111	1.87	0.000423
ENSSSCG00000027890	3	Chicken,Sheep,Goat	1.84	0.002	NA	notsig	NA	notsig	-1.38	0.000856	-0.63	0.037
ENSSSCG00000027796	3	Pig,Sheep,Goat	NA	notsig	NA	notsig	4.04	0.00262	0.9	0.0019	-1.17	0.000423
ENSSSCG00000027439	3	Cattly/yak,Sheep,Goat	NA	notsig	0.76	0.0036	NA	notsig	1.18	0.000467	1	0.000423
ENSSSCG00000027372	3	Cattly/yak,Sheep,Goat	NA	notsig	-1.87	0.000877	NA	notsig	-2.99	0.000467	-0.88	0.000423
ENSSSCG00000027365	3	Pig,Sheep,Goat	NA	notsig	NA	notsig	-0.94	0.0159	-2.19	0.0151	-1.94	0.0205
ENSSSCG00000027331	3	Chicken,Pig,Sheep	-1.22	0.002	NA	notsig	-1.38	0.00262	-1.77	0.000467	NA	notsig
ENSSSCG00000027062	3	Cattly/yak,Sheep,Goat	NA	notsig	-1.45	0.000877	NA	notsig	1.53	0.000467	-2.33	0.000423
ENSSSCG00000027023	3	Cattly/yak,Sheep,Goat	NA	notsig	1.46	0.00162	NA	notsig	-2.81	0.000467	-1.21	0.000423
ENSSSCG00000026755	3	Cattly/yak,Sheep,Goat	NA	notsig	0.9	0.000877	NA	notsig	-0.88	0.00421	0.55	0.0195
ENSSSCG00000026457	3	Chicken,Cattly/yak,Goat	-1.22	0.002	-1.05	0.0426	NA	notsig	NA	notsig	-4.68	0.00114
ENSSSCG00000026297	3	Pig,Sheep,Goat	NA	notsig	NA	notsig	1.87	0.00262	-1.56	0.000467	3.12	0.000423
ENSSSCG00000026169	3	Cattly/yak,Sheep,Goat	NA	notsig	-1.23	0.000877	NA	notsig	-1.39	0.000467	1.07	0.000423
ENSSSCG00000026124	3	Chicken,Sheep,Goat	0.65	0.0424	NA	notsig	NA	notsig	-0.82	0.0256	1.06	0.000423
ENSSSCG00000025934	3	Cattly/yak,Pig,Sheep	NA	notsig	0.66	0.0188	-1.18	0.0384	1.82	0.000467	NA	notsig
ENSSSCG00000025181	3	Cattly/yak,Sheep,Goat	NA	notsig	-1.61	0.000877	NA	notsig	-3.27	0.000467	1.12	0.000423
ENSSSCG00000025089	3	Cattly/yak,Sheep,Goat	NA	notsig	0.84	0.00688	NA	notsig	-0.85	0.00421	1	0.000423
ENSSSCG00000025034	3	Chicken,Pig,Sheep	-1.11	0.002	NA	notsig	-0.73	0.0159	-0.85	0.0098	NA	notsig
ENSSSCG00000024817	3	Chicken,Cattly/yak,Sheep	-0.86	0.0302	-3.67	0.000877	NA	notsig	-1.19	0.0281	NA	notsig
ENSSSCG00000024780	3	Cattly/yak,Sheep,Goat	NA	notsig	0.76	0.00476	NA	notsig	1.03	0.012	0.66	0.0412
ENSSSCG00000024712	3	Pig,Sheep,Goat	NA	notsig	NA	notsig	-1.71	0.02	-2.3	0.000467	-0.89	0.00145
ENSSSCG00000024368	3	Cattly/yak,Sheep,Goat	NA	notsig	0.92	0.0192	NA	notsig	1.12	0.01	1.41	0.000423
ENSSSCG00000024045	3	Cattly/yak,Sheep,Goat	NA	notsig	0.73	0.00738	NA	notsig	-1.15	0.000467	0.58	0.0348
ENSSSCG00000023742	3	Chicken,Sheep,Goat	-1.73	0.002	NA	notsig	NA	notsig	-5.17	0.000467	3.23	0.000423
ENSSSCG00000023693	3	Pig,Sheep,Goat	NA	notsig	NA	notsig	0.61	0.0351	-2.11	0.000467	3.22	0.000423
ENSSSCG00000023686	3	Cattly/yak,Sheep,Goat	NA	notsig	0.92	0.0235	NA	notsig	3.42	0.000467	2.47	0.000423
ENSSSCG00000023665	3	Chicken,Sheep,Goat	0.83	0.00357	NA	notsig	NA	notsig	0.96	0.00158	-0.57	0.0118
ENSSSCG00000023508	3	Cattly/yak,Sheep,Goat	NA	notsig	0.75	0.0137	NA	notsig	2.4	0.000467	-0.75	0.000799
ENSSSCG00000023374	3	Pig,Sheep,Goat	NA	notsig	NA	notsig	-0.79	0.0146	1.68	0.00548	2.77	0.00176
ENSSSCG00000023167	3	Cattly/yak,Sheep,Goat	NA	notsig	0.59	0.0298	NA	notsig	-0.96	0.00158	0.68	0.00263
ENSSSCG00000023142	3	Chicken,Cattly/yak,Sheep	0.71	0.0237	0.63	0.0357	NA	notsig	2.25	0.00338	NA	notsig
ENSSSCG00000022590	3	Pig,Sheep,Goat	NA	notsig	NA	notsig	0.61	0.0395	-0.82	0.00643	1.77	0.000423
ENSSSCG00000022427	3	Cattly/yak,Pig,Sheep	NA	notsig	2.59	0.000877	-0.93	0.00832	-2.08	0.000467	NA	notsig
ENSSSCG00000022331	3	Cattly/yak,Sheep,Goat	NA	notsig	1.87	0.000877	NA	notsig	-0.89	0.00643	0.72	0.00263
ENSSSCG00000022164	3	Chicken,Cattly/yak,Sheep	-1.97	0.0357	1	0.0199	NA	notsig	2.07	0.00737	NA	notsig
ENSSSCG00000022149	3	Pig,Sheep,Goat	NA	notsig	NA	notsig	-1.48	0.0115	-1.4	0.0114	1.69	0.0498
ENSSSCG00000022031	3	Pig,Sheep,Goat	NA	notsig	NA	notsig	-0.97	0.0241	-1	0.031	-0.98	0.0128
ENSSSCG00000021971	3	Cattly/yak,Sheep,Goat	NA	notsig	0.75	0.0478	NA	notsig	1.15	0.0239	0.63	0.0462
ENSSSCG00000021646	3	Cattly/yak,Sheep,Goat	NA	notsig	0.84	0.000877	NA	notsig	-0.63	0.0472	1.16	0.000423
ENSSSCG00000021386	3	Cattly/yak,Pig,Sheep	NA	notsig	1.76	0.000877	1.47	0.00262	2.07	0.000467	NA	notsig
ENSSSCG00000021251	3	Cattly/yak,Sheep,Goat	NA	notsig	0.59	0.0295	NA	notsig	-0.84	0.029	2.11	0.000423
ENSSSCG00000020935	3	Cattly/yak,Sheep,Goat	NA	notsig	-1.1	0.000877	NA	notsig	-0.64	0.0416	0.53	0.0352
ENSSSCG00000020701	3	Cattly/yak,Sheep,Goat	NA	notsig	-1.68	0.000877	NA	notsig	-2.84	0.000467	2.45	0.000423
ENSSSCG00000017887	3	Cattly/yak,Pig,Sheep	NA	notsig	-2.04	0.000877	-1.06	0.0307	-3.65	0.000467	NA	notsig
ENSSSCG00000017604	3	Chicken,Pig,Goat	0.72	0.0166	NA	notsig	-0.88	0.00832	NA	notsig	0.73	0.0122
ENSSSCG00000017420	3	Chicken,Sheep,Goat	-0.83	0.002	NA	notsig	NA	notsig	-2.99	0.000467	1.31	0.000423
ENSSSCG00000017178	3	Cattly/yak,Sheep,Goat	NA	notsig	2.88	0.000877	NA	notsig	-5.03	0.000467	3.86	0.000423
ENSSSCG00000017052	3	Pig,Sheep,Goat	NA	notsig	NA	notsig	-1.18	0.00262	-3.28	0.000467	0.83	0.0155
ENSSSCG00000017030	3	Chicken,Sheep,Goat	-1.87	0.002	NA	notsig	NA	notsig	-2.23	0.000467	1.03	0.000423
ENSSSCG00000017009	3	Cattly/yak,Sheep,Goat	NA	notsig	-0.63	0.0282	NA	notsig	1.55	0.000467	3.57	0.000423
ENSSSCG00000016859	3	Chicken,Sheep,Goat	-1.28	0.002	NA	notsig	NA	notsig	-1.53	0.000467	1.36	0.000423
ENSSSCG00000016806	3	Chicken,Cattly/yak,Goat	1.02	0.00989	0.88	0.00738	NA	notsig	NA	notsig	-1.2	0.000423
ENSSSCG00000016784	3	Chicken,Sheep,Goat	2.19	0.002	NA	notsig	NA	notsig	1.08	0.0069	-1.22	0.000423
ENSSSCG00000016625	3	Chicken,Cattly/yak,Sheep	-1.16	0.0434	-0.88	0.000877	NA	notsig	-1.41	0.000467	NA	notsig
ENSSSCG00000016611	3	Cattly/yak,Sheep,Goat	NA	notsig	0.61	0.0288	NA	notsig	1.57	0.000467	-0.55	0.0161
ENSSSCG00000016513	3	Cattly/yak,Sheep,Goat	NA	notsig	-1.51	0.000877	NA	notsig	-1.72	0.000467	2.44	0.000423
ENSSSCG00000016452	3	Chicken,Pig,Goat	-1.17	0.002	NA	notsig	-1.25	0.00262	NA	notsig	2.32	0.000423
ENSSSCG00000016174	3	Chicken,Pig,Sheep	1.95	0.002	NA	notsig	-1.34	0.00262	-1.53	0.000467	NA	notsig
ENSSSCG00000015945	3	Cattly/yak,Sheep,Goat	NA	notsig	-1.74	0.000877	NA	notsig	-1.48	0.000467	1.2	0.000423
ENSSSCG00000015887	3	Cattly/yak,Sheep,Goat	NA	notsig	0.82	0.00162	NA	notsig	-2.36	0.000467	0.97	0.000423
ENSSSCG00000015801	3	Cattly/yak,Sheep,Goat	NA	notsig	-1.05	0.00421	NA	notsig	-2.14	0.000467	1.56	0.000423
ENSSSCG00000015673	3	Cattly/yak,Sheep,Goat	NA	notsig	-1.35	0.000877	NA	notsig	-0.99	0.00123	1.32	0.000423
ENSSSCG00000015649	3	Cattly/yak,Sheep,Goat	NA	notsig	0.91	0.0493	NA	notsig	-0.91	0.0133	0.84	0.00638
ENSSSCG00000015567	3	Chicken,Pig,Goat	-0.9	0.00758	NA	notsig	-1.4	0.0146	NA	notsig	0.7	0.00176
ENSSSCG00000015557	3	Cattly/yak,Sheep,Goat	NA	notsig	0.57	0.0487	NA	notsig	-1.64	0.000467	1.75	0.000423
ENSSSCG00000015481	3	Cattly/yak,Sheep,Goat	NA	notsig	-1.18	0.000877	NA	notsig	-2.74	0.000467	0.86	0.000423
ENSSSCG00000015122	3	Pig,Sheep,Goat	NA	notsig	NA	notsig	-1.02	0.00262	2.1	0.00596	-2.87	0.000423
ENSSSCG00000014982	3	Cattly/yak,Pig,Sheep	NA	notsig	1.57	0.000877	-1.29	0.00262	-4.68	0.000467	NA	notsig
ENSSSCG00000014921	3	Pig,Sheep,Goat	NA	notsig	NA	notsig	-0.69	0.02	0.63	0.0433	-0.63	0.00566
ENSSSCG00000014558	3	Cattly/yak,Sheep,Goat	NA	notsig	0.68	0.0137	NA	notsig	1.41	0.000467	-1.05	0.000423
ENSSSCG00000014363	3	Chicken,Sheep,Goat	0.8	0.0175	NA	notsig	NA	notsig	0.99	0.00548	-1.13	0.000423
ENSSSCG00000014336	3	Cattly/yak,Sheep,Goat	NA	notsig	0.77	0.0089	NA	notsig	-1.71	0.000467	-2.29	0.000423
ENSSSCG00000014277	3	Chicken,Sheep,Goat	-0.88	0.011	NA	notsig	NA	notsig	-1.37	0.000467	-0.87	0.00114
ENSSSCG00000014136	3	Pig,Sheep,Goat	NA	notsig	NA	notsig	-1.31	0.00262	-1.47	0.000467	-3.02	0.000423
ENSSSCG00000013867	3	Cattly/yak,Sheep,Goat	NA	notsig	0.62	0.0245	NA	notsig	-1.03	0.000467	0.53	0.0197
ENSSSCG00000013599	3	Pig,Sheep,Goat	NA	notsig	NA	notsig	-2.47	0.00262	-1.82	0.000467	-3.03	0.000423
ENSSSCG00000013349	3	Pig,Sheep,Goat	NA	notsig	NA	notsig	0.61	0.0298	1.78	0.000467	-1.15	0.000423
ENSSSCG00000013082	3	Chicken,Sheep,Goat	0.75	0.0373	NA	notsig	NA	notsig	1.3	0.000467	-0.55	0.0307
ENSSSCG00000012855	3	Pig,Sheep,Goat	NA	notsig	NA	notsig	0.8	0.00469	1.8	0.000467	0.92	0.000423
ENSSSCG00000012711	3	Cattly/yak,Pig,Goat	NA	notsig	-2.24	0.000877	0.92	0.00262	NA	notsig	3.12	0.000423
ENSSSCG00000012680	3	Cattly/yak,Sheep,Goat	NA	notsig	-1.24	0.000877	NA	notsig	2.21	0.000467	-1.27	0.000423
ENSSSCG00000012363	3	Cattly/yak,Sheep,Goat	NA	notsig	2.64	0.000877	NA	notsig	-2.04	0.000467	0.92	0.0168
ENSSSCG00000012050	3	Cattly/yak,Sheep,Goat	NA	notsig	-1.06	0.000877	NA	notsig	-1.31	0.00252	0.86	0.0094
ENSSSCG00000012049	3	Cattly/yak,Sheep,Goat	NA	notsig	2.74	0.000877	NA	notsig	2.08	0.000467	2.98	0.000423
ENSSSCG00000011884	3	Chicken,Pig,Sheep	-1.02	0.002	NA	notsig	-0.73	0.0146	-1.16	0.00915	NA	notsig
ENSSSCG00000011764	3	Cattly/yak,Sheep,Goat	NA	notsig	-0.78	0.00162	NA	notsig	0.6	0.0477	0.59	0.0118
ENSSSCG00000011750	3	Chicken,Cattly/yak,Goat	-0.75	0.00879	2.21	0.000877	NA	notsig	NA	notsig	-1.34	0.000423
ENSSSCG00000011477	3	Cattly/yak,Sheep,Goat	NA	notsig	1.44	0.000877	NA	notsig	0.89	0.0263	1.1	0.000423
ENSSSCG00000011441	3	Chicken,Sheep,Goat	-1.56	0.002	NA	notsig	NA	notsig	3.04	0.0031	-1.62	0.0396
ENSSSCG00000011397	3	Cattly/yak,Pig,Sheep	NA	notsig	-0.82	0.0207	1.15	0.00262	-2.25	0.000467	NA	notsig
ENSSSCG00000011393	3	Cattly/yak,Sheep,Goat	NA	notsig	-3.54	0.000877	NA	notsig	-4.19	0.000467	0.68	0.0162
ENSSSCG00000011133	3	Pig,Sheep,Goat	NA	notsig	NA	notsig	1.3	0.00262	-2.53	0.000467	-1.45	0.000423
ENSSSCG00000011071	3	Cattly/yak,Sheep,Goat	NA	notsig	0.79	0.0241	NA	notsig	0.89	0.0313	-0.91	0.000423
ENSSSCG00000011056	3	Cattly/yak,Sheep,Goat	NA	notsig	0.77	0.00584	NA	notsig	-1.12	0.000467	-0.79	0.00206
ENSSSCG00000010966	3	Chicken,Pig,Sheep	-1.57	0.002	NA	notsig	-1.18	0.00262	-2.36	0.0113	NA	notsig
ENSSSCG00000010742	3	Cattly/yak,Sheep,Goat	NA	notsig	-1.19	0.00295	NA	notsig	0.76	0.0271	-0.79	0.00449
ENSSSCG00000010649	3	Cattly/yak,Sheep,Goat	NA	notsig	1.63	0.00421	NA	notsig	1.08	0.0158	-2.76	0.000423
ENSSSCG00000010648	3	Chicken,Sheep,Goat	1.24	0.002	NA	notsig	NA	notsig	-1.37	0.000467	1.12	0.000423
ENSSSCG00000010534	3	Cattly/yak,Sheep,Goat	NA	notsig	1.2	0.000877	NA	notsig	-0.73	0.0155	0.6	0.00898
ENSSSCG00000010528	3	Cattly/yak,Sheep,Goat	NA	notsig	0.95	0.000877	NA	notsig	-1.26	0.000467	0.66	0.0155
ENSSSCG00000010479	3	Cattly/yak,Sheep,Goat	NA	notsig	-0.91	0.016	NA	notsig	-3.33	0.000467	2.19	0.000423
ENSSSCG00000010461	3	Pig,Sheep,Goat	NA	notsig	NA	notsig	-1.7	0.00469	2.24	0.000467	-2.13	0.000799
ENSSSCG00000010455	3	Cattly/yak,Sheep,Goat	NA	notsig	0.7	0.0116	NA	notsig	0.81	0.0221	1	0.000423
ENSSSCG00000010448	3	Pig,Sheep,Goat	NA	notsig	NA	notsig	-1.25	0.0187	1.16	0.0107	1.52	0.00235
ENSSSCG00000010437	3	Cattly/yak,Sheep,Goat	NA	notsig	0.72	0.00983	NA	notsig	1.31	0.0019	-2.84	0.000423
ENSSSCG00000010431	3	Cattly/yak,Sheep,Goat	NA	notsig	0.67	0.0301	NA	notsig	-1.52	0.000467	1.52	0.000423
ENSSSCG00000010414	3	Chicken,Sheep,Goat	-0.62	0.0472	NA	notsig	NA	notsig	0.76	0.0182	0.99	0.000423
ENSSSCG00000010143	3	Chicken,Sheep,Goat	-0.64	0.0412	NA	notsig	NA	notsig	-1.48	0.000467	1.02	0.000423
ENSSSCG00000009956	3	Chicken,Sheep,Goat	-0.62	0.0445	NA	notsig	NA	notsig	-2.11	0.000467	1.74	0.000423
ENSSSCG00000009941	3	Cattly/yak,Sheep,Goat	NA	notsig	2.37	0.000877	NA	notsig	0.8	0.0107	1	0.000423
ENSSSCG00000009844	3	Cattly/yak,Sheep,Goat	NA	notsig	-1.46	0.000877	NA	notsig	1.21	0.00713	-1.41	0.0197
ENSSSCG00000009766	3	Cattly/yak,Sheep,Goat	NA	notsig	0.77	0.00162	NA	notsig	-0.75	0.0164	0.53	0.0226
ENSSSCG00000009709	3	Cattly/yak,Sheep,Goat	NA	notsig	0.91	0.00476	NA	notsig	-3.25	0.000467	3.24	0.000423
ENSSSCG00000009585	3	Chicken,Cattly/yak,Sheep	1.11	0.0231	3.12	0.000877	NA	notsig	-1.36	0.000467	NA	notsig
ENSSSCG00000009558	3	Pig,Sheep,Goat	NA	notsig	NA	notsig	0.81	0.0443	2.09	0.000467	1.37	0.000423
ENSSSCG00000009477	3	Cattly/yak,Pig,Goat	NA	notsig	1.27	0.000877	-1.11	0.00262	NA	notsig	-0.68	0.0037
ENSSSCG00000009412	3	Chicken,Pig,Goat	-1.06	0.002	NA	notsig	-0.9	0.00262	NA	notsig	-1.16	0.000423
ENSSSCG00000009378	3	Chicken,Cattly/yak,Pig	1.26	0.0191	-1.23	0.0168	-2.18	0.00262	NA	notsig	NA	notsig
ENSSSCG00000009370	3	Cattly/yak,Sheep,Goat	NA	notsig	0.72	0.0164	NA	notsig	-0.82	0.00643	0.73	0.00145
ENSSSCG00000009334	3	Chicken,Sheep,Goat	0.69	0.0201	NA	notsig	NA	notsig	-1.36	0.000467	-0.48	0.0365
ENSSSCG00000009268	3	Cattly/yak,Sheep,Goat	NA	notsig	0.85	0.000877	NA	notsig	1.74	0.000467	-0.7	0.0116
ENSSSCG00000009230	3	Cattly/yak,Sheep,Goat	NA	notsig	0.82	0.00295	NA	notsig	-1.02	0.000856	1.33	0.000423
ENSSSCG00000009004	3	Pig,Sheep,Goat	NA	notsig	NA	notsig	1.91	0.00262	-1.28	0.0076	0.71	0.0322
ENSSSCG00000008991	3	Cattly/yak,Sheep,Goat	NA	notsig	-0.66	0.0164	NA	notsig	-0.86	0.00445	0.69	0.00317
ENSSSCG00000008857	3	Chicken,Sheep,Goat	0.78	0.0166	NA	notsig	NA	notsig	1.45	0.000467	1.57	0.000423
ENSSSCG00000008833	3	Cattly/yak,Pig,Sheep	NA	notsig	0.69	0.00983	-0.95	0.0159	1.15	0.000467	NA	notsig
ENSSSCG00000008830	3	Cattly/yak,Sheep,Goat	NA	notsig	-0.76	0.0282	NA	notsig	2.39	0.000467	-2.29	0.000423
ENSSSCG00000008773	3	Cattly/yak,Pig,Goat	NA	notsig	-0.63	0.0225	0.63	0.0216	NA	notsig	-0.86	0.000423
ENSSSCG00000008694	3	Cattly/yak,Sheep,Goat	NA	notsig	-1.03	0.0084	NA	notsig	2.58	0.000467	-2.19	0.000423
ENSSSCG00000008648	3	Cattly/yak,Pig,Sheep	NA	notsig	-3.14	0.000877	-1.19	0.0159	-6.88	0.000467	NA	notsig
ENSSSCG00000008444	3	Cattly/yak,Sheep,Goat	NA	notsig	1.34	0.000877	NA	notsig	-0.76	0.0164	-0.6	0.0195
ENSSSCG00000008397	3	Chicken,Sheep,Goat	-0.96	0.002	NA	notsig	NA	notsig	0.68	0.0435	0.86	0.00473
ENSSSCG00000008153	3	Cattly/yak,Sheep,Goat	NA	notsig	-1.21	0.000877	NA	notsig	1.42	0.000467	-1.33	0.000423
ENSSSCG00000008120	3	Cattly/yak,Sheep,Goat	NA	notsig	0.83	0.00476	NA	notsig	0.91	0.00498	0.61	0.0185
ENSSSCG00000007987	3	Cattly/yak,Sheep,Goat	NA	notsig	1	0.000877	NA	notsig	-0.67	0.029	1.04	0.000423
ENSSSCG00000007833	3	Chicken,Sheep,Goat	-1.48	0.00634	NA	notsig	NA	notsig	-1.6	0.000467	1.68	0.000423
ENSSSCG00000007281	3	Cattly/yak,Sheep,Goat	NA	notsig	0.84	0.000877	NA	notsig	-0.62	0.0385	0.9	0.000423
ENSSSCG00000007073	3	Cattly/yak,Sheep,Goat	NA	notsig	-2.35	0.000877	NA	notsig	-2.14	0.000467	1.83	0.000423
ENSSSCG00000006990	3	Chicken,Sheep,Goat	2.98	0.002	NA	notsig	NA	notsig	1.4	0.0287	-2.02	0.00473
ENSSSCG00000006737	3	Chicken,Pig,Sheep	-0.65	0.0445	NA	notsig	-0.8	0.0318	-1.34	0.00252	NA	notsig
ENSSSCG00000006612	3	Cattly/yak,Sheep,Goat	NA	notsig	-0.71	0.00531	NA	notsig	-0.68	0.0244	1.09	0.000423
ENSSSCG00000006453	3	Chicken,Sheep,Goat	-0.79	0.00634	NA	notsig	NA	notsig	-1.13	0.00282	-0.53	0.0477
ENSSSCG00000006309	3	Chicken,Sheep,Goat	-1.25	0.00357	NA	notsig	NA	notsig	-1.38	0.0194	2.42	0.000423
ENSSSCG00000006297	3	Cattly/yak,Sheep,Goat	NA	notsig	-0.81	0.0036	NA	notsig	-1.9	0.000467	2.46	0.000423
ENSSSCG00000006288	3	Cattly/yak,Sheep,Goat	NA	notsig	-1.88	0.000877	NA	notsig	-2.01	0.000467	-0.91	0.0113
ENSSSCG00000006126	3	Chicken,Cattly/yak,Goat	1.17	0.002	1.34	0.000877	NA	notsig	NA	notsig	1.53	0.000423
ENSSSCG00000006002	3	Cattly/yak,Sheep,Goat	NA	notsig	1.36	0.000877	NA	notsig	-3.26	0.000467	1.22	0.000423
ENSSSCG00000005970	3	Chicken,Sheep,Goat	0.87	0.013	NA	notsig	NA	notsig	1.41	0.000467	1.69	0.000423
ENSSSCG00000005830	3	Cattly/yak,Sheep,Goat	NA	notsig	1.37	0.00162	NA	notsig	-1.42	0.00849	3.03	0.000423
ENSSSCG00000005723	3	Cattly/yak,Sheep,Goat	NA	notsig	2.07	0.000877	NA	notsig	-5.53	0.000467	2.67	0.000423
ENSSSCG00000005710	3	Chicken,Pig,Goat	-1.23	0.002	NA	notsig	-0.86	0.00262	NA	notsig	-0.54	0.0233
ENSSSCG00000005623	3	Cattly/yak,Sheep,Goat	NA	notsig	1.77	0.000877	NA	notsig	2.18	0.000467	-1.38	0.000423
ENSSSCG00000005498	3	Cattly/yak,Sheep,Goat	NA	notsig	0.69	0.0298	NA	notsig	-2.7	0.000467	0.56	0.0187
ENSSSCG00000005455	3	Chicken,Pig,Goat	-1.02	0.002	NA	notsig	-0.68	0.0159	NA	notsig	-0.72	0.00114
ENSSSCG00000005398	3	Cattly/yak,Sheep,Goat	NA	notsig	1.52	0.000877	NA	notsig	2.63	0.000467	-0.89	0.000423
ENSSSCG00000004969	3	Cattly/yak,Pig,Goat	NA	notsig	1.08	0.000877	-1.15	0.0277	NA	notsig	-1.93	0.000799
ENSSSCG00000004907	3	Chicken,Sheep,Goat	-0.71	0.0175	NA	notsig	NA	notsig	-1.29	0.00252	0.63	0.0321
ENSSSCG00000004873	3	Cattly/yak,Sheep,Goat	NA	notsig	1.85	0.000877	NA	notsig	1.65	0.00366	-1.59	0.00422
ENSSSCG00000004869	3	Cattly/yak,Sheep,Goat	NA	notsig	-0.88	0.000877	NA	notsig	-1.82	0.000467	2.31	0.000423
ENSSSCG00000004674	3	Cattly/yak,Sheep,Goat	NA	notsig	-1.8	0.000877	NA	notsig	-1.53	0.000467	2.25	0.000423
ENSSSCG00000004632	3	Cattly/yak,Sheep,Goat	NA	notsig	1.92	0.000877	NA	notsig	-2.06	0.000467	1.38	0.000423
ENSSSCG00000004624	3	Cattly/yak,Sheep,Goat	NA	notsig	0.7	0.00688	NA	notsig	-1.07	0.000467	0.54	0.0198
ENSSSCG00000004586	3	Cattly/yak,Sheep,Goat	NA	notsig	1.4	0.000877	NA	notsig	0.8	0.0109	-0.64	0.00566
ENSSSCG00000004584	3	Cattly/yak,Sheep,Goat	NA	notsig	-1.91	0.000877	NA	notsig	3.19	0.000467	-3.57	0.000423
ENSSSCG00000004485	3	Pig,Sheep,Goat	NA	notsig	NA	notsig	-0.63	0.0298	1.04	0.00393	-1.26	0.000423
ENSSSCG00000004318	3	Cattly/yak,Pig,Goat	NA	notsig	-0.73	0.0207	0.83	0.00262	NA	notsig	0.73	0.00176
ENSSSCG00000004225	3	Cattly/yak,Sheep,Goat	NA	notsig	-1.25	0.0235	NA	notsig	-1.37	0.0249	1.11	0.0402
ENSSSCG00000004142	3	Cattly/yak,Sheep,Goat	NA	notsig	1.81	0.000877	NA	notsig	-0.88	0.00338	1.48	0.000423
ENSSSCG00000004136	3	Cattly/yak,Pig,Goat	NA	notsig	-0.62	0.0282	0.85	0.00262	NA	notsig	0.77	0.000423
ENSSSCG00000003902	3	Chicken,Cattly/yak,Goat	-0.65	0.0273	0.67	0.0298	NA	notsig	NA	notsig	1.34	0.000423
ENSSSCG00000003589	3	Cattly/yak,Sheep,Goat	NA	notsig	0.77	0.00232	NA	notsig	1.08	0.000467	-1.19	0.000423
ENSSSCG00000003582	3	Cattly/yak,Sheep,Goat	NA	notsig	-3.14	0.000877	NA	notsig	-1.8	0.000467	1.79	0.000423
ENSSSCG00000003433	3	Cattly/yak,Sheep,Goat	NA	notsig	0.74	0.00636	NA	notsig	-1.28	0.000467	-0.56	0.0155
ENSSSCG00000003362	3	Cattly/yak,Sheep,Goat	NA	notsig	0.64	0.0199	NA	notsig	-1.08	0.000467	0.65	0.00422
ENSSSCG00000003336	3	Cattly/yak,Sheep,Goat	NA	notsig	1.5	0.000877	NA	notsig	-1.35	0.0019	2.41	0.000423
ENSSSCG00000002761	3	Cattly/yak,Sheep,Goat	NA	notsig	1.77	0.000877	NA	notsig	1.27	0.000467	-3.02	0.000423
ENSSSCG00000002520	3	Chicken,Sheep,Goat	0.99	0.002	NA	notsig	NA	notsig	-1.29	0.000467	0.84	0.00919
ENSSSCG00000002440	3	Pig,Sheep,Goat	NA	notsig	NA	notsig	-0.67	0.0405	-1.67	0.000467	0.47	0.0456
ENSSSCG00000002285	3	Chicken,Sheep,Goat	0.75	0.0166	NA	notsig	NA	notsig	-0.8	0.00596	0.86	0.000423
ENSSSCG00000001963	3	Cattly/yak,Sheep,Goat	NA	notsig	1.42	0.000877	NA	notsig	2.02	0.000467	0.62	0.0104
ENSSSCG00000001887	3	Cattly/yak,Sheep,Goat	NA	notsig	-1.22	0.00476	NA	notsig	-2.42	0.000467	0.86	0.00206
ENSSSCG00000001835	3	Chicken,Cattly/yak,Sheep	0.68	0.0273	0.77	0.00295	NA	notsig	-1.63	0.000467	NA	notsig
ENSSSCG00000001825	3	Chicken,Sheep,Goat	-0.67	0.0481	NA	notsig	NA	notsig	-0.97	0.0221	1.48	0.000423
ENSSSCG00000001787	3	Chicken,Cattly/yak,Pig	-1.47	0.002	-1.25	0.00295	-0.91	0.0298	NA	notsig	NA	notsig
ENSSSCG00000001780	3	Chicken,Pig,Sheep	0.83	0.00357	NA	notsig	0.7	0.0146	1.01	0.0031	NA	notsig
ENSSSCG00000001752	3	Cattly/yak,Pig,Sheep	NA	notsig	1.21	0.00476	0.63	0.0367	-2.01	0.00445	NA	notsig
ENSSSCG00000001676	3	Cattly/yak,Sheep,Goat	NA	notsig	-1.15	0.00476	NA	notsig	-1.3	0.0149	0.96	0.00919
ENSSSCG00000001487	3	Cattly/yak,Sheep,Goat	NA	notsig	2.66	0.00295	NA	notsig	-3.29	0.0107	3.87	0.000799
ENSSSCG00000001469	3	Chicken,Sheep,Goat	-1.25	0.00879	NA	notsig	NA	notsig	1.34	0.000467	-0.99	0.000423
ENSSSCG00000001085	3	Chicken,Sheep,Goat	0.64	0.0468	NA	notsig	NA	notsig	-1.89	0.000467	1.17	0.000423
ENSSSCG00000001000	3	Cattly/yak,Sheep,Goat	NA	notsig	0.63	0.0241	NA	notsig	1.48	0.000467	-0.67	0.00898
ENSSSCG00000000951	3	Chicken,Cattly/yak,Goat	-1.16	0.0266	1.61	0.000877	NA	notsig	NA	notsig	0.74	0.00206
ENSSSCG00000000866	3	Cattly/yak,Sheep,Goat	NA	notsig	2.02	0.000877	NA	notsig	4.72	0.000467	-4.43	0.000423
ENSSSCG00000000802	3	Chicken,Sheep,Goat	-1.16	0.002	NA	notsig	NA	notsig	-1.4	0.000467	1.72	0.000423
ENSSSCG00000000774	3	Cattly/yak,Pig,Sheep	NA	notsig	-2.12	0.000877	-1.59	0.00262	-2.32	0.000467	NA	notsig
ENSSSCG00000000751	3	Cattly/yak,Sheep,Goat	NA	notsig	1.07	0.000877	NA	notsig	0.78	0.0384	-0.88	0.00176
ENSSSCG00000000584	3	Chicken,Cattly/yak,Sheep	1.08	0.002	-1.84	0.000877	NA	notsig	-1.2	0.00158	NA	notsig
ENSSSCG00000000571	3	Chicken,Sheep,Goat	-1.41	0.002	NA	notsig	NA	notsig	-1.63	0.000467	-1.32	0.000423
ENSSSCG00000000504	3	Pig,Sheep,Goat	NA	notsig	NA	notsig	-0.6	0.0458	-1.04	0.000467	-0.74	0.00176
ENSSSCG00000000477	3	Chicken,Sheep,Goat	-0.84	0.002	NA	notsig	NA	notsig	-1.17	0.000467	0.56	0.0219
ENSSSCG00000000061	3	Chicken,Cattly/yak,Sheep	0.69	0.0255	-1.22	0.000877	NA	notsig	0.89	0.00338	NA	notsig
ENSSSCG00000030839	2	Cattly/yak,Sheep	NA	notsig	0.61	0.0433	NA	notsig	-1.86	0.000467	NA	notsig
ENSSSCG00000030616	2	Chicken,Goat	0.77	0.0295	NA	notsig	NA	notsig	NA	notsig	-0.49	0.0334
ENSSSCG00000030597	2	Sheep,Goat	NA	notsig	NA	notsig	NA	notsig	-2.78	0.000467	1.59	0.000423
ENSSSCG00000030543	2	Sheep,Goat	NA	notsig	NA	notsig	NA	notsig	-1.03	0.0069	1.02	0.000423
ENSSSCG00000030526	2	Cattly/yak,Sheep	NA	notsig	0.7	0.0107	NA	notsig	0.88	0.0076	NA	notsig
ENSSSCG00000030513	2	Cattly/yak,Sheep	NA	notsig	1.17	0.0153	NA	notsig	-2.41	0.00123	NA	notsig
ENSSSCG00000030440	2	Sheep,Goat	NA	notsig	NA	notsig	NA	notsig	-2.27	0.0223	1.94	0.0322
ENSSSCG00000030422	2	Cattly/yak,Sheep	NA	notsig	-0.72	0.0133	NA	notsig	1	0.00123	NA	notsig
ENSSSCG00000030393	2	Sheep,Goat	NA	notsig	NA	notsig	NA	notsig	-0.96	0.0076	0.78	0.000799
ENSSSCG00000030390	2	Cattly/yak,Goat	NA	notsig	-0.59	0.0476	NA	notsig	NA	notsig	0.77	0.00615
ENSSSCG00000030373	2	Sheep,Goat	NA	notsig	NA	notsig	NA	notsig	0.74	0.0147	-0.52	0.0222
ENSSSCG00000030351	2	Cattly/yak,Goat	NA	notsig	-1.92	0.0199	NA	notsig	NA	notsig	1.22	0.0331
ENSSSCG00000030328	2	Sheep,Goat	NA	notsig	NA	notsig	NA	notsig	0.99	0.000467	0.65	0.0037
ENSSSCG00000030275	2	Chicken,Goat	-1.32	0.002	NA	notsig	NA	notsig	NA	notsig	-1.28	0.000423
ENSSSCG00000030222	2	Sheep,Goat	NA	notsig	NA	notsig	NA	notsig	0.6	0.05	-0.53	0.0189
ENSSSCG00000030217	2	Sheep,Goat	NA	notsig	NA	notsig	NA	notsig	-0.92	0.0345	0.99	0.00962
ENSSSCG00000030215	2	Sheep,Goat	NA	notsig	NA	notsig	NA	notsig	-1.37	0.0314	1.13	0.0284
ENSSSCG00000030150	2	Cattly/yak,Goat	NA	notsig	-0.59	0.0361	NA	notsig	NA	notsig	2.82	0.000423
ENSSSCG00000029985	2	Cattly/yak,Sheep	NA	notsig	-1.08	0.0248	NA	notsig	-1.23	0.0239	NA	notsig
ENSSSCG00000029876	2	Sheep,Goat	NA	notsig	NA	notsig	NA	notsig	1.02	0.0019	-0.48	0.0457
ENSSSCG00000029805	2	Sheep,Goat	NA	notsig	NA	notsig	NA	notsig	0.65	0.0458	-0.75	0.00145
ENSSSCG00000029613	2	Sheep,Goat	NA	notsig	NA	notsig	NA	notsig	1.63	0.000467	-0.96	0.000423
ENSSSCG00000029519	2	Sheep,Goat	NA	notsig	NA	notsig	NA	notsig	-0.96	0.000856	1.24	0.000423
ENSSSCG00000029508	2	Sheep,Goat	NA	notsig	NA	notsig	NA	notsig	1.1	0.000467	1.51	0.000423
ENSSSCG00000029413	2	Sheep,Goat	NA	notsig	NA	notsig	NA	notsig	-0.67	0.0331	-0.58	0.0135
ENSSSCG00000029340	2	Sheep,Goat	NA	notsig	NA	notsig	NA	notsig	0.93	0.0356	0.8	0.0448
ENSSSCG00000029304	2	Sheep,Goat	NA	notsig	NA	notsig	NA	notsig	-1.87	0.000467	0.7	0.0037
ENSSSCG00000029268	2	Chicken,Sheep	-1.25	0.005	NA	notsig	NA	notsig	-5.03	0.00123	NA	notsig
ENSSSCG00000029219	2	Sheep,Goat	NA	notsig	NA	notsig	NA	notsig	2.2	0.000467	-0.97	0.0164
ENSSSCG00000029174	2	Cattly/yak,Sheep	NA	notsig	-1.54	0.000877	NA	notsig	0.71	0.0465	NA	notsig
ENSSSCG00000029161	2	Sheep,Goat	NA	notsig	NA	notsig	NA	notsig	1.18	0.000467	1.05	0.000423
ENSSSCG00000029109	2	Sheep,Goat	NA	notsig	NA	notsig	NA	notsig	-1.16	0.00158	0.75	0.00835
ENSSSCG00000028943	2	Cattly/yak,Goat	NA	notsig	0.79	0.00295	NA	notsig	NA	notsig	0.56	0.0315
ENSSSCG00000028883	2	Cattly/yak,Sheep	NA	notsig	1.07	0.000877	NA	notsig	1.04	0.00894	NA	notsig
ENSSSCG00000028663	2	Sheep,Goat	NA	notsig	NA	notsig	NA	notsig	0.98	0.0069	-0.52	0.0334
ENSSSCG00000028527	2	Sheep,Goat	NA	notsig	NA	notsig	NA	notsig	-0.99	0.000856	1.25	0.000423
ENSSSCG00000028512	2	Pig,Goat	NA	notsig	NA	notsig	-0.87	0.023	NA	notsig	0.65	0.00876
ENSSSCG00000028507	2	Sheep,Goat	NA	notsig	NA	notsig	NA	notsig	2.61	0.000467	-2.01	0.000423
ENSSSCG00000028421	2	Sheep,Goat	NA	notsig	NA	notsig	NA	notsig	-2.53	0.000467	2.05	0.000423
ENSSSCG00000028373	2	Cattly/yak,Goat	NA	notsig	2.27	0.000877	NA	notsig	NA	notsig	1.02	0.000423
ENSSSCG00000028359	2	Cattly/yak,Sheep	NA	notsig	-2.4	0.00934	NA	notsig	-2.36	0.0199	NA	notsig
ENSSSCG00000028245	2	Cattly/yak,Sheep	NA	notsig	0.81	0.0103	NA	notsig	-1.44	0.000467	NA	notsig
ENSSSCG00000028060	2	Sheep,Goat	NA	notsig	NA	notsig	NA	notsig	1.34	0.00252	-1.81	0.000423
ENSSSCG00000028025	2	Cattly/yak,Goat	NA	notsig	0.65	0.0239	NA	notsig	NA	notsig	0.57	0.0129
ENSSSCG00000028010	2	Sheep,Goat	NA	notsig	NA	notsig	NA	notsig	-1.5	0.0069	1.03	0.000423
ENSSSCG00000027986	2	Sheep,Goat	NA	notsig	NA	notsig	NA	notsig	-0.98	0.00123	0.58	0.0106
ENSSSCG00000027946	2	Sheep,Goat	NA	notsig	NA	notsig	NA	notsig	-1.45	0.000467	0.64	0.00962
ENSSSCG00000027912	2	Cattly/yak,Goat	NA	notsig	-1.09	0.000877	NA	notsig	NA	notsig	0.89	0.00176
ENSSSCG00000027859	2	Sheep,Goat	NA	notsig	NA	notsig	NA	notsig	-0.73	0.0127	-0.85	0.000799
ENSSSCG00000027853	2	Sheep,Goat	NA	notsig	NA	notsig	NA	notsig	1.44	0.000467	-0.84	0.0214
ENSSSCG00000027820	2	Cattly/yak,Goat	NA	notsig	-1.36	0.0133	NA	notsig	NA	notsig	-1.57	0.0154
ENSSSCG00000027779	2	Sheep,Goat	NA	notsig	NA	notsig	NA	notsig	-0.66	0.0426	0.54	0.0289
ENSSSCG00000027778	2	Cattly/yak,Goat	NA	notsig	-0.7	0.00476	NA	notsig	NA	notsig	-0.6	0.0106
ENSSSCG00000027609	2	Cattly/yak,Sheep	NA	notsig	-0.95	0.00295	NA	notsig	2.14	0.000467	NA	notsig
ENSSSCG00000027525	2	Cattly/yak,Sheep	NA	notsig	0.61	0.0439	NA	notsig	0.94	0.00158	NA	notsig
ENSSSCG00000027467	2	Pig,Goat	NA	notsig	NA	notsig	1.02	0.00262	NA	notsig	0.63	0.0236
ENSSSCG00000027423	2	Chicken,Goat	0.71	0.0273	NA	notsig	NA	notsig	NA	notsig	1.7	0.000423
ENSSSCG00000027417	2	Pig,Sheep	NA	notsig	NA	notsig	0.87	0.00262	-0.99	0.00421	NA	notsig
ENSSSCG00000027401	2	Sheep,Goat	NA	notsig	NA	notsig	NA	notsig	-3.9	0.000467	2.64	0.000423
ENSSSCG00000027396	2	Cattly/yak,Sheep	NA	notsig	0.89	0.000877	NA	notsig	-1.49	0.000467	NA	notsig
ENSSSCG00000027350	2	Sheep,Goat	NA	notsig	NA	notsig	NA	notsig	2.3	0.000856	1.95	0.000423
ENSSSCG00000027348	2	Chicken,Sheep	-0.94	0.00357	NA	notsig	NA	notsig	-0.71	0.0469	NA	notsig
ENSSSCG00000027286	2	Sheep,Goat	NA	notsig	NA	notsig	NA	notsig	1.48	0.000467	2.11	0.000423
ENSSSCG00000027179	2	Sheep,Goat	NA	notsig	NA	notsig	NA	notsig	-1.24	0.000856	-1.31	0.000423
ENSSSCG00000027147	2	Sheep,Goat	NA	notsig	NA	notsig	NA	notsig	-2.75	0.00252	3	0.000423
ENSSSCG00000027070	2	Sheep,Goat	NA	notsig	NA	notsig	NA	notsig	-0.71	0.0281	0.97	0.000423
ENSSSCG00000026990	2	Chicken,Goat	0.87	0.00357	NA	notsig	NA	notsig	NA	notsig	0.53	0.0263
ENSSSCG00000026771	2	Sheep,Goat	NA	notsig	NA	notsig	NA	notsig	-0.72	0.0145	0.79	0.000423
ENSSSCG00000026710	2	Cattly/yak,Sheep	NA	notsig	0.96	0.000877	NA	notsig	0.76	0.0133	NA	notsig
ENSSSCG00000026680	2	Sheep,Goat	NA	notsig	NA	notsig	NA	notsig	-1.89	0.000467	1.96	0.000423
ENSSSCG00000026563	2	Sheep,Goat	NA	notsig	NA	notsig	NA	notsig	-1.12	0.0126	-0.76	0.0365
ENSSSCG00000026547	2	Chicken,Sheep	0.73	0.005	NA	notsig	NA	notsig	-0.74	0.0141	NA	notsig
ENSSSCG00000026520	2	Sheep,Goat	NA	notsig	NA	notsig	NA	notsig	1.54	0.0258	-2.36	0.000423
ENSSSCG00000026495	2	Cattly/yak,Goat	NA	notsig	0.94	0.0133	NA	notsig	NA	notsig	-1.48	0.00176
ENSSSCG00000026468	2	Chicken,Cattly/yak	-1.16	0.002	-1.03	0.00584	NA	notsig	NA	notsig	NA	notsig
ENSSSCG00000026453	2	Sheep,Goat	NA	notsig	NA	notsig	NA	notsig	-2.02	0.000467	1.45	0.000423
ENSSSCG00000026431	2	Chicken,Goat	-0.76	0.015	NA	notsig	NA	notsig	NA	notsig	1	0.000423
ENSSSCG00000026360	2	Sheep,Goat	NA	notsig	NA	notsig	NA	notsig	1.64	0.00826	-1.02	0.0224
ENSSSCG00000026357	2	Sheep,Goat	NA	notsig	NA	notsig	NA	notsig	-1.48	0.000467	1.94	0.000423
ENSSSCG00000026318	2	Sheep,Goat	NA	notsig	NA	notsig	NA	notsig	3.02	0.000467	-2.53	0.000423
ENSSSCG00000026302	2	Chicken,Pig	0.96	0.016	NA	notsig	-1.96	0.00262	NA	notsig	NA	notsig
ENSSSCG00000026269	2	Sheep,Goat	NA	notsig	NA	notsig	NA	notsig	-1.24	0.000856	0.66	0.0108
ENSSSCG00000026246	2	Cattly/yak,Sheep	NA	notsig	-5.74	0.0466	NA	notsig	1.96	0.0222	NA	notsig
ENSSSCG00000026153	2	Cattly/yak,Sheep	NA	notsig	-0.74	0.0214	NA	notsig	1.19	0.000467	NA	notsig
ENSSSCG00000026140	2	Cattly/yak,Goat	NA	notsig	-1.48	0.000877	NA	notsig	NA	notsig	-2.61	0.0134
ENSSSCG00000026007	2	Cattly/yak,Sheep	NA	notsig	0.99	0.000877	NA	notsig	-0.68	0.0333	NA	notsig
ENSSSCG00000025980	2	Cattly/yak,Sheep	NA	notsig	0.66	0.0282	NA	notsig	1.43	0.000467	NA	notsig
ENSSSCG00000025901	2	Sheep,Goat	NA	notsig	NA	notsig	NA	notsig	-1.31	0.000856	0.67	0.0217
ENSSSCG00000025870	2	Sheep,Goat	NA	notsig	NA	notsig	NA	notsig	0.69	0.0353	-0.8	0.000799
ENSSSCG00000025810	2	Cattly/yak,Goat	NA	notsig	-2.39	0.000877	NA	notsig	NA	notsig	-0.79	0.042
ENSSSCG00000025783	2	Sheep,Goat	NA	notsig	NA	notsig	NA	notsig	-1.61	0.0069	-0.99	0.017
ENSSSCG00000025774	2	Sheep,Goat	NA	notsig	NA	notsig	NA	notsig	-0.85	0.00894	0.55	0.0365
ENSSSCG00000025768	2	Cattly/yak,Goat	NA	notsig	-0.9	0.000877	NA	notsig	NA	notsig	1.14	0.000423
ENSSSCG00000025739	2	Cattly/yak,Sheep	NA	notsig	0.6	0.0235	NA	notsig	1.8	0.000467	NA	notsig
ENSSSCG00000025667	2	Sheep,Goat	NA	notsig	NA	notsig	NA	notsig	0.95	0.0031	1.85	0.000423
ENSSSCG00000025652	2	Cattly/yak,Sheep	NA	notsig	-0.61	0.0251	NA	notsig	-1.09	0.000467	NA	notsig
ENSSSCG00000025629	2	Sheep,Goat	NA	notsig	NA	notsig	NA	notsig	-2.75	0.00223	3.54	0.000423
ENSSSCG00000025582	2	Chicken,Sheep	-0.89	0.00634	NA	notsig	NA	notsig	-1.26	0.0069	NA	notsig
ENSSSCG00000025525	2	Sheep,Goat	NA	notsig	NA	notsig	NA	notsig	1.19	0.000467	0.58	0.0106
ENSSSCG00000025475	2	Sheep,Goat	NA	notsig	NA	notsig	NA	notsig	-0.83	0.00938	0.76	0.00114
ENSSSCG00000025473	2	Sheep,Goat	NA	notsig	NA	notsig	NA	notsig	-1.52	0.000467	1.4	0.000423
ENSSSCG00000025423	2	Sheep,Goat	NA	notsig	NA	notsig	NA	notsig	-1.74	0.000467	1.15	0.000423
ENSSSCG00000025417	2	Sheep,Goat	NA	notsig	NA	notsig	NA	notsig	-0.82	0.00668	0.56	0.0135
ENSSSCG00000025411	2	Chicken,Cattly/yak	-1.08	0.0266	1.23	0.0342	NA	notsig	NA	notsig	NA	notsig
ENSSSCG00000025357	2	Sheep,Goat	NA	notsig	NA	notsig	NA	notsig	-0.92	0.00668	0.96	0.000423
ENSSSCG00000025291	2	Cattly/yak,Sheep	NA	notsig	1.51	0.0084	NA	notsig	0.81	0.0198	NA	notsig
ENSSSCG00000025270	2	Cattly/yak,Goat	NA	notsig	-0.86	0.0145	NA	notsig	NA	notsig	-0.89	0.00615
ENSSSCG00000025260	2	Cattly/yak,Sheep	NA	notsig	-1.14	0.000877	NA	notsig	-0.76	0.0239	NA	notsig
ENSSSCG00000025258	2	Cattly/yak,Goat	NA	notsig	1.61	0.047	NA	notsig	NA	notsig	1.64	0.00396
ENSSSCG00000025203	2	Sheep,Goat	NA	notsig	NA	notsig	NA	notsig	0.84	0.00915	-0.69	0.00591
ENSSSCG00000025200	2	Cattly/yak,Sheep	NA	notsig	0.76	0.0315	NA	notsig	-1.11	0.00571	NA	notsig
ENSSSCG00000025109	2	Cattly/yak,Goat	NA	notsig	0.73	0.00786	NA	notsig	NA	notsig	0.51	0.0285
ENSSSCG00000025072	2	Pig,Sheep	NA	notsig	NA	notsig	-0.86	0.00469	-6.3	0.0166	NA	notsig
ENSSSCG00000025008	2	Sheep,Goat	NA	notsig	NA	notsig	NA	notsig	-2.18	0.000467	1.11	0.00396
ENSSSCG00000024954	2	Pig,Goat	NA	notsig	NA	notsig	-0.69	0.0443	NA	notsig	-1.23	0.01
ENSSSCG00000024936	2	Chicken,Goat	-1.22	0.0397	NA	notsig	NA	notsig	NA	notsig	-0.8	0.0241
ENSSSCG00000024679	2	Pig,Goat	NA	notsig	NA	notsig	0.86	0.00832	NA	notsig	2.03	0.000423
ENSSSCG00000024663	2	Sheep,Goat	NA	notsig	NA	notsig	NA	notsig	-0.73	0.0145	0.67	0.00145
ENSSSCG00000024651	2	Cattly/yak,Goat	NA	notsig	0.66	0.0107	NA	notsig	NA	notsig	-0.82	0.0192
ENSSSCG00000024444	2	Cattly/yak,Sheep	NA	notsig	0.61	0.0357	NA	notsig	-0.73	0.0276	NA	notsig
ENSSSCG00000024223	2	Sheep,Goat	NA	notsig	NA	notsig	NA	notsig	-1.72	0.000467	-0.66	0.00176
ENSSSCG00000024216	2	Cattly/yak,Goat	NA	notsig	0.7	0.00688	NA	notsig	NA	notsig	0.88	0.000423
ENSSSCG00000024205	2	Sheep,Goat	NA	notsig	NA	notsig	NA	notsig	-1.17	0.0111	1.48	0.000423
ENSSSCG00000024174	2	Cattly/yak,Sheep	NA	notsig	0.84	0.0164	NA	notsig	-1.11	0.0124	NA	notsig
ENSSSCG00000024172	2	Sheep,Goat	NA	notsig	NA	notsig	NA	notsig	2.02	0.000467	-0.61	0.0113
ENSSSCG00000024162	2	Cattly/yak,Sheep	NA	notsig	0.92	0.00162	NA	notsig	1.01	0.000467	NA	notsig
ENSSSCG00000024152	2	Sheep,Goat	NA	notsig	NA	notsig	NA	notsig	-1.13	0.00123	0.51	0.0472
ENSSSCG00000024134	2	Cattly/yak,Sheep	NA	notsig	1.02	0.000877	NA	notsig	0.84	0.00498	NA	notsig
ENSSSCG00000024064	2	Sheep,Goat	NA	notsig	NA	notsig	NA	notsig	-0.69	0.0249	0.61	0.00876
ENSSSCG00000024018	2	Sheep,Goat	NA	notsig	NA	notsig	NA	notsig	-7.07	0.000467	5.7	0.000423
ENSSSCG00000023992	2	Sheep,Goat	NA	notsig	NA	notsig	NA	notsig	0.89	0.00571	1.18	0.000423
ENSSSCG00000023972	2	Sheep,Goat	NA	notsig	NA	notsig	NA	notsig	-1.34	0.00421	-1.15	0.0118
ENSSSCG00000023842	2	Chicken,Pig	-2.08	0.013	NA	notsig	-1.56	0.0115	NA	notsig	NA	notsig
ENSSSCG00000023803	2	Sheep,Goat	NA	notsig	NA	notsig	NA	notsig	-0.87	0.00393	-0.48	0.0418
ENSSSCG00000023776	2	Sheep,Goat	NA	notsig	NA	notsig	NA	notsig	-1.75	0.000467	0.8	0.0265
ENSSSCG00000023609	2	Chicken,Goat	0.91	0.00357	NA	notsig	NA	notsig	NA	notsig	-0.82	0.0029
ENSSSCG00000023594	2	Sheep,Goat	NA	notsig	NA	notsig	NA	notsig	0.95	0.0164	1.15	0.000423
ENSSSCG00000023522	2	Chicken,Sheep	-0.72	0.0273	NA	notsig	NA	notsig	-2.94	0.000467	NA	notsig
ENSSSCG00000023312	2	Sheep,Goat	NA	notsig	NA	notsig	NA	notsig	0.68	0.0439	0.59	0.018
ENSSSCG00000023292	2	Cattly/yak,Goat	NA	notsig	1.35	0.000877	NA	notsig	NA	notsig	-1.37	0.000423
ENSSSCG00000023264	2	Sheep,Goat	NA	notsig	NA	notsig	NA	notsig	-1.26	0.00498	0.78	0.00814
ENSSSCG00000023186	2	Sheep,Goat	NA	notsig	NA	notsig	NA	notsig	2.13	0.000467	1.71	0.000423
ENSSSCG00000023165	2	Cattly/yak,Sheep	NA	notsig	1.07	0.00584	NA	notsig	-1.23	0.000467	NA	notsig
ENSSSCG00000023162	2	Sheep,Goat	NA	notsig	NA	notsig	NA	notsig	0.68	0.0419	-1.03	0.000423
ENSSSCG00000023155	2	Sheep,Goat	NA	notsig	NA	notsig	NA	notsig	0.98	0.0368	1.91	0.000799
ENSSSCG00000023121	2	Sheep,Goat	NA	notsig	NA	notsig	NA	notsig	1.35	0.000467	-1.59	0.000423
ENSSSCG00000023114	2	Sheep,Goat	NA	notsig	NA	notsig	NA	notsig	-0.95	0.0131	0.62	0.0315
ENSSSCG00000023105	2	Cattly/yak,Goat	NA	notsig	0.74	0.00636	NA	notsig	NA	notsig	0.71	0.00206
ENSSSCG00000022968	2	Sheep,Goat	NA	notsig	NA	notsig	NA	notsig	-0.99	0.00805	-0.97	0.000423
ENSSSCG00000022912	2	Chicken,Cattly/yak	0.83	0.00989	-1.12	0.000877	NA	notsig	NA	notsig	NA	notsig
ENSSSCG00000022888	2	Sheep,Goat	NA	notsig	NA	notsig	NA	notsig	-0.98	0.000467	0.71	0.00145
ENSSSCG00000022739	2	Sheep,Goat	NA	notsig	NA	notsig	NA	notsig	-1.43	0.000467	0.62	0.00497
ENSSSCG00000022719	2	Sheep,Goat	NA	notsig	NA	notsig	NA	notsig	-1.93	0.000467	1.28	0.000423
ENSSSCG00000022696	2	Chicken,Sheep	0.68	0.0273	NA	notsig	NA	notsig	0.64	0.0381	NA	notsig
ENSSSCG00000022679	2	Sheep,Goat	NA	notsig	NA	notsig	NA	notsig	-0.84	0.0271	-2.79	0.000423
ENSSSCG00000022506	2	Chicken,Sheep	-0.74	0.0139	NA	notsig	NA	notsig	-0.64	0.0417	NA	notsig
ENSSSCG00000022504	2	Sheep,Goat	NA	notsig	NA	notsig	NA	notsig	-0.88	0.0113	1.3	0.000423
ENSSSCG00000022466	2	Cattly/yak,Goat	NA	notsig	-1.3	0.00232	NA	notsig	NA	notsig	1.12	0.000799
ENSSSCG00000022425	2	Sheep,Goat	NA	notsig	NA	notsig	NA	notsig	-0.8	0.00548	0.63	0.00396
ENSSSCG00000022297	2	Sheep,Goat	NA	notsig	NA	notsig	NA	notsig	0.84	0.00472	0.46	0.0499
ENSSSCG00000022295	2	Cattly/yak,Goat	NA	notsig	0.9	0.00232	NA	notsig	NA	notsig	0.94	0.00748
ENSSSCG00000022284	2	Pig,Goat	NA	notsig	NA	notsig	-0.81	0.0146	NA	notsig	-0.89	0.000423
ENSSSCG00000022246	2	Pig,Goat	NA	notsig	NA	notsig	-0.71	0.0477	NA	notsig	-0.78	0.0137
ENSSSCG00000022192	2	Sheep,Goat	NA	notsig	NA	notsig	NA	notsig	-1.17	0.000467	1.8	0.000423
ENSSSCG00000022029	2	Cattly/yak,Goat	NA	notsig	0.84	0.00421	NA	notsig	NA	notsig	-0.91	0.000423
ENSSSCG00000021973	2	Chicken,Goat	1.08	0.0418	NA	notsig	NA	notsig	NA	notsig	-1.31	0.000423
ENSSSCG00000021742	2	Chicken,Pig	1.23	0.0255	NA	notsig	-1.21	0.0131	NA	notsig	NA	notsig
ENSSSCG00000021732	2	Sheep,Goat	NA	notsig	NA	notsig	NA	notsig	-0.94	0.00282	-0.61	0.0116
ENSSSCG00000021695	2	Sheep,Goat	NA	notsig	NA	notsig	NA	notsig	0.98	0.00826	0.93	0.000423
ENSSSCG00000021672	2	Cattly/yak,Goat	NA	notsig	0.71	0.014	NA	notsig	NA	notsig	0.6	0.00542
ENSSSCG00000021664	2	Cattly/yak,Goat	NA	notsig	0.57	0.0426	NA	notsig	NA	notsig	-0.51	0.0273
ENSSSCG00000021656	2	Cattly/yak,Sheep	NA	notsig	0.63	0.0318	NA	notsig	-0.77	0.0102	NA	notsig
ENSSSCG00000021621	2	Sheep,Goat	NA	notsig	NA	notsig	NA	notsig	2.58	0.000467	-2.77	0.000423
ENSSSCG00000021602	2	Cattly/yak,Sheep	NA	notsig	0.85	0.00162	NA	notsig	2.83	0.000467	NA	notsig
ENSSSCG00000021587	2	Sheep,Goat	NA	notsig	NA	notsig	NA	notsig	-0.61	0.045	0.69	0.00145
ENSSSCG00000021581	2	Sheep,Goat	NA	notsig	NA	notsig	NA	notsig	-1.13	0.00252	1.22	0.000423
ENSSSCG00000021571	2	Sheep,Goat	NA	notsig	NA	notsig	NA	notsig	-1.13	0.000467	0.55	0.0234
ENSSSCG00000021503	2	Sheep,Goat	NA	notsig	NA	notsig	NA	notsig	-3.58	0.000467	3.24	0.000423
ENSSSCG00000021464	2	Sheep,Goat	NA	notsig	NA	notsig	NA	notsig	0.76	0.0169	-0.62	0.0094
ENSSSCG00000021384	2	Sheep,Goat	NA	notsig	NA	notsig	NA	notsig	-1.89	0.00596	1.67	0.00235
ENSSSCG00000021357	2	Sheep,Goat	NA	notsig	NA	notsig	NA	notsig	-0.99	0.000467	0.68	0.00235
ENSSSCG00000021343	2	Chicken,Goat	-0.63	0.0397	NA	notsig	NA	notsig	NA	notsig	-0.48	0.0386
ENSSSCG00000021306	2	Cattly/yak,Sheep	NA	notsig	-1	0.0481	NA	notsig	-1.74	0.0019	NA	notsig
ENSSSCG00000021259	2	Pig,Goat	NA	notsig	NA	notsig	-0.85	0.00262	NA	notsig	0.91	0.0262
ENSSSCG00000021238	2	Sheep,Goat	NA	notsig	NA	notsig	NA	notsig	-2.33	0.000467	1.7	0.000423
ENSSSCG00000021232	2	Sheep,Goat	NA	notsig	NA	notsig	NA	notsig	-2.09	0.000467	1.92	0.000423
ENSSSCG00000021206	2	Chicken,Sheep	1.33	0.002	NA	notsig	NA	notsig	-0.76	0.0436	NA	notsig
ENSSSCG00000021205	2	Cattly/yak,Pig	NA	notsig	-0.71	0.0393	-1.11	0.0277	NA	notsig	NA	notsig
ENSSSCG00000021190	2	Sheep,Goat	NA	notsig	NA	notsig	NA	notsig	-2.51	0.000467	1.49	0.0148
ENSSSCG00000021180	2	Cattly/yak,Sheep	NA	notsig	-1.37	0.000877	NA	notsig	-2.53	0.000467	NA	notsig
ENSSSCG00000021044	2	Sheep,Goat	NA	notsig	NA	notsig	NA	notsig	-0.75	0.0285	-0.65	0.00962
ENSSSCG00000020990	2	Sheep,Goat	NA	notsig	NA	notsig	NA	notsig	0.86	0.0131	-0.78	0.000423
ENSSSCG00000020927	2	Chicken,Pig	1.37	0.002	NA	notsig	-0.78	0.00262	NA	notsig	NA	notsig
ENSSSCG00000020906	2	Cattly/yak,Sheep	NA	notsig	-1.41	0.000877	NA	notsig	-2.03	0.000467	NA	notsig
ENSSSCG00000020873	2	Cattly/yak,Goat	NA	notsig	-0.78	0.00584	NA	notsig	NA	notsig	0.66	0.00856
ENSSSCG00000020846	2	Cattly/yak,Sheep	NA	notsig	0.61	0.0468	NA	notsig	-0.77	0.0334	NA	notsig
ENSSSCG00000020784	2	Cattly/yak,Sheep	NA	notsig	-1.5	0.027	NA	notsig	-3.04	0.021	NA	notsig
ENSSSCG00000020753	2	Cattly/yak,Goat	NA	notsig	-1.78	0.000877	NA	notsig	NA	notsig	-3.42	0.000423
ENSSSCG00000020735	2	Sheep,Goat	NA	notsig	NA	notsig	NA	notsig	-1.78	0.000467	1.2	0.000423
ENSSSCG00000020647	2	Cattly/yak,Goat	NA	notsig	-0.83	0.00636	NA	notsig	NA	notsig	1.37	0.000423
ENSSSCG00000018032	2	Chicken,Pig	-0.94	0.0166	NA	notsig	-1	0.0443	NA	notsig	NA	notsig
ENSSSCG00000018001	2	Sheep,Goat	NA	notsig	NA	notsig	NA	notsig	-1.23	0.0212	-0.86	0.0361
ENSSSCG00000017884	2	Cattly/yak,Goat	NA	notsig	1.18	0.0447	NA	notsig	NA	notsig	2.33	0.0116
ENSSSCG00000017879	2	Sheep,Goat	NA	notsig	NA	notsig	NA	notsig	-1.22	0.000467	0.9	0.000423
ENSSSCG00000017861	2	Chicken,Sheep	0.99	0.002	NA	notsig	NA	notsig	1.36	0.000467	NA	notsig
ENSSSCG00000017819	2	Cattly/yak,Goat	NA	notsig	0.98	0.000877	NA	notsig	NA	notsig	-0.71	0.0339
ENSSSCG00000017705	2	Cattly/yak,Goat	NA	notsig	1.06	0.0168	NA	notsig	NA	notsig	2.68	0.0224
ENSSSCG00000017643	2	Cattly/yak,Goat	NA	notsig	-0.77	0.0089	NA	notsig	NA	notsig	0.75	0.00114
ENSSSCG00000017641	2	Sheep,Goat	NA	notsig	NA	notsig	NA	notsig	2.41	0.00596	-3.26	0.000423
ENSSSCG00000017638	2	Sheep,Goat	NA	notsig	NA	notsig	NA	notsig	2.58	0.000467	-2.2	0.000423
ENSSSCG00000017635	2	Sheep,Goat	NA	notsig	NA	notsig	NA	notsig	0.81	0.0228	-1.14	0.000423
ENSSSCG00000017615	2	Sheep,Goat	NA	notsig	NA	notsig	NA	notsig	1.19	0.00223	-1.05	0.000423
ENSSSCG00000017613	2	Sheep,Goat	NA	notsig	NA	notsig	NA	notsig	1.27	0.000467	-1.16	0.000423
ENSSSCG00000017591	2	Sheep,Goat	NA	notsig	NA	notsig	NA	notsig	0.72	0.0174	1.12	0.000423
ENSSSCG00000017523	2	Sheep,Goat	NA	notsig	NA	notsig	NA	notsig	-1.46	0.000467	1.98	0.000423
ENSSSCG00000017473	2	Chicken,Pig	1.07	0.011	NA	notsig	-1.48	0.00262	NA	notsig	NA	notsig
ENSSSCG00000017421	2	Cattly/yak,Sheep	NA	notsig	-0.63	0.0225	NA	notsig	-0.88	0.00252	NA	notsig
ENSSSCG00000017399	2	Sheep,Goat	NA	notsig	NA	notsig	NA	notsig	2.53	0.000467	-1.66	0.0434
ENSSSCG00000017396	2	Sheep,Goat	NA	notsig	NA	notsig	NA	notsig	-2.46	0.000467	3.5	0.000423
ENSSSCG00000017391	2	Cattly/yak,Sheep	NA	notsig	0.89	0.000877	NA	notsig	-0.77	0.0114	NA	notsig
ENSSSCG00000017338	2	Cattly/yak,Sheep	NA	notsig	2.12	0.000877	NA	notsig	-1.08	0.0176	NA	notsig
ENSSSCG00000017330	2	Sheep,Goat	NA	notsig	NA	notsig	NA	notsig	-1.04	0.0019	1.15	0.000423
ENSSSCG00000017328	2	Sheep,Goat	NA	notsig	NA	notsig	NA	notsig	-1.4	0.000467	0.56	0.019
ENSSSCG00000017300	2	Chicken,Goat	-0.87	0.002	NA	notsig	NA	notsig	NA	notsig	-1.44	0.000423
ENSSSCG00000017200	2	Pig,Goat	NA	notsig	NA	notsig	-0.66	0.0298	NA	notsig	0.91	0.0157
ENSSSCG00000017193	2	Cattly/yak,Sheep	NA	notsig	-1.15	0.000877	NA	notsig	0.89	0.0353	NA	notsig
ENSSSCG00000017168	2	Sheep,Goat	NA	notsig	NA	notsig	NA	notsig	-0.71	0.0141	0.55	0.015
ENSSSCG00000017164	2	Sheep,Goat	NA	notsig	NA	notsig	NA	notsig	-0.84	0.00713	-1.86	0.000423
ENSSSCG00000017142	2	Pig,Sheep	NA	notsig	NA	notsig	0.88	0.00262	0.68	0.0285	NA	notsig
ENSSSCG00000017128	2	Sheep,Goat	NA	notsig	NA	notsig	NA	notsig	-1.43	0.000467	0.67	0.00638
ENSSSCG00000017116	2	Sheep,Goat	NA	notsig	NA	notsig	NA	notsig	1.44	0.0113	1.34	0.00638
ENSSSCG00000017107	2	Sheep,Goat	NA	notsig	NA	notsig	NA	notsig	-2.65	0.000467	2.25	0.000423
ENSSSCG00000017101	2	Cattly/yak,Goat	NA	notsig	-1.24	0.0491	NA	notsig	NA	notsig	-1.07	0.0229
ENSSSCG00000017029	2	Sheep,Goat	NA	notsig	NA	notsig	NA	notsig	-4.68	0.000467	2.84	0.000423
ENSSSCG00000017024	2	Chicken,Goat	0.61	0.0491	NA	notsig	NA	notsig	NA	notsig	0.52	0.033
ENSSSCG00000017006	2	Chicken,Pig	-1.27	0.002	NA	notsig	-0.91	0.00262	NA	notsig	NA	notsig
ENSSSCG00000016976	2	Sheep,Goat	NA	notsig	NA	notsig	NA	notsig	-1.21	0.00252	-0.75	0.0162
ENSSSCG00000016957	2	Pig,Goat	NA	notsig	NA	notsig	-1.29	0.0298	NA	notsig	-1.48	0.018
ENSSSCG00000016925	2	Cattly/yak,Sheep	NA	notsig	0.95	0.000877	NA	notsig	-0.82	0.00596	NA	notsig
ENSSSCG00000016872	2	Chicken,Goat	0.66	0.0412	NA	notsig	NA	notsig	NA	notsig	0.61	0.00856
ENSSSCG00000016866	2	Sheep,Goat	NA	notsig	NA	notsig	NA	notsig	0.82	0.00472	-0.74	0.000799
ENSSSCG00000016855	2	Chicken,Cattly/yak	-0.91	0.012	-1.14	0.000877	NA	notsig	NA	notsig	NA	notsig
ENSSSCG00000016848	2	Chicken,Goat	-0.99	0.002	NA	notsig	NA	notsig	NA	notsig	-1.41	0.000423
ENSSSCG00000016838	2	Chicken,Goat	-0.87	0.0255	NA	notsig	NA	notsig	NA	notsig	-3.45	0.000423
ENSSSCG00000016830	2	Chicken,Cattly/yak	-1.05	0.002	0.94	0.000877	NA	notsig	NA	notsig	NA	notsig
ENSSSCG00000016829	2	Sheep,Goat	NA	notsig	NA	notsig	NA	notsig	-1.27	0.000467	1.47	0.000423
ENSSSCG00000016823	2	Cattly/yak,Pig	NA	notsig	1.68	0.000877	1.63	0.00262	NA	notsig	NA	notsig
ENSSSCG00000016822	2	Pig,Goat	NA	notsig	NA	notsig	0.97	0.00262	NA	notsig	0.87	0.000423
ENSSSCG00000016792	2	Cattly/yak,Goat	NA	notsig	-0.66	0.0327	NA	notsig	NA	notsig	0.66	0.00542
ENSSSCG00000016782	2	Cattly/yak,Goat	NA	notsig	1.1	0.000877	NA	notsig	NA	notsig	-1.42	0.000423
ENSSSCG00000016728	2	Cattly/yak,Goat	NA	notsig	5.32	0.000877	NA	notsig	NA	notsig	1.96	0.00793
ENSSSCG00000016719	2	Cattly/yak,Goat	NA	notsig	-0.9	0.0116	NA	notsig	NA	notsig	-3.71	0.00726
ENSSSCG00000016673	2	Cattly/yak,Sheep	NA	notsig	4.89	0.000877	NA	notsig	-1.44	0.0031	NA	notsig
ENSSSCG00000016646	2	Chicken,Goat	0.7	0.0191	NA	notsig	NA	notsig	NA	notsig	-0.53	0.0359
ENSSSCG00000016642	2	Sheep,Goat	NA	notsig	NA	notsig	NA	notsig	-2.33	0.00338	2.14	0.000423
ENSSSCG00000016609	2	Sheep,Goat	NA	notsig	NA	notsig	NA	notsig	0.9	0.0113	0.54	0.0399
ENSSSCG00000016567	2	Sheep,Goat	NA	notsig	NA	notsig	NA	notsig	-2.77	0.000467	2.77	0.000423
ENSSSCG00000016448	2	Sheep,Goat	NA	notsig	NA	notsig	NA	notsig	-3.22	0.000467	3.69	0.000423
ENSSSCG00000016438	2	Sheep,Goat	NA	notsig	NA	notsig	NA	notsig	0.81	0.00938	-0.59	0.0132
ENSSSCG00000016436	2	Cattly/yak,Goat	NA	notsig	0.63	0.0421	NA	notsig	NA	notsig	-0.5	0.0463
ENSSSCG00000016373	2	Cattly/yak,Sheep	NA	notsig	0.61	0.0308	NA	notsig	1.2	0.0158	NA	notsig
ENSSSCG00000016331	2	Sheep,Goat	NA	notsig	NA	notsig	NA	notsig	3.95	0.00915	1.77	0.000423
ENSSSCG00000016298	2	Chicken,Sheep	-1.33	0.002	NA	notsig	NA	notsig	-0.89	0.0184	NA	notsig
ENSSSCG00000016290	2	Sheep,Goat	NA	notsig	NA	notsig	NA	notsig	1.53	0.000467	-2.11	0.000423
ENSSSCG00000016237	2	Chicken,Goat	-1.62	0.002	NA	notsig	NA	notsig	NA	notsig	-0.71	0.0094
ENSSSCG00000016225	2	Sheep,Goat	NA	notsig	NA	notsig	NA	notsig	2.21	0.000467	-0.78	0.00682
ENSSSCG00000016210	2	Sheep,Goat	NA	notsig	NA	notsig	NA	notsig	-0.75	0.0098	0.74	0.00114
ENSSSCG00000016196	2	Chicken,Sheep	1.51	0.002	NA	notsig	NA	notsig	-0.87	0.0109	NA	notsig
ENSSSCG00000016104	2	Sheep,Goat	NA	notsig	NA	notsig	NA	notsig	-1.81	0.000467	1.05	0.000423
ENSSSCG00000016096	2	Sheep,Goat	NA	notsig	NA	notsig	NA	notsig	-0.93	0.043	1.16	0.00206
ENSSSCG00000016090	2	Sheep,Goat	NA	notsig	NA	notsig	NA	notsig	-0.98	0.00282	-0.55	0.0198
ENSSSCG00000016067	2	Pig,Sheep	NA	notsig	NA	notsig	-1.07	0.00469	-1.16	0.00338	NA	notsig
ENSSSCG00000016064	2	Sheep,Goat	NA	notsig	NA	notsig	NA	notsig	3.67	0.00338	-2.73	0.031
ENSSSCG00000016062	2	Sheep,Goat	NA	notsig	NA	notsig	NA	notsig	-1.33	0.000856	1.52	0.000423
ENSSSCG00000016020	2	Cattly/yak,Goat	NA	notsig	-0.77	0.05	NA	notsig	NA	notsig	-0.95	0.0254
ENSSSCG00000016009	2	Chicken,Pig	-1.13	0.00758	NA	notsig	-1	0.00262	NA	notsig	NA	notsig
ENSSSCG00000015958	2	Sheep,Goat	NA	notsig	NA	notsig	NA	notsig	-1.08	0.00223	1.34	0.000423
ENSSSCG00000015922	2	Sheep,Goat	NA	notsig	NA	notsig	NA	notsig	-1.24	0.0019	1.94	0.000423
ENSSSCG00000015885	2	Sheep,Goat	NA	notsig	NA	notsig	NA	notsig	-0.88	0.0098	-1.53	0.000423
ENSSSCG00000015873	2	Chicken,Goat	1.33	0.005	NA	notsig	NA	notsig	NA	notsig	-2.34	0.0108
ENSSSCG00000015854	2	Pig,Sheep	NA	notsig	NA	notsig	-0.7	0.0146	-0.84	0.00548	NA	notsig
ENSSSCG00000015846	2	Sheep,Goat	NA	notsig	NA	notsig	NA	notsig	-0.66	0.0391	0.59	0.00981
ENSSSCG00000015834	2	Pig,Sheep	NA	notsig	NA	notsig	-1.09	0.0428	-2.48	0.0019	NA	notsig
ENSSSCG00000015825	2	Chicken,Sheep	-0.85	0.0166	NA	notsig	NA	notsig	-0.98	0.00737	NA	notsig
ENSSSCG00000015819	2	Sheep,Goat	NA	notsig	NA	notsig	NA	notsig	-2.01	0.000467	2.51	0.000423
ENSSSCG00000015808	2	Cattly/yak,Sheep	NA	notsig	-0.71	0.00786	NA	notsig	-1.1	0.000467	NA	notsig
ENSSSCG00000015784	2	Sheep,Goat	NA	notsig	NA	notsig	NA	notsig	1.29	0.00123	-1.36	0.000423
ENSSSCG00000015779	2	Cattly/yak,Sheep	NA	notsig	0.57	0.0417	NA	notsig	-0.92	0.00252	NA	notsig
ENSSSCG00000015677	2	Sheep,Goat	NA	notsig	NA	notsig	NA	notsig	-1.49	0.000467	1.32	0.000423
ENSSSCG00000015626	2	Sheep,Goat	NA	notsig	NA	notsig	NA	notsig	2.51	0.0114	1.4	0.00704
ENSSSCG00000015618	2	Cattly/yak,Sheep	NA	notsig	-0.98	0.00232	NA	notsig	0.97	0.00445	NA	notsig
ENSSSCG00000015598	2	Pig,Goat	NA	notsig	NA	notsig	0.83	0.00469	NA	notsig	-0.67	0.00344
ENSSSCG00000015584	2	Sheep,Goat	NA	notsig	NA	notsig	NA	notsig	-0.74	0.0352	-0.71	0.0037
ENSSSCG00000015538	2	Sheep,Goat	NA	notsig	NA	notsig	NA	notsig	-0.92	0.00158	1.42	0.000423
ENSSSCG00000015526	2	Sheep,Goat	NA	notsig	NA	notsig	NA	notsig	0.75	0.0141	-0.56	0.0159
ENSSSCG00000015497	2	Sheep,Goat	NA	notsig	NA	notsig	NA	notsig	-0.76	0.0214	0.55	0.0368
ENSSSCG00000015462	2	Cattly/yak,Goat	NA	notsig	-0.77	0.00934	NA	notsig	NA	notsig	0.82	0.00235
ENSSSCG00000015413	2	Chicken,Sheep	-1.2	0.002	NA	notsig	NA	notsig	1.69	0.000467	NA	notsig
ENSSSCG00000015391	2	Chicken,Goat	0.7	0.0262	NA	notsig	NA	notsig	NA	notsig	0.52	0.0262
ENSSSCG00000015386	2	Chicken,Cattly/yak	0.75	0.033	0.98	0.00531	NA	notsig	NA	notsig	NA	notsig
ENSSSCG00000015383	2	Sheep,Goat	NA	notsig	NA	notsig	NA	notsig	-1.05	0.0096	-1.15	0.000799
ENSSSCG00000015298	2	Sheep,Goat	NA	notsig	NA	notsig	NA	notsig	0.77	0.0111	-0.52	0.0357
ENSSSCG00000015297	2	Cattly/yak,Pig	NA	notsig	-1.52	0.000877	-1.02	0.0395	NA	notsig	NA	notsig
ENSSSCG00000015278	2	Cattly/yak,Sheep	NA	notsig	-1.18	0.00476	NA	notsig	-2.57	0.000467	NA	notsig
ENSSSCG00000015271	2	Chicken,Goat	-1.22	0.00357	NA	notsig	NA	notsig	NA	notsig	-1.2	0.000423
ENSSSCG00000015270	2	Cattly/yak,Goat	NA	notsig	-0.8	0.0298	NA	notsig	NA	notsig	-1.27	0.0118
ENSSSCG00000015235	2	Chicken,Pig	-0.78	0.012	NA	notsig	-0.64	0.0341	NA	notsig	NA	notsig
ENSSSCG00000015206	2	Sheep,Goat	NA	notsig	NA	notsig	NA	notsig	1.13	0.00472	-0.97	0.00145
ENSSSCG00000015203	2	Sheep,Goat	NA	notsig	NA	notsig	NA	notsig	-0.99	0.000856	-0.56	0.0246
ENSSSCG00000015092	2	Chicken,Sheep	-1.23	0.002	NA	notsig	NA	notsig	1.96	0.00393	NA	notsig
ENSSSCG00000015070	2	Sheep,Goat	NA	notsig	NA	notsig	NA	notsig	1.31	0.000856	-1.33	0.000423
ENSSSCG00000015039	2	Chicken,Cattly/yak	1.11	0.002	-1.64	0.000877	NA	notsig	NA	notsig	NA	notsig
ENSSSCG00000015010	2	Cattly/yak,Goat	NA	notsig	-0.98	0.00421	NA	notsig	NA	notsig	-1.28	0.000423
ENSSSCG00000014979	2	Sheep,Goat	NA	notsig	NA	notsig	NA	notsig	1.91	0.000467	-1.98	0.000423
ENSSSCG00000014978	2	Sheep,Goat	NA	notsig	NA	notsig	NA	notsig	1.79	0.00571	-2.68	0.000423
ENSSSCG00000014950	2	Sheep,Goat	NA	notsig	NA	notsig	NA	notsig	-1.43	0.000856	1.63	0.000423
ENSSSCG00000014908	2	Cattly/yak,Sheep	NA	notsig	1.68	0.000877	NA	notsig	1	0.0255	NA	notsig
ENSSSCG00000014880	2	Cattly/yak,Pig	NA	notsig	-1.1	0.0311	-0.77	0.00469	NA	notsig	NA	notsig
ENSSSCG00000014859	2	Cattly/yak,Sheep	NA	notsig	-0.6	0.0383	NA	notsig	-1.44	0.000467	NA	notsig
ENSSSCG00000014851	2	Pig,Goat	NA	notsig	NA	notsig	-0.69	0.0318	NA	notsig	-1.52	0.000423
ENSSSCG00000014827	2	Sheep,Goat	NA	notsig	NA	notsig	NA	notsig	1.51	0.00713	-1.2	0.0171
ENSSSCG00000014599	2	Sheep,Goat	NA	notsig	NA	notsig	NA	notsig	-2.43	0.025	1.56	0.0301
ENSSSCG00000014568	2	Sheep,Goat	NA	notsig	NA	notsig	NA	notsig	-0.9	0.0031	-0.48	0.0399
ENSSSCG00000014436	2	Cattly/yak,Sheep	NA	notsig	1.01	0.000877	NA	notsig	-0.96	0.00223	NA	notsig
ENSSSCG00000014433	2	Cattly/yak,Sheep	NA	notsig	-0.96	0.00934	NA	notsig	-1.16	0.0069	NA	notsig
ENSSSCG00000014399	2	Sheep,Goat	NA	notsig	NA	notsig	NA	notsig	-1.32	0.000467	0.78	0.00176
ENSSSCG00000014351	2	Sheep,Goat	NA	notsig	NA	notsig	NA	notsig	1.37	0.0124	-1.74	0.000423
ENSSSCG00000014321	2	Pig,Sheep	NA	notsig	NA	notsig	0.76	0.00651	0.86	0.00668	NA	notsig
ENSSSCG00000014303	2	Cattly/yak,Sheep	NA	notsig	1.05	0.000877	NA	notsig	-0.89	0.00421	NA	notsig
ENSSSCG00000014274	2	Sheep,Goat	NA	notsig	NA	notsig	NA	notsig	-1.09	0.0174	1.28	0.000423
ENSSSCG00000014232	2	Pig,Goat	NA	notsig	NA	notsig	-1.06	0.00993	NA	notsig	-1.49	0.00919
ENSSSCG00000014224	2	Cattly/yak,Sheep	NA	notsig	0.87	0.00476	NA	notsig	-1.43	0.000467	NA	notsig
ENSSSCG00000014207	2	Sheep,Goat	NA	notsig	NA	notsig	NA	notsig	-1.28	0.000467	0.66	0.00396
ENSSSCG00000014170	2	Chicken,Goat	-1.01	0.005	NA	notsig	NA	notsig	NA	notsig	-0.52	0.0278
ENSSSCG00000014151	2	Cattly/yak,Sheep	NA	notsig	0.7	0.0214	NA	notsig	0.81	0.0387	NA	notsig
ENSSSCG00000014110	2	Cattly/yak,Sheep	NA	notsig	0.84	0.0232	NA	notsig	1.35	0.000467	NA	notsig
ENSSSCG00000014091	2	Cattly/yak,Sheep	NA	notsig	0.7	0.0149	NA	notsig	-0.79	0.0213	NA	notsig
ENSSSCG00000014063	2	Pig,Sheep	NA	notsig	NA	notsig	0.61	0.0358	2.46	0.000467	NA	notsig
ENSSSCG00000014047	2	Sheep,Goat	NA	notsig	NA	notsig	NA	notsig	-0.8	0.00915	0.56	0.0229
ENSSSCG00000014016	2	Cattly/yak,Goat	NA	notsig	0.67	0.0372	NA	notsig	NA	notsig	0.91	0.000423
ENSSSCG00000014004	2	Cattly/yak,Goat	NA	notsig	0.76	0.00295	NA	notsig	NA	notsig	1.36	0.000423
ENSSSCG00000013988	2	Sheep,Goat	NA	notsig	NA	notsig	NA	notsig	-0.85	0.01	0.87	0.0037
ENSSSCG00000013893	2	Cattly/yak,Goat	NA	notsig	2.49	0.000877	NA	notsig	NA	notsig	-1.94	0.000423
ENSSSCG00000013878	2	Sheep,Goat	NA	notsig	NA	notsig	NA	notsig	1.27	0.000467	1.17	0.000423
ENSSSCG00000013856	2	Sheep,Goat	NA	notsig	NA	notsig	NA	notsig	-2.23	0.000467	2.48	0.000423
ENSSSCG00000013839	2	Chicken,Pig	-1.78	0.0248	NA	notsig	-1.22	0.00262	NA	notsig	NA	notsig
ENSSSCG00000013604	2	Chicken,Sheep	-0.86	0.013	NA	notsig	NA	notsig	-1.24	0.00445	NA	notsig
ENSSSCG00000013598	2	Cattly/yak,Sheep	NA	notsig	0.84	0.00162	NA	notsig	-1.26	0.000467	NA	notsig
ENSSSCG00000013534	2	Sheep,Goat	NA	notsig	NA	notsig	NA	notsig	-0.95	0.00158	0.69	0.00263
ENSSSCG00000013513	2	Sheep,Goat	NA	notsig	NA	notsig	NA	notsig	0.85	0.0268	-1.01	0.00145
ENSSSCG00000013494	2	Sheep,Goat	NA	notsig	NA	notsig	NA	notsig	1.07	0.0495	-1.74	0.000423
ENSSSCG00000013475	2	Sheep,Goat	NA	notsig	NA	notsig	NA	notsig	-0.64	0.0433	0.62	0.0124
ENSSSCG00000013458	2	Sheep,Goat	NA	notsig	NA	notsig	NA	notsig	-1.15	0.00123	0.83	0.000799
ENSSSCG00000013427	2	Sheep,Goat	NA	notsig	NA	notsig	NA	notsig	1.07	0.000467	-0.66	0.0037
ENSSSCG00000013411	2	Sheep,Goat	NA	notsig	NA	notsig	NA	notsig	1.22	0.000467	-0.67	0.0257
ENSSSCG00000013393	2	Pig,Goat	NA	notsig	NA	notsig	-0.72	0.0115	NA	notsig	-1.28	0.000423
ENSSSCG00000013389	2	Sheep,Goat	NA	notsig	NA	notsig	NA	notsig	0.99	0.0096	-0.78	0.00682
ENSSSCG00000013382	2	Sheep,Goat	NA	notsig	NA	notsig	NA	notsig	-0.89	0.00338	0.85	0.000423
ENSSSCG00000013368	2	Cattly/yak,Goat	NA	notsig	-0.85	0.000877	NA	notsig	NA	notsig	-0.67	0.00206
ENSSSCG00000013332	2	Sheep,Goat	NA	notsig	NA	notsig	NA	notsig	-1.88	0.000467	1.24	0.00206
ENSSSCG00000013292	2	Sheep,Goat	NA	notsig	NA	notsig	NA	notsig	-0.81	0.0124	0.7	0.0287
ENSSSCG00000013281	2	Cattly/yak,Goat	NA	notsig	0.61	0.0248	NA	notsig	NA	notsig	0.47	0.042
ENSSSCG00000013278	2	Sheep,Goat	NA	notsig	NA	notsig	NA	notsig	0.92	0.0282	-1.18	0.000423
ENSSSCG00000013248	2	Sheep,Goat	NA	notsig	NA	notsig	NA	notsig	-1.51	0.000467	1.12	0.000423
ENSSSCG00000013125	2	Cattly/yak,Sheep	NA	notsig	0.66	0.0168	NA	notsig	-0.63	0.0377	NA	notsig
ENSSSCG00000013113	2	Cattly/yak,Goat	NA	notsig	-0.74	0.00421	NA	notsig	NA	notsig	-1.19	0.000423
ENSSSCG00000013094	2	Sheep,Goat	NA	notsig	NA	notsig	NA	notsig	-0.69	0.0475	0.84	0.000799
ENSSSCG00000013078	2	Sheep,Goat	NA	notsig	NA	notsig	NA	notsig	-1.15	0.0019	-0.69	0.0224
ENSSSCG00000012997	2	Sheep,Goat	NA	notsig	NA	notsig	NA	notsig	0.91	0.0173	-0.63	0.048
ENSSSCG00000012879	2	Sheep,Goat	NA	notsig	NA	notsig	NA	notsig	2.26	0.000467	1.34	0.000423
ENSSSCG00000012878	2	Cattly/yak,Goat	NA	notsig	-0.86	0.00232	NA	notsig	NA	notsig	0.52	0.0476
ENSSSCG00000012838	2	Sheep,Goat	NA	notsig	NA	notsig	NA	notsig	1.25	0.000467	inf	0.000423
ENSSSCG00000012773	2	Cattly/yak,Goat	NA	notsig	-1.6	0.00584	NA	notsig	NA	notsig	-3.29	0.000423
ENSSSCG00000012731	2	Sheep,Goat	NA	notsig	NA	notsig	NA	notsig	-1.51	0.000467	1.52	0.000423
ENSSSCG00000012679	2	Cattly/yak,Sheep	NA	notsig	0.67	0.0458	NA	notsig	0.73	0.0228	NA	notsig
ENSSSCG00000012608	2	Sheep,Goat	NA	notsig	NA	notsig	NA	notsig	-1.26	0.000467	0.57	0.0128
ENSSSCG00000012584	2	Pig,Goat	NA	notsig	NA	notsig	-0.78	0.00469	NA	notsig	-0.65	0.00638
ENSSSCG00000012394	2	Sheep,Goat	NA	notsig	NA	notsig	NA	notsig	-1.48	0.000467	1.12	0.000423
ENSSSCG00000012307	2	Sheep,Goat	NA	notsig	NA	notsig	NA	notsig	-1.59	0.000856	1.59	0.000423
ENSSSCG00000012151	2	Cattly/yak,Goat	NA	notsig	0.68	0.0164	NA	notsig	NA	notsig	0.86	0.000423
ENSSSCG00000012138	2	Chicken,Goat	0.7	0.0139	NA	notsig	NA	notsig	NA	notsig	1.38	0.000423
ENSSSCG00000012135	2	Chicken,Goat	-1.12	0.002	NA	notsig	NA	notsig	NA	notsig	-1.82	0.000423
ENSSSCG00000012132	2	Chicken,Sheep	0.64	0.0401	NA	notsig	NA	notsig	1.56	0.000467	NA	notsig
ENSSSCG00000012127	2	Cattly/yak,Goat	NA	notsig	0.77	0.00421	NA	notsig	NA	notsig	0.82	0.0209
ENSSSCG00000012117	2	Pig,Sheep	NA	notsig	NA	notsig	-1.2	0.00832	-2.18	0.000467	NA	notsig
ENSSSCG00000012101	2	Cattly/yak,Sheep	NA	notsig	-2.83	0.0137	NA	notsig	1.14	0.0415	NA	notsig
ENSSSCG00000012100	2	Cattly/yak,Goat	NA	notsig	1.15	0.0089	NA	notsig	NA	notsig	1.89	0.000423
ENSSSCG00000012071	2	Sheep,Goat	NA	notsig	NA	notsig	NA	notsig	-0.66	0.029	0.61	0.0111
ENSSSCG00000012055	2	Sheep,Goat	NA	notsig	NA	notsig	NA	notsig	-1.55	0.000467	0.74	0.000423
ENSSSCG00000012038	2	Cattly/yak,Goat	NA	notsig	2.15	0.000877	NA	notsig	NA	notsig	1.14	0.0066
ENSSSCG00000012037	2	Sheep,Goat	NA	notsig	NA	notsig	NA	notsig	0.62	0.0377	-0.85	0.000423
ENSSSCG00000012030	2	Sheep,Goat	NA	notsig	NA	notsig	NA	notsig	1.71	0.000467	-1.91	0.000423
ENSSSCG00000012012	2	Chicken,Goat	0.75	0.012	NA	notsig	NA	notsig	NA	notsig	0.61	0.00519
ENSSSCG00000012008	2	Chicken,Sheep	-1.65	0.002	NA	notsig	NA	notsig	-1.43	0.0124	NA	notsig
ENSSSCG00000011999	2	Sheep,Goat	NA	notsig	NA	notsig	NA	notsig	2.57	0.000467	-2.89	0.000423
ENSSSCG00000011973	2	Sheep,Goat	NA	notsig	NA	notsig	NA	notsig	-2.75	0.000467	0.75	0.00263
ENSSSCG00000011972	2	Pig,Sheep	NA	notsig	NA	notsig	-0.83	0.00262	-1.03	0.000467	NA	notsig
ENSSSCG00000011934	2	Sheep,Goat	NA	notsig	NA	notsig	NA	notsig	-1.96	0.000467	-1.09	0.0249
ENSSSCG00000011928	2	Sheep,Goat	NA	notsig	NA	notsig	NA	notsig	-1.96	0.000467	-0.72	0.00422
ENSSSCG00000011914	2	Sheep,Goat	NA	notsig	NA	notsig	NA	notsig	-1.4	0.000467	0.94	0.00206
ENSSSCG00000011895	2	Cattly/yak,Sheep	NA	notsig	0.84	0.00162	NA	notsig	0.82	0.0192	NA	notsig
ENSSSCG00000011876	2	Cattly/yak,Sheep	NA	notsig	-1.35	0.00162	NA	notsig	-2.96	0.000467	NA	notsig
ENSSSCG00000011855	2	Cattly/yak,Sheep	NA	notsig	0.96	0.0184	NA	notsig	-1.09	0.0176	NA	notsig
ENSSSCG00000011853	2	Chicken,Sheep	1.73	0.002	NA	notsig	NA	notsig	-1.26	0.000467	NA	notsig
ENSSSCG00000011828	2	Cattly/yak,Goat	NA	notsig	1.16	0.000877	NA	notsig	NA	notsig	-1.31	0.000423
ENSSSCG00000011813	2	Chicken,Goat	-1.07	0.005	NA	notsig	NA	notsig	NA	notsig	-0.55	0.019
ENSSSCG00000011801	2	Sheep,Goat	NA	notsig	NA	notsig	NA	notsig	6.37	0.000467	-1.7	0.000423
ENSSSCG00000011768	2	Sheep,Goat	NA	notsig	NA	notsig	NA	notsig	-2.53	0.00366	2.18	0.000423
ENSSSCG00000011740	2	Sheep,Goat	NA	notsig	NA	notsig	NA	notsig	-0.85	0.0113	1.54	0.000423
ENSSSCG00000011721	2	Sheep,Goat	NA	notsig	NA	notsig	NA	notsig	-3.06	0.0031	3.99	0.000423
ENSSSCG00000011699	2	Sheep,Goat	NA	notsig	NA	notsig	NA	notsig	0.61	0.05	-0.72	0.00176
ENSSSCG00000011689	2	Sheep,Goat	NA	notsig	NA	notsig	NA	notsig	-1.25	0.0019	-0.63	0.0247
ENSSSCG00000011653	2	Sheep,Goat	NA	notsig	NA	notsig	NA	notsig	0.92	0.0127	0.54	0.0472
ENSSSCG00000011602	2	Sheep,Goat	NA	notsig	NA	notsig	NA	notsig	-0.85	0.00445	0.63	0.00542
ENSSSCG00000011556	2	Sheep,Goat	NA	notsig	NA	notsig	NA	notsig	-1.98	0.000467	1.66	0.000423
ENSSSCG00000011538	2	Sheep,Goat	NA	notsig	NA	notsig	NA	notsig	0.75	0.0258	-1.03	0.000423
ENSSSCG00000011534	2	Sheep,Goat	NA	notsig	NA	notsig	NA	notsig	-0.87	0.00338	0.54	0.0222
ENSSSCG00000011496	2	Pig,Sheep	NA	notsig	NA	notsig	-0.68	0.0171	-0.67	0.028	NA	notsig
ENSSSCG00000011456	2	Sheep,Goat	NA	notsig	NA	notsig	NA	notsig	-0.95	0.0019	1.37	0.000423
ENSSSCG00000011414	2	Cattly/yak,Goat	NA	notsig	0.67	0.0192	NA	notsig	NA	notsig	-1.03	0.000423
ENSSSCG00000011366	2	Sheep,Goat	NA	notsig	NA	notsig	NA	notsig	1.31	0.000467	-0.85	0.000423
ENSSSCG00000011364	2	Sheep,Goat	NA	notsig	NA	notsig	NA	notsig	-1.57	0.000467	0.65	0.012
ENSSSCG00000011357	2	Sheep,Goat	NA	notsig	NA	notsig	NA	notsig	-2.25	0.000467	-1	0.00235
ENSSSCG00000011353	2	Sheep,Goat	NA	notsig	NA	notsig	NA	notsig	-2.4	0.000467	1.24	0.00176
ENSSSCG00000011299	2	Chicken,Cattly/yak	-1.91	0.002	-0.64	0.0375	NA	notsig	NA	notsig	NA	notsig
ENSSSCG00000011298	2	Sheep,Goat	NA	notsig	NA	notsig	NA	notsig	0.93	0.00123	-1.41	0.000423
ENSSSCG00000011287	2	Sheep,Goat	NA	notsig	NA	notsig	NA	notsig	-3.36	0.000856	3.07	0.000423
ENSSSCG00000011264	2	Cattly/yak,Sheep	NA	notsig	0.91	0.00232	NA	notsig	-0.78	0.021	NA	notsig
ENSSSCG00000011230	2	Sheep,Goat	NA	notsig	NA	notsig	NA	notsig	-1.11	0.0156	1.14	0.00206
ENSSSCG00000011215	2	Cattly/yak,Goat	NA	notsig	0.6	0.0468	NA	notsig	NA	notsig	0.49	0.042
ENSSSCG00000011194	2	Cattly/yak,Goat	NA	notsig	2	0.000877	NA	notsig	NA	notsig	0.46	0.0472
ENSSSCG00000011127	2	Sheep,Goat	NA	notsig	NA	notsig	NA	notsig	0.75	0.0196	0.81	0.000423
ENSSSCG00000011121	2	Chicken,Goat	-1.43	0.0217	NA	notsig	NA	notsig	NA	notsig	-0.82	0.0168
ENSSSCG00000011102	2	Sheep,Goat	NA	notsig	NA	notsig	NA	notsig	-1.83	0.000467	0.58	0.0137
ENSSSCG00000010991	2	Sheep,Goat	NA	notsig	NA	notsig	NA	notsig	0.79	0.0113	-0.63	0.00497
ENSSSCG00000010990	2	Sheep,Goat	NA	notsig	NA	notsig	NA	notsig	-0.91	0.00158	0.6	0.0113
ENSSSCG00000010964	2	Sheep,Goat	NA	notsig	NA	notsig	NA	notsig	-2.35	0.000467	1.06	0.00145
ENSSSCG00000010955	2	Sheep,Goat	NA	notsig	NA	notsig	NA	notsig	0.63	0.0364	-0.91	0.000423
ENSSSCG00000010947	2	Sheep,Goat	NA	notsig	NA	notsig	NA	notsig	3.42	0.000467	-2.53	0.000423
ENSSSCG00000010904	2	Sheep,Goat	NA	notsig	NA	notsig	NA	notsig	-0.63	0.0465	0.51	0.0304
ENSSSCG00000010853	2	Cattly/yak,Pig	NA	notsig	0.99	0.000877	1.19	0.00262	NA	notsig	NA	notsig
ENSSSCG00000010824	2	Sheep,Goat	NA	notsig	NA	notsig	NA	notsig	1.43	0.000467	-0.6	0.0128
ENSSSCG00000010817	2	Cattly/yak,Sheep	NA	notsig	-0.83	0.0129	NA	notsig	0.87	0.0174	NA	notsig
ENSSSCG00000010816	2	Sheep,Goat	NA	notsig	NA	notsig	NA	notsig	0.98	0.0102	-0.93	0.00317
ENSSSCG00000010723	2	Sheep,Goat	NA	notsig	NA	notsig	NA	notsig	-1.06	0.00223	0.95	0.000423
ENSSSCG00000010681	2	Sheep,Goat	NA	notsig	NA	notsig	NA	notsig	1.62	0.000467	-0.88	0.0216
ENSSSCG00000010664	2	Cattly/yak,Sheep	NA	notsig	0.99	0.00584	NA	notsig	1.3	0.0268	NA	notsig
ENSSSCG00000010620	2	Sheep,Goat	NA	notsig	NA	notsig	NA	notsig	-1.05	0.000467	0.55	0.0159
ENSSSCG00000010606	2	Sheep,Goat	NA	notsig	NA	notsig	NA	notsig	-0.61	0.0447	0.5	0.0377
ENSSSCG00000010604	2	Cattly/yak,Sheep	NA	notsig	0.95	0.00232	NA	notsig	-0.79	0.0483	NA	notsig
ENSSSCG00000010580	2	Sheep,Goat	NA	notsig	NA	notsig	NA	notsig	-1.01	0.000467	-0.46	0.0455
ENSSSCG00000010509	2	Cattly/yak,Pig	NA	notsig	-0.82	0.00786	-0.96	0.00262	NA	notsig	NA	notsig
ENSSSCG00000010497	2	Cattly/yak,Goat	NA	notsig	-1.35	0.00584	NA	notsig	NA	notsig	-1.74	0.000423
ENSSSCG00000010345	2	Chicken,Sheep	0.75	0.0357	NA	notsig	NA	notsig	0.79	0.0199	NA	notsig
ENSSSCG00000010321	2	Cattly/yak,Goat	NA	notsig	-0.86	0.018	NA	notsig	NA	notsig	0.77	0.0037
ENSSSCG00000010312	2	Sheep,Goat	NA	notsig	NA	notsig	NA	notsig	1.11	0.000467	-2.74	0.000423
ENSSSCG00000010311	2	Cattly/yak,Goat	NA	notsig	0.92	0.000877	NA	notsig	NA	notsig	0.66	0.00344
ENSSSCG00000010276	2	Chicken,Sheep	-0.92	0.0191	NA	notsig	NA	notsig	-0.8	0.0164	NA	notsig
ENSSSCG00000010261	2	Cattly/yak,Sheep	NA	notsig	-1.05	0.000877	NA	notsig	1.41	0.000467	NA	notsig
ENSSSCG00000010258	2	Chicken,Goat	1.29	0.0139	NA	notsig	NA	notsig	NA	notsig	0.84	0.000423
ENSSSCG00000010233	2	Sheep,Goat	NA	notsig	NA	notsig	NA	notsig	-1.75	0.000467	2.34	0.000423
ENSSSCG00000010151	2	Sheep,Goat	NA	notsig	NA	notsig	NA	notsig	-0.67	0.0221	0.51	0.0252
ENSSSCG00000010140	2	Sheep,Goat	NA	notsig	NA	notsig	NA	notsig	-3.2	0.000467	1.92	0.000423
ENSSSCG00000010122	2	Cattly/yak,Goat	NA	notsig	1.87	0.000877	NA	notsig	NA	notsig	2.06	0.0066
ENSSSCG00000010116	2	Sheep,Goat	NA	notsig	NA	notsig	NA	notsig	0.64	0.0323	1.06	0.000423
ENSSSCG00000010093	2	Cattly/yak,Goat	NA	notsig	2.67	0.0112	NA	notsig	NA	notsig	-0.84	0.000423
ENSSSCG00000010071	2	Cattly/yak,Goat	NA	notsig	-2.06	0.000877	NA	notsig	NA	notsig	-2.88	0.000423
ENSSSCG00000010059	2	Cattly/yak,Goat	NA	notsig	0.63	0.0207	NA	notsig	NA	notsig	1.32	0.000799
ENSSSCG00000010017	2	Sheep,Goat	NA	notsig	NA	notsig	NA	notsig	-1.46	0.000467	0.81	0.000423
ENSSSCG00000009998	2	Sheep,Goat	NA	notsig	NA	notsig	NA	notsig	-1.13	0.000467	2.68	0.000423
ENSSSCG00000009978	2	Sheep,Goat	NA	notsig	NA	notsig	NA	notsig	-0.8	0.00826	0.6	0.00981
ENSSSCG00000009953	2	Sheep,Goat	NA	notsig	NA	notsig	NA	notsig	-1.61	0.000467	0.86	0.000423
ENSSSCG00000009930	2	Cattly/yak,Sheep	NA	notsig	0.68	0.0129	NA	notsig	-0.74	0.0334	NA	notsig
ENSSSCG00000009907	2	Chicken,Goat	0.91	0.002	NA	notsig	NA	notsig	NA	notsig	0.97	0.00263
ENSSSCG00000009898	2	Sheep,Goat	NA	notsig	NA	notsig	NA	notsig	-0.86	0.0124	0.7	0.0116
ENSSSCG00000009889	2	Sheep,Goat	NA	notsig	NA	notsig	NA	notsig	1.91	0.000467	-0.63	0.0162
ENSSSCG00000009872	2	Sheep,Goat	NA	notsig	NA	notsig	NA	notsig	-1.18	0.000467	1.17	0.000423
ENSSSCG00000009868	2	Sheep,Goat	NA	notsig	NA	notsig	NA	notsig	-0.68	0.0275	0.6	0.00835
ENSSSCG00000009858	2	Cattly/yak,Sheep	NA	notsig	0.85	0.00162	NA	notsig	-1.24	0.000467	NA	notsig
ENSSSCG00000009854	2	Cattly/yak,Sheep	NA	notsig	-0.64	0.0172	NA	notsig	1.09	0.000467	NA	notsig
ENSSSCG00000009805	2	Pig,Sheep	NA	notsig	NA	notsig	0.93	0.00262	1.79	0.000856	NA	notsig
ENSSSCG00000009804	2	Sheep,Goat	NA	notsig	NA	notsig	NA	notsig	-0.81	0.00643	1.19	0.000423
ENSSSCG00000009781	2	Chicken,Sheep	-0.87	0.0231	NA	notsig	NA	notsig	-0.93	0.00737	NA	notsig
ENSSSCG00000009777	2	Sheep,Goat	NA	notsig	NA	notsig	NA	notsig	-1.44	0.000467	0.55	0.0155
ENSSSCG00000009775	2	Cattly/yak,Goat	NA	notsig	-0.63	0.0364	NA	notsig	NA	notsig	1.69	0.000423
ENSSSCG00000009745	2	Sheep,Goat	NA	notsig	NA	notsig	NA	notsig	2.69	0.000467	-3.73	0.000423
ENSSSCG00000009742	2	Cattly/yak,Goat	NA	notsig	0.66	0.0168	NA	notsig	NA	notsig	0.47	0.0452
ENSSSCG00000009717	2	Cattly/yak,Sheep	NA	notsig	-0.58	0.0426	NA	notsig	1.26	0.000467	NA	notsig
ENSSSCG00000009699	2	Sheep,Goat	NA	notsig	NA	notsig	NA	notsig	1.27	0.000467	-2.05	0.000423
ENSSSCG00000009672	2	Sheep,Goat	NA	notsig	NA	notsig	NA	notsig	-2.06	0.000467	-1.52	0.00114
ENSSSCG00000009664	2	Sheep,Goat	NA	notsig	NA	notsig	NA	notsig	-0.85	0.0191	-0.75	0.00981
ENSSSCG00000009650	2	Sheep,Goat	NA	notsig	NA	notsig	NA	notsig	-1.11	0.000467	0.77	0.000423
ENSSSCG00000009640	2	Cattly/yak,Sheep	NA	notsig	0.57	0.0399	NA	notsig	0.71	0.0155	NA	notsig
ENSSSCG00000009580	2	Cattly/yak,Sheep	NA	notsig	-0.88	0.0112	NA	notsig	-1.42	0.00894	NA	notsig
ENSSSCG00000009565	2	Sheep,Goat	NA	notsig	NA	notsig	NA	notsig	1.33	0.000467	0.9	0.000423
ENSSSCG00000009560	2	Sheep,Goat	NA	notsig	NA	notsig	NA	notsig	-1.92	0.000467	1.05	0.000423
ENSSSCG00000009519	2	Cattly/yak,Goat	NA	notsig	-0.83	0.014	NA	notsig	NA	notsig	0.63	0.00566
ENSSSCG00000009486	2	Chicken,Cattly/yak	2.36	0.002	-5.26	0.00162	NA	notsig	NA	notsig	NA	notsig
ENSSSCG00000009482	2	Chicken,Sheep	0.74	0.0373	NA	notsig	NA	notsig	-1.85	0.000467	NA	notsig
ENSSSCG00000009480	2	Cattly/yak,Goat	NA	notsig	0.68	0.0149	NA	notsig	NA	notsig	0.48	0.0336
ENSSSCG00000009442	2	Sheep,Goat	NA	notsig	NA	notsig	NA	notsig	1.36	0.000467	-1.94	0.000423
ENSSSCG00000009425	2	Sheep,Goat	NA	notsig	NA	notsig	NA	notsig	1.04	0.000467	-0.89	0.000423
ENSSSCG00000009406	2	Cattly/yak,Goat	NA	notsig	0.94	0.00584	NA	notsig	NA	notsig	-1.79	0.00317
ENSSSCG00000009385	2	Cattly/yak,Goat	NA	notsig	1.6	0.000877	NA	notsig	NA	notsig	#NAME?	0.000423
ENSSSCG00000009357	2	Pig,Goat	NA	notsig	NA	notsig	0.85	0.00262	NA	notsig	-1.06	0.0207
ENSSSCG00000009320	2	Cattly/yak,Sheep	NA	notsig	0.64	0.0203	NA	notsig	-0.75	0.0135	NA	notsig
ENSSSCG00000009283	2	Sheep,Goat	NA	notsig	NA	notsig	NA	notsig	-2.64	0.000467	0.95	0.0274
ENSSSCG00000009276	2	Sheep,Goat	NA	notsig	NA	notsig	NA	notsig	-0.62	0.0378	0.53	0.0183
ENSSSCG00000009256	2	Sheep,Goat	NA	notsig	NA	notsig	NA	notsig	-0.71	0.0451	-0.72	0.0178
ENSSSCG00000009238	2	Cattly/yak,Goat	NA	notsig	-0.94	0.000877	NA	notsig	NA	notsig	0.76	0.000799
ENSSSCG00000009237	2	Sheep,Goat	NA	notsig	NA	notsig	NA	notsig	-1.65	0.00123	-1.94	0.000423
ENSSSCG00000009231	2	Chicken,Goat	0.73	0.0201	NA	notsig	NA	notsig	NA	notsig	-1.15	0.000423
ENSSSCG00000009222	2	Cattly/yak,Goat	NA	notsig	-0.99	0.000877	NA	notsig	NA	notsig	-1.39	0.000423
ENSSSCG00000009202	2	Cattly/yak,Goat	NA	notsig	0.91	0.00983	NA	notsig	NA	notsig	-2.51	0.000423
ENSSSCG00000009193	2	Cattly/yak,Sheep	NA	notsig	-1.01	0.000877	NA	notsig	-0.71	0.0179	NA	notsig
ENSSSCG00000009173	2	Sheep,Goat	NA	notsig	NA	notsig	NA	notsig	0.79	0.01	1.03	0.000423
ENSSSCG00000009157	2	Sheep,Goat	NA	notsig	NA	notsig	NA	notsig	-0.84	0.0031	-0.55	0.0161
ENSSSCG00000009144	2	Sheep,Goat	NA	notsig	NA	notsig	NA	notsig	2.04	0.000467	1.37	0.000423
ENSSSCG00000009111	2	Chicken,Sheep	-1.17	0.0288	NA	notsig	NA	notsig	-1.7	0.000467	NA	notsig
ENSSSCG00000009106	2	Chicken,Cattly/yak	-0.84	0.0302	3.64	0.000877	NA	notsig	NA	notsig	NA	notsig
ENSSSCG00000009093	2	Sheep,Goat	NA	notsig	NA	notsig	NA	notsig	-1.55	0.000467	0.98	0.000423
ENSSSCG00000009077	2	Cattly/yak,Goat	NA	notsig	-1.6	0.00232	NA	notsig	NA	notsig	-1.26	0.000423
ENSSSCG00000009023	2	Sheep,Goat	NA	notsig	NA	notsig	NA	notsig	1.06	0.0164	-1.38	0.000423
ENSSSCG00000009011	2	Sheep,Goat	NA	notsig	NA	notsig	NA	notsig	-1.72	0.00393	2.35	0.000423
ENSSSCG00000008988	2	Sheep,Goat	NA	notsig	NA	notsig	NA	notsig	1.39	0.000467	-0.81	0.00235
ENSSSCG00000008982	2	Cattly/yak,Goat	NA	notsig	1	0.00476	NA	notsig	NA	notsig	1.04	0.000423
ENSSSCG00000008973	2	Sheep,Goat	NA	notsig	NA	notsig	NA	notsig	1.13	0.000467	-0.51	0.0334
ENSSSCG00000008966	2	Cattly/yak,Goat	NA	notsig	1.37	0.000877	NA	notsig	NA	notsig	0.87	0.000423
ENSSSCG00000008962	2	Chicken,Goat	1.59	0.002	NA	notsig	NA	notsig	NA	notsig	2.06	0.00473
ENSSSCG00000008952	2	Sheep,Goat	NA	notsig	NA	notsig	NA	notsig	1.8	0.000467	-2.83	0.000423
ENSSSCG00000008948	2	Cattly/yak,Goat	NA	notsig	1.22	0.00162	NA	notsig	NA	notsig	2.26	0.00114
ENSSSCG00000008923	2	Sheep,Goat	NA	notsig	NA	notsig	NA	notsig	1.23	0.00872	-2.79	0.000423
ENSSSCG00000008890	2	Sheep,Goat	NA	notsig	NA	notsig	NA	notsig	1.57	0.000467	-0.83	0.000423
ENSSSCG00000008873	2	Sheep,Goat	NA	notsig	NA	notsig	NA	notsig	-0.91	0.0444	-1.43	0.00206
ENSSSCG00000008867	2	Sheep,Goat	NA	notsig	NA	notsig	NA	notsig	2.34	0.000467	-1.65	0.000423
ENSSSCG00000008866	2	Sheep,Goat	NA	notsig	NA	notsig	NA	notsig	-1.37	0.000467	-0.5	0.0316
ENSSSCG00000008854	2	Sheep,Goat	NA	notsig	NA	notsig	NA	notsig	1.72	0.000467	-1.67	0.000423
ENSSSCG00000008852	2	Sheep,Goat	NA	notsig	NA	notsig	NA	notsig	1.42	0.000467	-0.52	0.0305
ENSSSCG00000008844	2	Sheep,Goat	NA	notsig	NA	notsig	NA	notsig	-0.64	0.0391	-0.56	0.0305
ENSSSCG00000008820	2	Sheep,Goat	NA	notsig	NA	notsig	NA	notsig	1.26	0.000467	-1.27	0.000423
ENSSSCG00000008809	2	Sheep,Goat	NA	notsig	NA	notsig	NA	notsig	1.51	0.00783	-3	0.00835
ENSSSCG00000008785	2	Sheep,Goat	NA	notsig	NA	notsig	NA	notsig	0.77	0.00938	-0.6	0.00615
ENSSSCG00000008768	2	Sheep,Goat	NA	notsig	NA	notsig	NA	notsig	-1.23	0.000467	1.06	0.000423
ENSSSCG00000008761	2	Sheep,Goat	NA	notsig	NA	notsig	NA	notsig	0.97	0.00445	-0.71	0.0113
ENSSSCG00000008750	2	Sheep,Goat	NA	notsig	NA	notsig	NA	notsig	-1.11	0.00548	1.48	0.000423
ENSSSCG00000008700	2	Sheep,Goat	NA	notsig	NA	notsig	NA	notsig	-3.07	0.000467	3.8	0.00473
ENSSSCG00000008698	2	Sheep,Goat	NA	notsig	NA	notsig	NA	notsig	-2.26	0.000467	2.08	0.000423
ENSSSCG00000008642	2	Sheep,Goat	NA	notsig	NA	notsig	NA	notsig	0.86	0.00421	-0.98	0.000423
ENSSSCG00000008640	2	Sheep,Goat	NA	notsig	NA	notsig	NA	notsig	2.02	0.000467	-0.82	0.000423
ENSSSCG00000008578	2	Chicken,Pig	0.8	0.00758	NA	notsig	-1.14	0.0467	NA	notsig	NA	notsig
ENSSSCG00000008543	2	Sheep,Goat	NA	notsig	NA	notsig	NA	notsig	1.24	0.00158	0.64	0.033
ENSSSCG00000008524	2	Chicken,Pig	-0.72	0.0139	NA	notsig	-1.59	0.00832	NA	notsig	NA	notsig
ENSSSCG00000008509	2	Pig,Goat	NA	notsig	NA	notsig	-0.88	0.00262	NA	notsig	-1.63	0.000423
ENSSSCG00000008497	2	Cattly/yak,Sheep	NA	notsig	0.94	0.00476	NA	notsig	0.89	0.0404	NA	notsig
ENSSSCG00000008486	2	Cattly/yak,Goat	NA	notsig	-1.01	0.000877	NA	notsig	NA	notsig	1.16	0.000423
ENSSSCG00000008434	2	Sheep,Goat	NA	notsig	NA	notsig	NA	notsig	2.31	0.000467	-2.35	0.000423
ENSSSCG00000008422	2	Sheep,Goat	NA	notsig	NA	notsig	NA	notsig	-1.16	0.00282	1.1	0.000423
ENSSSCG00000008413	2	Sheep,Goat	NA	notsig	NA	notsig	NA	notsig	2.9	0.000467	-2.45	0.000423
ENSSSCG00000008385	2	Sheep,Goat	NA	notsig	NA	notsig	NA	notsig	-1.11	0.000467	0.58	0.0137
ENSSSCG00000008378	2	Cattly/yak,Goat	NA	notsig	0.63	0.0342	NA	notsig	NA	notsig	0.52	0.0384
ENSSSCG00000008352	2	Chicken,Cattly/yak	0.77	0.00989	0.78	0.00295	NA	notsig	NA	notsig	NA	notsig
ENSSSCG00000008332	2	Sheep,Goat	NA	notsig	NA	notsig	NA	notsig	1.02	0.0019	-0.85	0.000799
ENSSSCG00000008308	2	Sheep,Goat	NA	notsig	NA	notsig	NA	notsig	-0.82	0.0265	0.81	0.0477
ENSSSCG00000008239	2	Cattly/yak,Sheep	NA	notsig	-0.7	0.0241	NA	notsig	-0.88	0.0275	NA	notsig
ENSSSCG00000008237	2	Sheep,Goat	NA	notsig	NA	notsig	NA	notsig	-0.67	0.0438	0.74	0.00114
ENSSSCG00000008214	2	Cattly/yak,Goat	NA	notsig	1.62	0.000877	NA	notsig	NA	notsig	2.95	0.000423
ENSSSCG00000008207	2	Sheep,Goat	NA	notsig	NA	notsig	NA	notsig	-0.95	0.0149	0.81	0.0124
ENSSSCG00000008175	2	Sheep,Goat	NA	notsig	NA	notsig	NA	notsig	0.91	0.0151	-0.99	0.000799
ENSSSCG00000008142	2	Sheep,Goat	NA	notsig	NA	notsig	NA	notsig	1.78	0.0019	-1.4	0.0354
ENSSSCG00000008098	2	Sheep,Goat	NA	notsig	NA	notsig	NA	notsig	0.64	0.0298	-0.57	0.0148
ENSSSCG00000008077	2	Sheep,Goat	NA	notsig	NA	notsig	NA	notsig	1.32	0.00445	-0.81	0.00449
ENSSSCG00000008010	2	Sheep,Goat	NA	notsig	NA	notsig	NA	notsig	-1.52	0.00737	1	0.0475
ENSSSCG00000008003	2	Cattly/yak,Goat	NA	notsig	0.62	0.0464	NA	notsig	NA	notsig	1.81	0.000423
ENSSSCG00000007993	2	Sheep,Goat	NA	notsig	NA	notsig	NA	notsig	-0.75	0.0127	0.55	0.0337
ENSSSCG00000007992	2	Sheep,Goat	NA	notsig	NA	notsig	NA	notsig	0.63	0.0316	-0.74	0.000423
ENSSSCG00000007989	2	Cattly/yak,Sheep	NA	notsig	-1.03	0.00688	NA	notsig	0.75	0.0475	NA	notsig
ENSSSCG00000007941	2	Sheep,Goat	NA	notsig	NA	notsig	NA	notsig	-1.15	0.00445	1.18	0.000423
ENSSSCG00000007932	2	Chicken,Goat	0.97	0.002	NA	notsig	NA	notsig	NA	notsig	-0.51	0.0322
ENSSSCG00000007925	2	Sheep,Goat	NA	notsig	NA	notsig	NA	notsig	-1.45	0.000467	1.23	0.000423
ENSSSCG00000007855	2	Sheep,Goat	NA	notsig	NA	notsig	NA	notsig	-1.87	0.000467	1.4	0.000423
ENSSSCG00000007850	2	Chicken,Cattly/yak	0.77	0.012	-0.63	0.0349	NA	notsig	NA	notsig	NA	notsig
ENSSSCG00000007817	2	Cattly/yak,Sheep	NA	notsig	0.94	0.000877	NA	notsig	-1.55	0.000467	NA	notsig
ENSSSCG00000007748	2	Cattly/yak,Sheep	NA	notsig	0.7	0.0156	NA	notsig	1.07	0.00123	NA	notsig
ENSSSCG00000007719	2	Cattly/yak,Sheep	NA	notsig	-1.37	0.000877	NA	notsig	-1.16	0.000467	NA	notsig
ENSSSCG00000007709	2	Sheep,Goat	NA	notsig	NA	notsig	NA	notsig	-1.31	0.000467	0.55	0.031
ENSSSCG00000007700	2	Sheep,Goat	NA	notsig	NA	notsig	NA	notsig	-0.72	0.0143	-0.58	0.0126
ENSSSCG00000007684	2	Sheep,Goat	NA	notsig	NA	notsig	NA	notsig	-0.98	0.00783	0.64	0.0316
ENSSSCG00000007679	2	Sheep,Goat	NA	notsig	NA	notsig	NA	notsig	-1.19	0.000856	1.32	0.000423
ENSSSCG00000007650	2	Cattly/yak,Goat	NA	notsig	1.48	0.000877	NA	notsig	NA	notsig	-1.75	0.00145
ENSSSCG00000007599	2	Sheep,Goat	NA	notsig	NA	notsig	NA	notsig	-1.26	0.000467	1.08	0.000423
ENSSSCG00000007572	2	Chicken,Cattly/yak	-1.08	0.00758	-0.69	0.0164	NA	notsig	NA	notsig	NA	notsig
ENSSSCG00000007556	2	Sheep,Goat	NA	notsig	NA	notsig	NA	notsig	1.29	0.000467	1.64	0.000423
ENSSSCG00000007545	2	Sheep,Goat	NA	notsig	NA	notsig	NA	notsig	0.74	0.032	1.38	0.000423
ENSSSCG00000007522	2	Cattly/yak,Pig	NA	notsig	0.68	0.038	1.02	0.00469	NA	notsig	NA	notsig
ENSSSCG00000007496	2	Sheep,Goat	NA	notsig	NA	notsig	NA	notsig	0.65	0.0398	0.82	0.000423
ENSSSCG00000007485	2	Sheep,Goat	NA	notsig	NA	notsig	NA	notsig	1.8	0.0019	-3.85	0.0029
ENSSSCG00000007477	2	Chicken,Sheep	-1.09	0.0392	NA	notsig	NA	notsig	-1.27	0.018	NA	notsig
ENSSSCG00000007469	2	Sheep,Goat	NA	notsig	NA	notsig	NA	notsig	-1.33	0.000467	0.96	0.000423
ENSSSCG00000007457	2	Cattly/yak,Goat	NA	notsig	0.86	0.000877	NA	notsig	NA	notsig	0.75	0.00235
ENSSSCG00000007426	2	Cattly/yak,Goat	NA	notsig	0.69	0.0156	NA	notsig	NA	notsig	1.55	0.000423
ENSSSCG00000007369	2	Chicken,Sheep	-1.57	0.0397	NA	notsig	NA	notsig	-2.24	0.0107	NA	notsig
ENSSSCG00000007366	2	Pig,Sheep	NA	notsig	NA	notsig	-1.54	0.0241	0.99	0.0186	NA	notsig
ENSSSCG00000007356	2	Chicken,Sheep	-0.91	0.005	NA	notsig	NA	notsig	-1.08	0.000467	NA	notsig
ENSSSCG00000007350	2	Pig,Goat	NA	notsig	NA	notsig	-0.88	0.00262	NA	notsig	0.86	0.000423
ENSSSCG00000007287	2	Sheep,Goat	NA	notsig	NA	notsig	NA	notsig	-0.82	0.00872	1.03	0.000423
ENSSSCG00000007285	2	Cattly/yak,Goat	NA	notsig	1.03	0.0298	NA	notsig	NA	notsig	-1.64	0.000423
ENSSSCG00000007265	2	Chicken,Goat	-1.08	0.005	NA	notsig	NA	notsig	NA	notsig	-0.69	0.00704
ENSSSCG00000007247	2	Sheep,Goat	NA	notsig	NA	notsig	NA	notsig	-0.97	0.000467	0.76	0.000423
ENSSSCG00000007244	2	Cattly/yak,Sheep	NA	notsig	0.65	0.0241	NA	notsig	-0.69	0.0422	NA	notsig
ENSSSCG00000007227	2	Cattly/yak,Goat	NA	notsig	-0.64	0.0149	NA	notsig	NA	notsig	0.68	0.0404
ENSSSCG00000007212	2	Sheep,Goat	NA	notsig	NA	notsig	NA	notsig	1.43	0.0371	-1.85	0.00145
ENSSSCG00000007199	2	Pig,Goat	NA	notsig	NA	notsig	0.75	0.0146	NA	notsig	-1.5	0.000423
ENSSSCG00000007198	2	Chicken,Cattly/yak	-1.28	0.002	-1.76	0.000877	NA	notsig	NA	notsig	NA	notsig
ENSSSCG00000007130	2	Sheep,Goat	NA	notsig	NA	notsig	NA	notsig	1.6	0.0069	1.31	0.0404
ENSSSCG00000007032	2	Cattly/yak,Goat	NA	notsig	-0.73	0.00983	NA	notsig	NA	notsig	-1.19	0.000423
ENSSSCG00000006982	2	Sheep,Goat	NA	notsig	NA	notsig	NA	notsig	2.69	0.000467	-0.6	0.0296
ENSSSCG00000006941	2	Sheep,Goat	NA	notsig	NA	notsig	NA	notsig	2.65	0.000467	-1.7	0.000423
ENSSSCG00000006874	2	Sheep,Goat	NA	notsig	NA	notsig	NA	notsig	-1	0.0062	-0.75	0.00682
ENSSSCG00000006816	2	Sheep,Goat	NA	notsig	NA	notsig	NA	notsig	-1.13	0.000467	0.57	0.0171
ENSSSCG00000006780	2	Sheep,Goat	NA	notsig	NA	notsig	NA	notsig	-1.04	0.00713	2.2	0.000423
ENSSSCG00000006763	2	Chicken,Goat	0.62	0.0486	NA	notsig	NA	notsig	NA	notsig	-2.58	0.000423
ENSSSCG00000006736	2	Pig,Goat	NA	notsig	NA	notsig	-1.04	0.00832	NA	notsig	-0.87	0.0393
ENSSSCG00000006719	2	Chicken,Sheep	0.95	0.002	NA	notsig	NA	notsig	1.12	0.0343	NA	notsig
ENSSSCG00000006709	2	Sheep,Goat	NA	notsig	NA	notsig	NA	notsig	-0.6	0.0484	-0.53	0.0212
ENSSSCG00000006701	2	Cattly/yak,Goat	NA	notsig	0.64	0.0229	NA	notsig	NA	notsig	-0.61	0.0118
ENSSSCG00000006698	2	Sheep,Goat	NA	notsig	NA	notsig	NA	notsig	-0.6	0.0453	-0.63	0.00793
ENSSSCG00000006697	2	Cattly/yak,Sheep	NA	notsig	-1.49	0.000877	NA	notsig	1.06	0.000856	NA	notsig
ENSSSCG00000006664	2	Sheep,Goat	NA	notsig	NA	notsig	NA	notsig	-1.4	0.000467	0.55	0.0177
ENSSSCG00000006663	2	Sheep,Goat	NA	notsig	NA	notsig	NA	notsig	-0.65	0.029	0.47	0.0431
ENSSSCG00000006621	2	Sheep,Goat	NA	notsig	NA	notsig	NA	notsig	-0.74	0.0194	-0.62	0.0106
ENSSSCG00000006563	2	Sheep,Goat	NA	notsig	NA	notsig	NA	notsig	1.31	0.000467	-1.77	0.000423
ENSSSCG00000006543	2	Cattly/yak,Sheep	NA	notsig	-0.7	0.00636	NA	notsig	-2.15	0.000467	NA	notsig
ENSSSCG00000006360	2	Cattly/yak,Sheep	NA	notsig	-0.61	0.0235	NA	notsig	-0.79	0.0109	NA	notsig
ENSSSCG00000006345	2	Sheep,Goat	NA	notsig	NA	notsig	NA	notsig	-2.24	0.000467	-2.63	0.000423
ENSSSCG00000006334	2	Cattly/yak,Goat	NA	notsig	-0.57	0.0476	NA	notsig	NA	notsig	-1.49	0.000423
ENSSSCG00000006333	2	Sheep,Goat	NA	notsig	NA	notsig	NA	notsig	3.12	0.00123	-1.36	0.00638
ENSSSCG00000006331	2	Cattly/yak,Goat	NA	notsig	0.94	0.00295	NA	notsig	NA	notsig	-0.97	0.000423
ENSSSCG00000006325	2	Chicken,Sheep	0.85	0.002	NA	notsig	NA	notsig	0.67	0.0312	NA	notsig
ENSSSCG00000006243	2	Chicken,Cattly/yak	2.09	0.002	-3.39	0.00786	NA	notsig	NA	notsig	NA	notsig
ENSSSCG00000006233	2	Cattly/yak,Goat	NA	notsig	-0.98	0.00786	NA	notsig	NA	notsig	-2.18	0.000423
ENSSSCG00000006225	2	Chicken,Sheep	0.76	0.00758	NA	notsig	NA	notsig	-2.12	0.00596	NA	notsig
ENSSSCG00000006202	2	Sheep,Goat	NA	notsig	NA	notsig	NA	notsig	1.92	0.0184	-0.77	0.00114
ENSSSCG00000006199	2	Pig,Goat	NA	notsig	NA	notsig	-0.75	0.0267	NA	notsig	-0.76	0.00114
ENSSSCG00000006192	2	Cattly/yak,Goat	NA	notsig	-0.57	0.0375	NA	notsig	NA	notsig	1.01	0.000423
ENSSSCG00000006171	2	Chicken,Sheep	-1.92	0.002	NA	notsig	NA	notsig	-1.46	0.00498	NA	notsig
ENSSSCG00000006156	2	Sheep,Goat	NA	notsig	NA	notsig	NA	notsig	-1.44	0.000467	0.48	0.0447
ENSSSCG00000006140	2	Sheep,Goat	NA	notsig	NA	notsig	NA	notsig	1.39	0.000856	-0.93	0.000799
ENSSSCG00000006138	2	Cattly/yak,Sheep	NA	notsig	-0.68	0.014	NA	notsig	0.82	0.01	NA	notsig
ENSSSCG00000006125	2	Cattly/yak,Sheep	NA	notsig	-1.76	0.000877	NA	notsig	2.25	0.000467	NA	notsig
ENSSSCG00000006106	2	Cattly/yak,Goat	NA	notsig	-2.42	0.000877	NA	notsig	NA	notsig	-4.35	0.00114
ENSSSCG00000006105	2	Cattly/yak,Sheep	NA	notsig	1.13	0.000877	NA	notsig	-1.94	0.000467	NA	notsig
ENSSSCG00000006079	2	Chicken,Sheep	0.74	0.0385	NA	notsig	NA	notsig	1.19	0.000467	NA	notsig
ENSSSCG00000006073	2	Cattly/yak,Sheep	NA	notsig	1.28	0.000877	NA	notsig	-1.01	0.0439	NA	notsig
ENSSSCG00000006058	2	Cattly/yak,Sheep	NA	notsig	0.9	0.0255	NA	notsig	0.82	0.0391	NA	notsig
ENSSSCG00000006040	2	Cattly/yak,Sheep	NA	notsig	1.13	0.000877	NA	notsig	0.94	0.0158	NA	notsig
ENSSSCG00000005995	2	Sheep,Goat	NA	notsig	NA	notsig	NA	notsig	1.1	0.00421	-0.62	0.00814
ENSSSCG00000005994	2	Cattly/yak,Goat	NA	notsig	-0.66	0.0452	NA	notsig	NA	notsig	-0.94	0.000423
ENSSSCG00000005983	2	Pig,Goat	NA	notsig	NA	notsig	-0.91	0.0267	NA	notsig	-1.33	0.000423
ENSSSCG00000005981	2	Sheep,Goat	NA	notsig	NA	notsig	NA	notsig	1.12	0.00393	-1.52	0.000423
ENSSSCG00000005975	2	Cattly/yak,Goat	NA	notsig	0.73	0.0476	NA	notsig	NA	notsig	0.68	0.00542
ENSSSCG00000005846	2	Sheep,Goat	NA	notsig	NA	notsig	NA	notsig	-0.64	0.0306	0.53	0.0221
ENSSSCG00000005842	2	Chicken,Sheep	0.89	0.002	NA	notsig	NA	notsig	-1.08	0.0276	NA	notsig
ENSSSCG00000005740	2	Cattly/yak,Goat	NA	notsig	0.82	0.0036	NA	notsig	NA	notsig	2.42	0.000423
ENSSSCG00000005689	2	Sheep,Goat	NA	notsig	NA	notsig	NA	notsig	-1.18	0.000467	0.7	0.00176
ENSSSCG00000005667	2	Sheep,Goat	NA	notsig	NA	notsig	NA	notsig	-1.03	0.000467	0.74	0.00145
ENSSSCG00000005664	2	Sheep,Goat	NA	notsig	NA	notsig	NA	notsig	-1.01	0.000856	0.52	0.0242
ENSSSCG00000005662	2	Cattly/yak,Goat	NA	notsig	-1.57	0.000877	NA	notsig	NA	notsig	0.79	0.00145
ENSSSCG00000005512	2	Sheep,Goat	NA	notsig	NA	notsig	NA	notsig	-1	0.0031	-1.7	0.000423
ENSSSCG00000005485	2	Chicken,Pig	1.47	0.002	NA	notsig	0.78	0.0367	NA	notsig	NA	notsig
ENSSSCG00000005472	2	Cattly/yak,Goat	NA	notsig	3.64	0.000877	NA	notsig	NA	notsig	2.72	0.000423
ENSSSCG00000005452	2	Pig,Sheep	NA	notsig	NA	notsig	1.83	0.00262	1.35	0.0316	NA	notsig
ENSSSCG00000005443	2	Sheep,Goat	NA	notsig	NA	notsig	NA	notsig	-0.74	0.0158	0.55	0.0252
ENSSSCG00000005388	2	Sheep,Goat	NA	notsig	NA	notsig	NA	notsig	-1.45	0.00223	0.85	0.000423
ENSSSCG00000005378	2	Sheep,Goat	NA	notsig	NA	notsig	NA	notsig	-1.21	0.000856	0.77	0.00114
ENSSSCG00000005364	2	Sheep,Goat	NA	notsig	NA	notsig	NA	notsig	-1.38	0.000467	-0.49	0.0402
ENSSSCG00000005297	2	Chicken,Sheep	1.08	0.0486	NA	notsig	NA	notsig	-0.96	0.01	NA	notsig
ENSSSCG00000005287	2	Chicken,Goat	0.79	0.028	NA	notsig	NA	notsig	NA	notsig	0.93	0.000423
ENSSSCG00000005277	2	Cattly/yak,Goat	NA	notsig	-0.95	0.000877	NA	notsig	NA	notsig	0.73	0.00726
ENSSSCG00000005272	2	Cattly/yak,Sheep	NA	notsig	0.72	0.0489	NA	notsig	1.76	0.000467	NA	notsig
ENSSSCG00000005269	2	Sheep,Goat	NA	notsig	NA	notsig	NA	notsig	-1.48	0.000467	1.91	0.000423
ENSSSCG00000005267	2	Cattly/yak,Goat	NA	notsig	-0.68	0.0116	NA	notsig	NA	notsig	-0.5	0.0304
ENSSSCG00000005241	2	Sheep,Goat	NA	notsig	NA	notsig	NA	notsig	0.63	0.0454	0.48	0.0436
ENSSSCG00000005240	2	Chicken,Goat	-1.5	0.002	NA	notsig	NA	notsig	NA	notsig	0.62	0.00919
ENSSSCG00000005222	2	Cattly/yak,Sheep	NA	notsig	1.75	0.000877	NA	notsig	0.79	0.0451	NA	notsig
ENSSSCG00000005215	2	Sheep,Goat	NA	notsig	NA	notsig	NA	notsig	-1.17	0.000467	0.54	0.0145
ENSSSCG00000005186	2	Sheep,Goat	NA	notsig	NA	notsig	NA	notsig	0.75	0.0484	-0.78	0.00344
ENSSSCG00000005122	2	Sheep,Goat	NA	notsig	NA	notsig	NA	notsig	-0.69	0.0249	-0.55	0.0197
ENSSSCG00000004997	2	Sheep,Goat	NA	notsig	NA	notsig	NA	notsig	0.61	0.044	-0.47	0.0429
ENSSSCG00000004927	2	Cattly/yak,Sheep	NA	notsig	0.66	0.0192	NA	notsig	0.69	0.0255	NA	notsig
ENSSSCG00000004917	2	Sheep,Goat	NA	notsig	NA	notsig	NA	notsig	-1.32	0.000467	1.41	0.000423
ENSSSCG00000004912	2	Sheep,Goat	NA	notsig	NA	notsig	NA	notsig	0.62	0.0462	0.54	0.029
ENSSSCG00000004908	2	Sheep,Goat	NA	notsig	NA	notsig	NA	notsig	0.67	0.026	0.48	0.0361
ENSSSCG00000004901	2	Cattly/yak,Goat	NA	notsig	-0.67	0.0285	NA	notsig	NA	notsig	0.88	0.000799
ENSSSCG00000004886	2	Sheep,Goat	NA	notsig	NA	notsig	NA	notsig	4.04	0.000467	-3.9	0.000423
ENSSSCG00000004861	2	Cattly/yak,Sheep	NA	notsig	0.59	0.0342	NA	notsig	-0.76	0.0111	NA	notsig
ENSSSCG00000004859	2	Sheep,Goat	NA	notsig	NA	notsig	NA	notsig	-1.36	0.000467	1.13	0.00422
ENSSSCG00000004845	2	Sheep,Goat	NA	notsig	NA	notsig	NA	notsig	-0.65	0.031	0.49	0.0311
ENSSSCG00000004774	2	Chicken,Goat	0.99	0.002	NA	notsig	NA	notsig	NA	notsig	0.56	0.0376
ENSSSCG00000004765	2	Sheep,Goat	NA	notsig	NA	notsig	NA	notsig	-0.99	0.00123	0.57	0.0159
ENSSSCG00000004736	2	Chicken,Sheep	1.51	0.002	NA	notsig	NA	notsig	1.02	0.0031	NA	notsig
ENSSSCG00000004668	2	Sheep,Goat	NA	notsig	NA	notsig	NA	notsig	-1.12	0.00338	1.28	0.000423
ENSSSCG00000004629	2	Cattly/yak,Goat	NA	notsig	-1.14	0.0222	NA	notsig	NA	notsig	1.97	0.0387
ENSSSCG00000004602	2	Sheep,Goat	NA	notsig	NA	notsig	NA	notsig	1.14	0.00338	-0.71	0.0129
ENSSSCG00000004537	2	Chicken,Sheep	0.65	0.0401	NA	notsig	NA	notsig	0.78	0.00849	NA	notsig
ENSSSCG00000004469	2	Cattly/yak,Goat	NA	notsig	-1.5	0.0288	NA	notsig	NA	notsig	-0.62	0.0481
ENSSSCG00000004456	2	Sheep,Goat	NA	notsig	NA	notsig	NA	notsig	-1.34	0.000467	2.38	0.000423
ENSSSCG00000004390	2	Sheep,Goat	NA	notsig	NA	notsig	NA	notsig	0.87	0.0098	-1.11	0.000423
ENSSSCG00000004364	2	Sheep,Goat	NA	notsig	NA	notsig	NA	notsig	0.9	0.00252	-0.83	0.000423
ENSSSCG00000004347	2	Cattly/yak,Sheep	NA	notsig	0.84	0.0103	NA	notsig	1.48	0.000467	NA	notsig
ENSSSCG00000004340	2	Chicken,Goat	-0.87	0.033	NA	notsig	NA	notsig	NA	notsig	-1.54	0.0143
ENSSSCG00000004322	2	Cattly/yak,Sheep	NA	notsig	-1.06	0.0036	NA	notsig	-1.08	0.000467	NA	notsig
ENSSSCG00000004279	2	Cattly/yak,Goat	NA	notsig	0.76	0.0411	NA	notsig	NA	notsig	-0.82	0.00114
ENSSSCG00000004245	2	Cattly/yak,Goat	NA	notsig	0.75	0.0346	NA	notsig	NA	notsig	-0.61	0.0449
ENSSSCG00000004193	2	Sheep,Goat	NA	notsig	NA	notsig	NA	notsig	-1.11	0.000467	0.49	0.0395
ENSSSCG00000004174	2	Chicken,Goat	-1.13	0.002	NA	notsig	NA	notsig	NA	notsig	-0.52	0.042
ENSSSCG00000004154	2	Pig,Sheep	NA	notsig	NA	notsig	-0.89	0.00832	-2.05	0.000467	NA	notsig
ENSSSCG00000004139	2	Pig,Sheep	NA	notsig	NA	notsig	-1.15	0.00262	-0.89	0.0107	NA	notsig
ENSSSCG00000004114	2	Sheep,Goat	NA	notsig	NA	notsig	NA	notsig	-4.62	0.000467	4.98	0.000423
ENSSSCG00000004105	2	Cattly/yak,Goat	NA	notsig	-0.63	0.0466	NA	notsig	NA	notsig	0.97	0.000423
ENSSSCG00000004093	2	Sheep,Goat	NA	notsig	NA	notsig	NA	notsig	1.32	0.000467	-0.99	0.000423
ENSSSCG00000004017	2	Cattly/yak,Sheep	NA	notsig	-0.62	0.0367	NA	notsig	1.53	0.000467	NA	notsig
ENSSSCG00000003983	2	Sheep,Goat	NA	notsig	NA	notsig	NA	notsig	-0.9	0.0062	0.65	0.00473
ENSSSCG00000003928	2	Cattly/yak,Sheep	NA	notsig	0.81	0.038	NA	notsig	-1.38	0.00123	NA	notsig
ENSSSCG00000003909	2	Sheep,Goat	NA	notsig	NA	notsig	NA	notsig	-1.16	0.0113	-0.81	0.0351
ENSSSCG00000003876	2	Sheep,Goat	NA	notsig	NA	notsig	NA	notsig	1.44	0.00338	-0.9	0.0229
ENSSSCG00000003837	2	Cattly/yak,Sheep	NA	notsig	0.77	0.012	NA	notsig	1.22	0.000467	NA	notsig
ENSSSCG00000003832	2	Cattly/yak,Goat	NA	notsig	1.4	0.00738	NA	notsig	NA	notsig	-2.49	0.000423
ENSSSCG00000003826	2	Sheep,Goat	NA	notsig	NA	notsig	NA	notsig	-1.14	0.000467	1.13	0.000423
ENSSSCG00000003792	2	Sheep,Goat	NA	notsig	NA	notsig	NA	notsig	1.65	0.000467	-1.35	0.000423
ENSSSCG00000003789	2	Cattly/yak,Goat	NA	notsig	0.55	0.0466	NA	notsig	NA	notsig	0.88	0.000423
ENSSSCG00000003788	2	Sheep,Goat	NA	notsig	NA	notsig	NA	notsig	-0.75	0.022	-0.9	0.000423
ENSSSCG00000003768	2	Cattly/yak,Goat	NA	notsig	-0.82	0.034	NA	notsig	NA	notsig	-0.89	0.00176
ENSSSCG00000003762	2	Sheep,Goat	NA	notsig	NA	notsig	NA	notsig	-0.92	0.00282	-0.89	0.000423
ENSSSCG00000003694	2	Sheep,Goat	NA	notsig	NA	notsig	NA	notsig	-1.91	0.000467	-1.18	0.000423
ENSSSCG00000003635	2	Sheep,Goat	NA	notsig	NA	notsig	NA	notsig	-0.94	0.0458	1.09	0.0305
ENSSSCG00000003633	2	Sheep,Goat	NA	notsig	NA	notsig	NA	notsig	4.3	0.00123	-3.88	0.000423
ENSSSCG00000003506	2	Cattly/yak,Goat	NA	notsig	0.69	0.0168	NA	notsig	NA	notsig	2.29	0.000423
ENSSSCG00000003468	2	Sheep,Goat	NA	notsig	NA	notsig	NA	notsig	-0.88	0.00252	0.59	0.0077
ENSSSCG00000003428	2	Sheep,Goat	NA	notsig	NA	notsig	NA	notsig	-1.07	0.000856	0.69	0.0029
ENSSSCG00000003395	2	Chicken,Pig	-0.99	0.002	NA	notsig	-0.95	0.0437	NA	notsig	NA	notsig
ENSSSCG00000003385	2	Chicken,Goat	0.77	0.016	NA	notsig	NA	notsig	NA	notsig	0.57	0.0219
ENSSSCG00000003359	2	Sheep,Goat	NA	notsig	NA	notsig	NA	notsig	1.02	0.0254	0.71	0.000799
ENSSSCG00000003339	2	Sheep,Goat	NA	notsig	NA	notsig	NA	notsig	0.71	0.016	-1.06	0.000423
ENSSSCG00000003128	2	Sheep,Goat	NA	notsig	NA	notsig	NA	notsig	-1.13	0.000467	0.9	0.000423
ENSSSCG00000003100	2	Sheep,Goat	NA	notsig	NA	notsig	NA	notsig	-1.67	0.000467	0.74	0.00638
ENSSSCG00000002963	2	Sheep,Goat	NA	notsig	NA	notsig	NA	notsig	1.22	0.000467	-0.63	0.00615
ENSSSCG00000002954	2	Cattly/yak,Sheep	NA	notsig	0.86	0.00232	NA	notsig	0.69	0.0278	NA	notsig
ENSSSCG00000002875	2	Chicken,Sheep	0.68	0.0418	NA	notsig	NA	notsig	0.87	0.0335	NA	notsig
ENSSSCG00000002872	2	Sheep,Goat	NA	notsig	NA	notsig	NA	notsig	-0.73	0.0131	-0.47	0.0399
ENSSSCG00000002829	2	Chicken,Goat	-1.39	0.002	NA	notsig	NA	notsig	NA	notsig	-0.71	0.00206
ENSSSCG00000002795	2	Chicken,Goat	-1.04	0.002	NA	notsig	NA	notsig	NA	notsig	-1.4	0.000423
ENSSSCG00000002786	2	Cattly/yak,Goat	NA	notsig	0.88	0.000877	NA	notsig	NA	notsig	-0.68	0.00317
ENSSSCG00000002764	2	Cattly/yak,Sheep	NA	notsig	-1.72	0.000877	NA	notsig	-1.53	0.0149	NA	notsig
ENSSSCG00000002763	2	Sheep,Goat	NA	notsig	NA	notsig	NA	notsig	0.74	0.0109	-0.59	0.00962
ENSSSCG00000002736	2	Cattly/yak,Pig	NA	notsig	-1.68	0.000877	1.35	0.0267	NA	notsig	NA	notsig
ENSSSCG00000002686	2	Cattly/yak,Sheep	NA	notsig	3.51	0.000877	NA	notsig	0.99	0.0118	NA	notsig
ENSSSCG00000002669	2	Sheep,Goat	NA	notsig	NA	notsig	NA	notsig	-2.03	0.000467	-0.72	0.00856
ENSSSCG00000002656	2	Sheep,Goat	NA	notsig	NA	notsig	NA	notsig	-1.69	0.000467	0.94	0.000423
ENSSSCG00000002652	2	Sheep,Goat	NA	notsig	NA	notsig	NA	notsig	-1.31	0.000467	0.53	0.0343
ENSSSCG00000002637	2	Cattly/yak,Sheep	NA	notsig	-0.59	0.0444	NA	notsig	-1.36	0.0114	NA	notsig
ENSSSCG00000002628	2	Cattly/yak,Goat	NA	notsig	0.7	0.021	NA	notsig	NA	notsig	-1.05	0.000423
ENSSSCG00000002627	2	Chicken,Goat	1.19	0.002	NA	notsig	NA	notsig	NA	notsig	-0.69	0.00145
ENSSSCG00000002622	2	Sheep,Goat	NA	notsig	NA	notsig	NA	notsig	1.34	0.00282	-0.85	0.0247
ENSSSCG00000002557	2	Chicken,Goat	0.62	0.0373	NA	notsig	NA	notsig	NA	notsig	2.02	0.000423
ENSSSCG00000002532	2	Sheep,Goat	NA	notsig	NA	notsig	NA	notsig	1.25	0.000467	0.62	0.037
ENSSSCG00000002496	2	Sheep,Goat	NA	notsig	NA	notsig	NA	notsig	0.62	0.0367	3.69	0.000423
ENSSSCG00000002456	2	Cattly/yak,Goat	NA	notsig	-1.01	0.039	NA	notsig	NA	notsig	-2.13	0.00317
ENSSSCG00000002444	2	Chicken,Goat	-1.23	0.00357	NA	notsig	NA	notsig	NA	notsig	-0.63	0.00638
ENSSSCG00000002430	2	Sheep,Goat	NA	notsig	NA	notsig	NA	notsig	1.34	0.000467	1.25	0.0187
ENSSSCG00000002424	2	Sheep,Goat	NA	notsig	NA	notsig	NA	notsig	1.19	0.0019	-0.89	0.000799
ENSSSCG00000002412	2	Cattly/yak,Sheep	NA	notsig	0.79	0.00531	NA	notsig	-0.8	0.012	NA	notsig
ENSSSCG00000002396	2	Sheep,Goat	NA	notsig	NA	notsig	NA	notsig	0.99	0.00123	0.52	0.0302
ENSSSCG00000002383	2	Sheep,Goat	NA	notsig	NA	notsig	NA	notsig	-1.43	0.000467	-1.44	0.000423
ENSSSCG00000002375	2	Cattly/yak,Sheep	NA	notsig	2.71	0.000877	NA	notsig	-1.96	0.00223	NA	notsig
ENSSSCG00000002368	2	Pig,Sheep	NA	notsig	NA	notsig	-0.97	0.0298	-1.07	0.000467	NA	notsig
ENSSSCG00000002351	2	Sheep,Goat	NA	notsig	NA	notsig	NA	notsig	-0.64	0.039	1.41	0.000423
ENSSSCG00000002306	2	Sheep,Goat	NA	notsig	NA	notsig	NA	notsig	-0.77	0.0149	0.56	0.012
ENSSSCG00000002290	2	Sheep,Goat	NA	notsig	NA	notsig	NA	notsig	1.37	0.000467	-1.39	0.000423
ENSSSCG00000002287	2	Sheep,Goat	NA	notsig	NA	notsig	NA	notsig	-0.98	0.0019	0.61	0.0175
ENSSSCG00000002269	2	Chicken,Goat	0.68	0.0412	NA	notsig	NA	notsig	NA	notsig	0.67	0.0124
ENSSSCG00000001927	2	Cattly/yak,Goat	NA	notsig	0.79	0.00162	NA	notsig	NA	notsig	0.61	0.0066
ENSSSCG00000001913	2	Cattly/yak,Sheep	NA	notsig	1.06	0.018	NA	notsig	-1.03	0.0153	NA	notsig
ENSSSCG00000001884	2	Sheep,Goat	NA	notsig	NA	notsig	NA	notsig	0.86	0.00668	0.64	0.00566
ENSSSCG00000001826	2	Sheep,Goat	NA	notsig	NA	notsig	NA	notsig	2.76	0.000467	-2.03	0.000423
ENSSSCG00000001819	2	Sheep,Goat	NA	notsig	NA	notsig	NA	notsig	-1.33	0.000467	0.5	0.0274
ENSSSCG00000001818	2	Sheep,Goat	NA	notsig	NA	notsig	NA	notsig	-1.72	0.000467	0.74	0.00235
ENSSSCG00000001817	2	Sheep,Goat	NA	notsig	NA	notsig	NA	notsig	-1.34	0.000467	0.91	0.000423
ENSSSCG00000001806	2	Sheep,Goat	NA	notsig	NA	notsig	NA	notsig	1.27	0.00158	-2.56	0.00176
ENSSSCG00000001804	2	Cattly/yak,Goat	NA	notsig	-0.74	0.00531	NA	notsig	NA	notsig	0.77	0.00145
ENSSSCG00000001759	2	Cattly/yak,Goat	NA	notsig	-0.96	0.000877	NA	notsig	NA	notsig	-0.73	0.00704
ENSSSCG00000001753	2	Sheep,Goat	NA	notsig	NA	notsig	NA	notsig	-1.69	0.0019	1.17	0.00981
ENSSSCG00000001696	2	Sheep,Goat	NA	notsig	NA	notsig	NA	notsig	1.53	0.000467	-0.68	0.00682
ENSSSCG00000001652	2	Cattly/yak,Goat	NA	notsig	-1.48	0.0036	NA	notsig	NA	notsig	-1.3	0.000423
ENSSSCG00000001518	2	Cattly/yak,Sheep	NA	notsig	-0.6	0.0383	NA	notsig	-0.72	0.0189	NA	notsig
ENSSSCG00000001089	2	Sheep,Goat	NA	notsig	NA	notsig	NA	notsig	-3.15	0.000467	3.55	0.000423
ENSSSCG00000001057	2	Chicken,Sheep	0.74	0.012	NA	notsig	NA	notsig	0.62	0.0498	NA	notsig
ENSSSCG00000001052	2	Sheep,Goat	NA	notsig	NA	notsig	NA	notsig	-0.83	0.021	0.67	0.0159
ENSSSCG00000001045	2	Sheep,Goat	NA	notsig	NA	notsig	NA	notsig	-3.15	0.000467	3.64	0.000423
ENSSSCG00000001022	2	Sheep,Goat	NA	notsig	NA	notsig	NA	notsig	0.92	0.00393	1.05	0.000423
ENSSSCG00000000998	2	Sheep,Goat	NA	notsig	NA	notsig	NA	notsig	0.72	0.025	0.77	0.00726
ENSSSCG00000000981	2	Pig,Goat	NA	notsig	NA	notsig	-0.8	0.0405	NA	notsig	1.88	0.000423
ENSSSCG00000000893	2	Cattly/yak,Pig	NA	notsig	1.15	0.000877	1.13	0.0267	NA	notsig	NA	notsig
ENSSSCG00000000875	2	Cattly/yak,Goat	NA	notsig	0.61	0.0255	NA	notsig	NA	notsig	0.87	0.000423
ENSSSCG00000000871	2	Cattly/yak,Pig	NA	notsig	2.33	0.000877	-0.79	0.00469	NA	notsig	NA	notsig
ENSSSCG00000000754	2	Cattly/yak,Sheep	NA	notsig	1.82	0.000877	NA	notsig	-1	0.000467	NA	notsig
ENSSSCG00000000727	2	Sheep,Goat	NA	notsig	NA	notsig	NA	notsig	-0.94	0.0234	-0.84	0.012
ENSSSCG00000000573	2	Sheep,Goat	NA	notsig	NA	notsig	NA	notsig	-1.19	0.00421	-1.23	0.000423
ENSSSCG00000000570	2	Sheep,Goat	NA	notsig	NA	notsig	NA	notsig	0.87	0.00252	-0.78	0.00114
ENSSSCG00000000528	2	Sheep,Goat	NA	notsig	NA	notsig	NA	notsig	-1.06	0.000856	1.11	0.000423
ENSSSCG00000000214	2	Chicken,Pig	-1.09	0.002	NA	notsig	0.68	0.0358	NA	notsig	NA	notsig
ENSSSCG00000000162	2	Chicken,Goat	-1.44	0.0248	NA	notsig	NA	notsig	NA	notsig	-1.15	0.000423
ENSSSCG00000000137	2	Sheep,Goat	NA	notsig	NA	notsig	NA	notsig	-1.97	0.00123	3.1	0.000423
ENSSSCG00000000133	2	Sheep,Goat	NA	notsig	NA	notsig	NA	notsig	2.2	0.000467	-1.49	0.000423
ENSSSCG00000000111	2	Sheep,Goat	NA	notsig	NA	notsig	NA	notsig	-2.12	0.000467	0.72	0.00317
ENSSSCG00000000082	2	Sheep,Goat	NA	notsig	NA	notsig	NA	notsig	0.82	0.0147	-0.48	0.0399
ENSSSCG00000000015	2	Cattly/yak,Pig	NA	notsig	4.01	0.0137	1.87	0.0367	NA	notsig	NA	notsig
ENSSSCG00000031027	1	Cattly/yak	NA	notsig	1.24	0.0239	NA	notsig	NA	notsig	NA	notsig
ENSSSCG00000030696	1	Sheep	NA	notsig	NA	notsig	NA	notsig	-1.14	0.0133	NA	notsig
ENSSSCG00000030640	1	Goat	NA	notsig	NA	notsig	NA	notsig	NA	notsig	0.54	0.0187
ENSSSCG00000030630	1	Goat	NA	notsig	NA	notsig	NA	notsig	NA	notsig	0.8	0.000423
ENSSSCG00000030567	1	Goat	NA	notsig	NA	notsig	NA	notsig	NA	notsig	0.71	0.00145
ENSSSCG00000030478	1	Sheep	NA	notsig	NA	notsig	NA	notsig	1.15	0.00252	NA	notsig
ENSSSCG00000030426	1	Goat	NA	notsig	NA	notsig	NA	notsig	NA	notsig	0.49	0.0345
ENSSSCG00000030396	1	Goat	NA	notsig	NA	notsig	NA	notsig	NA	notsig	-0.94	0.000799
ENSSSCG00000030395	1	Goat	NA	notsig	NA	notsig	NA	notsig	NA	notsig	-1.57	0.0066
ENSSSCG00000030369	1	Goat	NA	notsig	NA	notsig	NA	notsig	NA	notsig	0.58	0.0116
ENSSSCG00000030359	1	Sheep	NA	notsig	NA	notsig	NA	notsig	-0.76	0.0212	NA	notsig
ENSSSCG00000030354	1	Goat	NA	notsig	NA	notsig	NA	notsig	NA	notsig	0.71	0.00682
ENSSSCG00000030344	1	Cattly/yak	NA	notsig	0.72	0.0129	NA	notsig	NA	notsig	NA	notsig
ENSSSCG00000030318	1	Goat	NA	notsig	NA	notsig	NA	notsig	NA	notsig	0.54	0.0192
ENSSSCG00000030314	1	Goat	NA	notsig	NA	notsig	NA	notsig	NA	notsig	0.65	0.0066
ENSSSCG00000030291	1	Sheep	NA	notsig	NA	notsig	NA	notsig	-0.87	0.0031	NA	notsig
ENSSSCG00000030279	1	Cattly/yak	NA	notsig	-0.82	0.00421	NA	notsig	NA	notsig	NA	notsig
ENSSSCG00000030274	1	Goat	NA	notsig	NA	notsig	NA	notsig	NA	notsig	1.2	0.0209
ENSSSCG00000030255	1	Sheep	NA	notsig	NA	notsig	NA	notsig	-0.73	0.0453	NA	notsig
ENSSSCG00000030209	1	Goat	NA	notsig	NA	notsig	NA	notsig	NA	notsig	-0.88	0.0193
ENSSSCG00000030183	1	Sheep	NA	notsig	NA	notsig	NA	notsig	0.8	0.00737	NA	notsig
ENSSSCG00000030070	1	Sheep	NA	notsig	NA	notsig	NA	notsig	-0.69	0.0483	NA	notsig
ENSSSCG00000030058	1	Sheep	NA	notsig	NA	notsig	NA	notsig	2.82	0.000467	NA	notsig
ENSSSCG00000030044	1	Goat	NA	notsig	NA	notsig	NA	notsig	NA	notsig	0.51	0.0299
ENSSSCG00000030042	1	Sheep	NA	notsig	NA	notsig	NA	notsig	-1.29	0.000467	NA	notsig
ENSSSCG00000030026	1	Chicken	0.7	0.0379	NA	notsig	NA	notsig	NA	notsig	NA	notsig
ENSSSCG00000030017	1	Cattly/yak	NA	notsig	-0.75	0.00421	NA	notsig	NA	notsig	NA	notsig
ENSSSCG00000030016	1	Goat	NA	notsig	NA	notsig	NA	notsig	NA	notsig	0.81	0.000423
ENSSSCG00000029999	1	Sheep	NA	notsig	NA	notsig	NA	notsig	1.16	0.0031	NA	notsig
ENSSSCG00000029998	1	Cattly/yak	NA	notsig	0.8	0.0176	NA	notsig	NA	notsig	NA	notsig
ENSSSCG00000029989	1	Goat	NA	notsig	NA	notsig	NA	notsig	NA	notsig	1.34	0.000423
ENSSSCG00000029968	1	Chicken	0.98	0.0217	NA	notsig	NA	notsig	NA	notsig	NA	notsig
ENSSSCG00000029967	1	Sheep	NA	notsig	NA	notsig	NA	notsig	0.71	0.018	NA	notsig
ENSSSCG00000029929	1	Goat	NA	notsig	NA	notsig	NA	notsig	NA	notsig	-1.37	0.00542
ENSSSCG00000029920	1	Goat	NA	notsig	NA	notsig	NA	notsig	NA	notsig	-0.52	0.0246
ENSSSCG00000029918	1	Chicken	0.68	0.0424	NA	notsig	NA	notsig	NA	notsig	NA	notsig
ENSSSCG00000029886	1	Goat	NA	notsig	NA	notsig	NA	notsig	NA	notsig	-1.84	0.0263
ENSSSCG00000029874	1	Goat	NA	notsig	NA	notsig	NA	notsig	NA	notsig	-1.03	0.00263
ENSSSCG00000029852	1	Goat	NA	notsig	NA	notsig	NA	notsig	NA	notsig	-1.13	0.00519
ENSSSCG00000029849	1	Sheep	NA	notsig	NA	notsig	NA	notsig	-1.48	0.000467	NA	notsig
ENSSSCG00000029811	1	Cattly/yak	NA	notsig	0.92	0.000877	NA	notsig	NA	notsig	NA	notsig
ENSSSCG00000029772	1	Sheep	NA	notsig	NA	notsig	NA	notsig	-3.37	0.000467	NA	notsig
ENSSSCG00000029764	1	Sheep	NA	notsig	NA	notsig	NA	notsig	-0.72	0.0232	NA	notsig
ENSSSCG00000029763	1	Sheep	NA	notsig	NA	notsig	NA	notsig	-0.72	0.0375	NA	notsig
ENSSSCG00000029760	1	Goat	NA	notsig	NA	notsig	NA	notsig	NA	notsig	0.57	0.0192
ENSSSCG00000029756	1	Goat	NA	notsig	NA	notsig	NA	notsig	NA	notsig	-1.62	0.00176
ENSSSCG00000029737	1	Sheep	NA	notsig	NA	notsig	NA	notsig	0.98	0.0498	NA	notsig
ENSSSCG00000029708	1	Goat	NA	notsig	NA	notsig	NA	notsig	NA	notsig	-0.72	0.0104
ENSSSCG00000029694	1	Sheep	NA	notsig	NA	notsig	NA	notsig	-0.66	0.0348	NA	notsig
ENSSSCG00000029638	1	Cattly/yak	NA	notsig	-1.2	0.0084	NA	notsig	NA	notsig	NA	notsig
ENSSSCG00000029575	1	Cattly/yak	NA	notsig	0.65	0.014	NA	notsig	NA	notsig	NA	notsig
ENSSSCG00000029533	1	Chicken	-0.63	0.0434	NA	notsig	NA	notsig	NA	notsig	NA	notsig
ENSSSCG00000029518	1	Sheep	NA	notsig	NA	notsig	NA	notsig	-0.81	0.00713	NA	notsig
ENSSSCG00000029511	1	Chicken	-1.25	0.0175	NA	notsig	NA	notsig	NA	notsig	NA	notsig
ENSSSCG00000029484	1	Cattly/yak	NA	notsig	1.59	0.0338	NA	notsig	NA	notsig	NA	notsig
ENSSSCG00000029457	1	Goat	NA	notsig	NA	notsig	NA	notsig	NA	notsig	0.47	0.0452
ENSSSCG00000029402	1	Goat	NA	notsig	NA	notsig	NA	notsig	NA	notsig	-0.54	0.0143
ENSSSCG00000029400	1	Goat	NA	notsig	NA	notsig	NA	notsig	NA	notsig	-0.83	0.000423
ENSSSCG00000029385	1	Sheep	NA	notsig	NA	notsig	NA	notsig	0.86	0.00643	NA	notsig
ENSSSCG00000029360	1	Sheep	NA	notsig	NA	notsig	NA	notsig	1.19	0.000467	NA	notsig
ENSSSCG00000029354	1	Goat	NA	notsig	NA	notsig	NA	notsig	NA	notsig	1.16	0.00396
ENSSSCG00000029343	1	Goat	NA	notsig	NA	notsig	NA	notsig	NA	notsig	-0.68	0.0139
ENSSSCG00000029339	1	Goat	NA	notsig	NA	notsig	NA	notsig	NA	notsig	1.06	0.0205
ENSSSCG00000029305	1	Goat	NA	notsig	NA	notsig	NA	notsig	NA	notsig	-0.92	0.0241
ENSSSCG00000029270	1	Goat	NA	notsig	NA	notsig	NA	notsig	NA	notsig	0.62	0.0205
ENSSSCG00000029256	1	Sheep	NA	notsig	NA	notsig	NA	notsig	1.11	0.000856	NA	notsig
ENSSSCG00000029239	1	Pig	NA	notsig	NA	notsig	-3.45	0.00262	NA	notsig	NA	notsig
ENSSSCG00000029228	1	Sheep	NA	notsig	NA	notsig	NA	notsig	-0.84	0.0102	NA	notsig
ENSSSCG00000029227	1	Sheep	NA	notsig	NA	notsig	NA	notsig	-1.01	0.00571	NA	notsig
ENSSSCG00000029208	1	Sheep	NA	notsig	NA	notsig	NA	notsig	1.43	0.0019	NA	notsig
ENSSSCG00000029200	1	Goat	NA	notsig	NA	notsig	NA	notsig	NA	notsig	-0.97	0.000423
ENSSSCG00000029183	1	Sheep	NA	notsig	NA	notsig	NA	notsig	0.74	0.0118	NA	notsig
ENSSSCG00000029179	1	Goat	NA	notsig	NA	notsig	NA	notsig	NA	notsig	0.69	0.00317
ENSSSCG00000029165	1	Goat	NA	notsig	NA	notsig	NA	notsig	NA	notsig	-0.9	0.00542
ENSSSCG00000029150	1	Goat	NA	notsig	NA	notsig	NA	notsig	NA	notsig	0.72	0.0162
ENSSSCG00000029137	1	Sheep	NA	notsig	NA	notsig	NA	notsig	-1.34	0.000467	NA	notsig
ENSSSCG00000029129	1	Goat	NA	notsig	NA	notsig	NA	notsig	NA	notsig	0.68	0.0448
ENSSSCG00000029088	1	Sheep	NA	notsig	NA	notsig	NA	notsig	1.45	0.000467	NA	notsig
ENSSSCG00000029084	1	Chicken	-1.9	0.002	NA	notsig	NA	notsig	NA	notsig	NA	notsig
ENSSSCG00000028996	1	Sheep	NA	notsig	NA	notsig	NA	notsig	1.99	0.000467	NA	notsig
ENSSSCG00000028995	1	Goat	NA	notsig	NA	notsig	NA	notsig	NA	notsig	-1.14	0.000423
ENSSSCG00000028976	1	Goat	NA	notsig	NA	notsig	NA	notsig	NA	notsig	-0.78	0.0148
ENSSSCG00000028944	1	Sheep	NA	notsig	NA	notsig	NA	notsig	1.24	0.000467	NA	notsig
ENSSSCG00000028911	1	Goat	NA	notsig	NA	notsig	NA	notsig	NA	notsig	1.22	0.0339
ENSSSCG00000028896	1	Cattly/yak	NA	notsig	1.44	0.000877	NA	notsig	NA	notsig	NA	notsig
ENSSSCG00000028895	1	Sheep	NA	notsig	NA	notsig	NA	notsig	-1.11	0.00223	NA	notsig
ENSSSCG00000028878	1	Goat	NA	notsig	NA	notsig	NA	notsig	NA	notsig	0.68	0.0037
ENSSSCG00000028821	1	Sheep	NA	notsig	NA	notsig	NA	notsig	1.06	0.00158	NA	notsig
ENSSSCG00000028790	1	Sheep	NA	notsig	NA	notsig	NA	notsig	0.84	0.0373	NA	notsig
ENSSSCG00000028755	1	Sheep	NA	notsig	NA	notsig	NA	notsig	1.82	0.000467	NA	notsig
ENSSSCG00000028752	1	Sheep	NA	notsig	NA	notsig	NA	notsig	1.45	0.0114	NA	notsig
ENSSSCG00000028720	1	Cattly/yak	NA	notsig	-1.48	0.000877	NA	notsig	NA	notsig	NA	notsig
ENSSSCG00000028703	1	Sheep	NA	notsig	NA	notsig	NA	notsig	-0.8	0.00826	NA	notsig
ENSSSCG00000028696	1	Goat	NA	notsig	NA	notsig	NA	notsig	NA	notsig	0.81	0.033
ENSSSCG00000028638	1	Goat	NA	notsig	NA	notsig	NA	notsig	NA	notsig	-0.67	0.0037
ENSSSCG00000028530	1	Cattly/yak	NA	notsig	2.17	0.014	NA	notsig	NA	notsig	NA	notsig
ENSSSCG00000028523	1	Goat	NA	notsig	NA	notsig	NA	notsig	NA	notsig	0.93	0.000799
ENSSSCG00000028484	1	Cattly/yak	NA	notsig	-0.84	0.0361	NA	notsig	NA	notsig	NA	notsig
ENSSSCG00000028465	1	Goat	NA	notsig	NA	notsig	NA	notsig	NA	notsig	0.92	0.000423
ENSSSCG00000028464	1	Goat	NA	notsig	NA	notsig	NA	notsig	NA	notsig	2.11	0.000423
ENSSSCG00000028384	1	Goat	NA	notsig	NA	notsig	NA	notsig	NA	notsig	-0.78	0.0137
ENSSSCG00000028372	1	Goat	NA	notsig	NA	notsig	NA	notsig	NA	notsig	-0.8	0.0207
ENSSSCG00000028346	1	Goat	NA	notsig	NA	notsig	NA	notsig	NA	notsig	0.51	0.0291
ENSSSCG00000028338	1	Goat	NA	notsig	NA	notsig	NA	notsig	NA	notsig	-1.31	0.000423
ENSSSCG00000028322	1	Sheep	NA	notsig	NA	notsig	NA	notsig	-2.31	0.000467	NA	notsig
ENSSSCG00000028266	1	Goat	NA	notsig	NA	notsig	NA	notsig	NA	notsig	0.61	0.0348
ENSSSCG00000028258	1	Sheep	NA	notsig	NA	notsig	NA	notsig	0.98	0.00123	NA	notsig
ENSSSCG00000028200	1	Sheep	NA	notsig	NA	notsig	NA	notsig	-0.77	0.038	NA	notsig
ENSSSCG00000028192	1	Cattly/yak	NA	notsig	0.71	0.0245	NA	notsig	NA	notsig	NA	notsig
ENSSSCG00000028172	1	Chicken	-2	0.0412	NA	notsig	NA	notsig	NA	notsig	NA	notsig
ENSSSCG00000028159	1	Goat	NA	notsig	NA	notsig	NA	notsig	NA	notsig	-0.54	0.0483
ENSSSCG00000028118	1	Sheep	NA	notsig	NA	notsig	NA	notsig	-0.85	0.00366	NA	notsig
ENSSSCG00000028109	1	Sheep	NA	notsig	NA	notsig	NA	notsig	-0.84	0.00472	NA	notsig
ENSSSCG00000028108	1	Cattly/yak	NA	notsig	0.85	0.00232	NA	notsig	NA	notsig	NA	notsig
ENSSSCG00000028090	1	Goat	NA	notsig	NA	notsig	NA	notsig	NA	notsig	1.02	0.0173
ENSSSCG00000028058	1	Cattly/yak	NA	notsig	0.92	0.00295	NA	notsig	NA	notsig	NA	notsig
ENSSSCG00000028052	1	Goat	NA	notsig	NA	notsig	NA	notsig	NA	notsig	-0.52	0.0282
ENSSSCG00000028022	1	Goat	NA	notsig	NA	notsig	NA	notsig	NA	notsig	-0.57	0.0135
ENSSSCG00000028007	1	Goat	NA	notsig	NA	notsig	NA	notsig	NA	notsig	0.63	0.0106
ENSSSCG00000027990	1	Sheep	NA	notsig	NA	notsig	NA	notsig	0.62	0.0451	NA	notsig
ENSSSCG00000027976	1	Goat	NA	notsig	NA	notsig	NA	notsig	NA	notsig	-2.75	0.000423
ENSSSCG00000027933	1	Sheep	NA	notsig	NA	notsig	NA	notsig	-2.75	0.0031	NA	notsig
ENSSSCG00000027928	1	Cattly/yak	NA	notsig	-0.69	0.0107	NA	notsig	NA	notsig	NA	notsig
ENSSSCG00000027919	1	Sheep	NA	notsig	NA	notsig	NA	notsig	0.76	0.0145	NA	notsig
ENSSSCG00000027907	1	Goat	NA	notsig	NA	notsig	NA	notsig	NA	notsig	0.57	0.0463
ENSSSCG00000027873	1	Goat	NA	notsig	NA	notsig	NA	notsig	NA	notsig	0.62	0.01
ENSSSCG00000027856	1	Goat	NA	notsig	NA	notsig	NA	notsig	NA	notsig	-1.58	0.000423
ENSSSCG00000027793	1	Goat	NA	notsig	NA	notsig	NA	notsig	NA	notsig	0.61	0.0255
ENSSSCG00000027792	1	Cattly/yak	NA	notsig	-0.79	0.0444	NA	notsig	NA	notsig	NA	notsig
ENSSSCG00000027789	1	Sheep	NA	notsig	NA	notsig	NA	notsig	-0.64	0.035	NA	notsig
ENSSSCG00000027767	1	Sheep	NA	notsig	NA	notsig	NA	notsig	1.16	0.000856	NA	notsig
ENSSSCG00000027745	1	Goat	NA	notsig	NA	notsig	NA	notsig	NA	notsig	-1.24	0.000423
ENSSSCG00000027738	1	Sheep	NA	notsig	NA	notsig	NA	notsig	-0.9	0.00445	NA	notsig
ENSSSCG00000027734	1	Cattly/yak	NA	notsig	0.67	0.0156	NA	notsig	NA	notsig	NA	notsig
ENSSSCG00000027710	1	Goat	NA	notsig	NA	notsig	NA	notsig	NA	notsig	1.27	0.000423
ENSSSCG00000027677	1	Sheep	NA	notsig	NA	notsig	NA	notsig	-1.21	0.0169	NA	notsig
ENSSSCG00000027646	1	Sheep	NA	notsig	NA	notsig	NA	notsig	-0.64	0.0338	NA	notsig
ENSSSCG00000027598	1	Sheep	NA	notsig	NA	notsig	NA	notsig	0.7	0.0239	NA	notsig
ENSSSCG00000027557	1	Goat	NA	notsig	NA	notsig	NA	notsig	NA	notsig	-0.63	0.00449
ENSSSCG00000027550	1	Goat	NA	notsig	NA	notsig	NA	notsig	NA	notsig	-0.73	0.00114
ENSSSCG00000027538	1	Chicken	0.64	0.0468	NA	notsig	NA	notsig	NA	notsig	NA	notsig
ENSSSCG00000027532	1	Goat	NA	notsig	NA	notsig	NA	notsig	NA	notsig	0.7	0.000799
ENSSSCG00000027489	1	Cattly/yak	NA	notsig	0.91	0.000877	NA	notsig	NA	notsig	NA	notsig
ENSSSCG00000027475	1	Sheep	NA	notsig	NA	notsig	NA	notsig	-0.69	0.0192	NA	notsig
ENSSSCG00000027459	1	Goat	NA	notsig	NA	notsig	NA	notsig	NA	notsig	0.67	0.00344
ENSSSCG00000027455	1	Goat	NA	notsig	NA	notsig	NA	notsig	NA	notsig	-0.65	0.0066
ENSSSCG00000027450	1	Chicken	-1.01	0.00989	NA	notsig	NA	notsig	NA	notsig	NA	notsig
ENSSSCG00000027449	1	Cattly/yak	NA	notsig	-0.84	0.0334	NA	notsig	NA	notsig	NA	notsig
ENSSSCG00000027432	1	Sheep	NA	notsig	NA	notsig	NA	notsig	1.61	0.00223	NA	notsig
ENSSSCG00000027421	1	Goat	NA	notsig	NA	notsig	NA	notsig	NA	notsig	0.51	0.0348
ENSSSCG00000027386	1	Chicken	-1.32	0.012	NA	notsig	NA	notsig	NA	notsig	NA	notsig
ENSSSCG00000027374	1	Sheep	NA	notsig	NA	notsig	NA	notsig	0.74	0.0143	NA	notsig
ENSSSCG00000027344	1	Sheep	NA	notsig	NA	notsig	NA	notsig	-1.11	0.00123	NA	notsig
ENSSSCG00000027327	1	Goat	NA	notsig	NA	notsig	NA	notsig	NA	notsig	1.78	0.00235
ENSSSCG00000027307	1	Goat	NA	notsig	NA	notsig	NA	notsig	NA	notsig	1.37	0.000423
ENSSSCG00000027273	1	Sheep	NA	notsig	NA	notsig	NA	notsig	-2.13	0.000467	NA	notsig
ENSSSCG00000027257	1	Sheep	NA	notsig	NA	notsig	NA	notsig	0.88	0.0031	NA	notsig
ENSSSCG00000027219	1	Goat	NA	notsig	NA	notsig	NA	notsig	NA	notsig	0.58	0.0129
ENSSSCG00000027146	1	Goat	NA	notsig	NA	notsig	NA	notsig	NA	notsig	0.52	0.0441
ENSSSCG00000027140	1	Cattly/yak	NA	notsig	0.59	0.0311	NA	notsig	NA	notsig	NA	notsig
ENSSSCG00000027127	1	Goat	NA	notsig	NA	notsig	NA	notsig	NA	notsig	-0.55	0.0157
ENSSSCG00000027119	1	Pig	NA	notsig	NA	notsig	1.09	0.00262	NA	notsig	NA	notsig
ENSSSCG00000027093	1	Sheep	NA	notsig	NA	notsig	NA	notsig	1.74	0.000467	NA	notsig
ENSSSCG00000027089	1	Cattly/yak	NA	notsig	-0.82	0.0156	NA	notsig	NA	notsig	NA	notsig
ENSSSCG00000027057	1	Sheep	NA	notsig	NA	notsig	NA	notsig	-1.12	0.000467	NA	notsig
ENSSSCG00000027053	1	Goat	NA	notsig	NA	notsig	NA	notsig	NA	notsig	-1.22	0.000423
ENSSSCG00000026994	1	Goat	NA	notsig	NA	notsig	NA	notsig	NA	notsig	-1.2	0.00114
ENSSSCG00000026991	1	Goat	NA	notsig	NA	notsig	NA	notsig	NA	notsig	-1.07	0.000423
ENSSSCG00000026989	1	Goat	NA	notsig	NA	notsig	NA	notsig	NA	notsig	1.21	0.000799
ENSSSCG00000026984	1	Sheep	NA	notsig	NA	notsig	NA	notsig	-2.11	0.000467	NA	notsig
ENSSSCG00000026981	1	Goat	NA	notsig	NA	notsig	NA	notsig	NA	notsig	-1.1	0.000423
ENSSSCG00000026962	1	Goat	NA	notsig	NA	notsig	NA	notsig	NA	notsig	1.57	0.00962
ENSSSCG00000026955	1	Goat	NA	notsig	NA	notsig	NA	notsig	NA	notsig	-2.22	0.000423
ENSSSCG00000026949	1	Sheep	NA	notsig	NA	notsig	NA	notsig	-1.58	0.00849	NA	notsig
ENSSSCG00000026877	1	Sheep	NA	notsig	NA	notsig	NA	notsig	0.99	0.0019	NA	notsig
ENSSSCG00000026856	1	Sheep	NA	notsig	NA	notsig	NA	notsig	0.84	0.0062	NA	notsig
ENSSSCG00000026818	1	Sheep	NA	notsig	NA	notsig	NA	notsig	-1.13	0.000467	NA	notsig
ENSSSCG00000026787	1	Goat	NA	notsig	NA	notsig	NA	notsig	NA	notsig	0.91	0.0205
ENSSSCG00000026780	1	Cattly/yak	NA	notsig	-2.66	0.000877	NA	notsig	NA	notsig	NA	notsig
ENSSSCG00000026760	1	Chicken	-1.04	0.0231	NA	notsig	NA	notsig	NA	notsig	NA	notsig
ENSSSCG00000026746	1	Goat	NA	notsig	NA	notsig	NA	notsig	NA	notsig	-0.68	0.0249
ENSSSCG00000026744	1	Goat	NA	notsig	NA	notsig	NA	notsig	NA	notsig	-0.59	0.0139
ENSSSCG00000026722	1	Sheep	NA	notsig	NA	notsig	NA	notsig	0.67	0.0417	NA	notsig
ENSSSCG00000026719	1	Sheep	NA	notsig	NA	notsig	NA	notsig	0.8	0.00668	NA	notsig
ENSSSCG00000026713	1	Sheep	NA	notsig	NA	notsig	NA	notsig	0.98	0.0158	NA	notsig
ENSSSCG00000026697	1	Sheep	NA	notsig	NA	notsig	NA	notsig	0.71	0.0182	NA	notsig
ENSSSCG00000026646	1	Cattly/yak	NA	notsig	0.9	0.000877	NA	notsig	NA	notsig	NA	notsig
ENSSSCG00000026606	1	Sheep	NA	notsig	NA	notsig	NA	notsig	0.76	0.00915	NA	notsig
ENSSSCG00000026605	1	Pig	NA	notsig	NA	notsig	-1.19	0.0451	NA	notsig	NA	notsig
ENSSSCG00000026581	1	Goat	NA	notsig	NA	notsig	NA	notsig	NA	notsig	0.57	0.0247
ENSSSCG00000026571	1	Goat	NA	notsig	NA	notsig	NA	notsig	NA	notsig	0.72	0.0282
ENSSSCG00000026569	1	Sheep	NA	notsig	NA	notsig	NA	notsig	-1.13	0.000467	NA	notsig
ENSSSCG00000026552	1	Goat	NA	notsig	NA	notsig	NA	notsig	NA	notsig	0.89	0.00317
ENSSSCG00000026532	1	Chicken	-1.23	0.00634	NA	notsig	NA	notsig	NA	notsig	NA	notsig
ENSSSCG00000026499	1	Cattly/yak	NA	notsig	0.93	0.000877	NA	notsig	NA	notsig	NA	notsig
ENSSSCG00000026467	1	Cattly/yak	NA	notsig	0.72	0.00688	NA	notsig	NA	notsig	NA	notsig
ENSSSCG00000026445	1	Sheep	NA	notsig	NA	notsig	NA	notsig	-1.06	0.000856	NA	notsig
ENSSSCG00000026433	1	Cattly/yak	NA	notsig	1.39	0.0112	NA	notsig	NA	notsig	NA	notsig
ENSSSCG00000026427	1	Cattly/yak	NA	notsig	-1.64	0.000877	NA	notsig	NA	notsig	NA	notsig
ENSSSCG00000026403	1	Chicken	2.33	0.002	NA	notsig	NA	notsig	NA	notsig	NA	notsig
ENSSSCG00000026395	1	Goat	NA	notsig	NA	notsig	NA	notsig	NA	notsig	-0.54	0.0141
ENSSSCG00000026392	1	Sheep	NA	notsig	NA	notsig	NA	notsig	-0.72	0.0164	NA	notsig
ENSSSCG00000026386	1	Goat	NA	notsig	NA	notsig	NA	notsig	NA	notsig	inf	0.000423
ENSSSCG00000026370	1	Chicken	-1.73	0.002	NA	notsig	NA	notsig	NA	notsig	NA	notsig
ENSSSCG00000026326	1	Pig	NA	notsig	NA	notsig	-1.33	0.0341	NA	notsig	NA	notsig
ENSSSCG00000026308	1	Goat	NA	notsig	NA	notsig	NA	notsig	NA	notsig	0.59	0.0355
ENSSSCG00000026281	1	Cattly/yak	NA	notsig	0.73	0.00738	NA	notsig	NA	notsig	NA	notsig
ENSSSCG00000026224	1	Sheep	NA	notsig	NA	notsig	NA	notsig	-1.23	0.000467	NA	notsig
ENSSSCG00000026218	1	Goat	NA	notsig	NA	notsig	NA	notsig	NA	notsig	-0.98	0.000423
ENSSSCG00000026177	1	Goat	NA	notsig	NA	notsig	NA	notsig	NA	notsig	-1.08	0.00145
ENSSSCG00000026130	1	Cattly/yak	NA	notsig	-1.86	0.000877	NA	notsig	NA	notsig	NA	notsig
ENSSSCG00000026123	1	Sheep	NA	notsig	NA	notsig	NA	notsig	1.09	0.00282	NA	notsig
ENSSSCG00000026122	1	Sheep	NA	notsig	NA	notsig	NA	notsig	-0.76	0.0357	NA	notsig
ENSSSCG00000026106	1	Goat	NA	notsig	NA	notsig	NA	notsig	NA	notsig	0.53	0.0207
ENSSSCG00000026092	1	Goat	NA	notsig	NA	notsig	NA	notsig	NA	notsig	0.91	0.000423
ENSSSCG00000026087	1	Sheep	NA	notsig	NA	notsig	NA	notsig	0.91	0.0031	NA	notsig
ENSSSCG00000026078	1	Goat	NA	notsig	NA	notsig	NA	notsig	NA	notsig	-0.75	0.00449
ENSSSCG00000026063	1	Sheep	NA	notsig	NA	notsig	NA	notsig	-0.94	0.00282	NA	notsig
ENSSSCG00000026028	1	Goat	NA	notsig	NA	notsig	NA	notsig	NA	notsig	-0.95	0.012
ENSSSCG00000026025	1	Goat	NA	notsig	NA	notsig	NA	notsig	NA	notsig	0.6	0.00876
ENSSSCG00000026018	1	Goat	NA	notsig	NA	notsig	NA	notsig	NA	notsig	0.65	0.00317
ENSSSCG00000026004	1	Cattly/yak	NA	notsig	-1.26	0.000877	NA	notsig	NA	notsig	NA	notsig
ENSSSCG00000025993	1	Goat	NA	notsig	NA	notsig	NA	notsig	NA	notsig	-0.74	0.00145
ENSSSCG00000025933	1	Sheep	NA	notsig	NA	notsig	NA	notsig	0.82	0.0114	NA	notsig
ENSSSCG00000025932	1	Cattly/yak	NA	notsig	-0.92	0.016	NA	notsig	NA	notsig	NA	notsig
ENSSSCG00000025905	1	Goat	NA	notsig	NA	notsig	NA	notsig	NA	notsig	1.05	0.0029
ENSSSCG00000025850	1	Goat	NA	notsig	NA	notsig	NA	notsig	NA	notsig	0.56	0.0173
ENSSSCG00000025848	1	Sheep	NA	notsig	NA	notsig	NA	notsig	-0.64	0.0467	NA	notsig
ENSSSCG00000025842	1	Goat	NA	notsig	NA	notsig	NA	notsig	NA	notsig	1.71	0.000423
ENSSSCG00000025834	1	Cattly/yak	NA	notsig	-1.81	0.0318	NA	notsig	NA	notsig	NA	notsig
ENSSSCG00000025822	1	Goat	NA	notsig	NA	notsig	NA	notsig	NA	notsig	1.45	0.000423
ENSSSCG00000025770	1	Sheep	NA	notsig	NA	notsig	NA	notsig	-1.21	0.000467	NA	notsig
ENSSSCG00000025744	1	Goat	NA	notsig	NA	notsig	NA	notsig	NA	notsig	0.63	0.00704
ENSSSCG00000025731	1	Sheep	NA	notsig	NA	notsig	NA	notsig	1.4	0.00252	NA	notsig
ENSSSCG00000025721	1	Chicken	-3.12	0.002	NA	notsig	NA	notsig	NA	notsig	NA	notsig
ENSSSCG00000025672	1	Cattly/yak	NA	notsig	-1.72	0.000877	NA	notsig	NA	notsig	NA	notsig
ENSSSCG00000025626	1	Cattly/yak	NA	notsig	0.78	0.00295	NA	notsig	NA	notsig	NA	notsig
ENSSSCG00000025591	1	Goat	NA	notsig	NA	notsig	NA	notsig	NA	notsig	0.69	0.0077
ENSSSCG00000025565	1	Sheep	NA	notsig	NA	notsig	NA	notsig	-0.69	0.0334	NA	notsig
ENSSSCG00000025492	1	Cattly/yak	NA	notsig	0.9	0.000877	NA	notsig	NA	notsig	NA	notsig
ENSSSCG00000025488	1	Pig	NA	notsig	NA	notsig	-1.27	0.00262	NA	notsig	NA	notsig
ENSSSCG00000025478	1	Goat	NA	notsig	NA	notsig	NA	notsig	NA	notsig	-0.55	0.0161
ENSSSCG00000025455	1	Sheep	NA	notsig	NA	notsig	NA	notsig	-0.64	0.0465	NA	notsig
ENSSSCG00000025436	1	Sheep	NA	notsig	NA	notsig	NA	notsig	-1.18	0.00158	NA	notsig
ENSSSCG00000025425	1	Goat	NA	notsig	NA	notsig	NA	notsig	NA	notsig	-0.72	0.00206
ENSSSCG00000025316	1	Sheep	NA	notsig	NA	notsig	NA	notsig	0.66	0.0267	NA	notsig
ENSSSCG00000025281	1	Goat	NA	notsig	NA	notsig	NA	notsig	NA	notsig	0.58	0.0268
ENSSSCG00000025252	1	Sheep	NA	notsig	NA	notsig	NA	notsig	-1.05	0.000467	NA	notsig
ENSSSCG00000025228	1	Sheep	NA	notsig	NA	notsig	NA	notsig	0.69	0.0281	NA	notsig
ENSSSCG00000025214	1	Goat	NA	notsig	NA	notsig	NA	notsig	NA	notsig	-1.14	0.021
ENSSSCG00000025210	1	Sheep	NA	notsig	NA	notsig	NA	notsig	1.12	0.0127	NA	notsig
ENSSSCG00000025206	1	Goat	NA	notsig	NA	notsig	NA	notsig	NA	notsig	-0.94	0.000423
ENSSSCG00000025182	1	Goat	NA	notsig	NA	notsig	NA	notsig	NA	notsig	1.15	0.000423
ENSSSCG00000025152	1	Goat	NA	notsig	NA	notsig	NA	notsig	NA	notsig	-0.91	0.00145
ENSSSCG00000025134	1	Goat	NA	notsig	NA	notsig	NA	notsig	NA	notsig	0.91	0.0354
ENSSSCG00000025117	1	Cattly/yak	NA	notsig	0.63	0.0285	NA	notsig	NA	notsig	NA	notsig
ENSSSCG00000025107	1	Chicken	0.76	0.0224	NA	notsig	NA	notsig	NA	notsig	NA	notsig
ENSSSCG00000025053	1	Sheep	NA	notsig	NA	notsig	NA	notsig	-1.04	0.00123	NA	notsig
ENSSSCG00000025049	1	Sheep	NA	notsig	NA	notsig	NA	notsig	0.72	0.0184	NA	notsig
ENSSSCG00000025005	1	Goat	NA	notsig	NA	notsig	NA	notsig	NA	notsig	-1.06	0.00793
ENSSSCG00000024999	1	Chicken	-0.85	0.00879	NA	notsig	NA	notsig	NA	notsig	NA	notsig
ENSSSCG00000024990	1	Goat	NA	notsig	NA	notsig	NA	notsig	NA	notsig	-0.63	0.0316
ENSSSCG00000024975	1	Goat	NA	notsig	NA	notsig	NA	notsig	NA	notsig	-2	0.0135
ENSSSCG00000024951	1	Sheep	NA	notsig	NA	notsig	NA	notsig	-1.23	0.000467	NA	notsig
ENSSSCG00000024943	1	Cattly/yak	NA	notsig	-0.58	0.0355	NA	notsig	NA	notsig	NA	notsig
ENSSSCG00000024938	1	Chicken	0.71	0.0191	NA	notsig	NA	notsig	NA	notsig	NA	notsig
ENSSSCG00000024933	1	Cattly/yak	NA	notsig	0.81	0.0364	NA	notsig	NA	notsig	NA	notsig
ENSSSCG00000024904	1	Sheep	NA	notsig	NA	notsig	NA	notsig	1.14	0.0107	NA	notsig
ENSSSCG00000024883	1	Chicken	1.27	0.002	NA	notsig	NA	notsig	NA	notsig	NA	notsig
ENSSSCG00000024837	1	Goat	NA	notsig	NA	notsig	NA	notsig	NA	notsig	-1.37	0.0134
ENSSSCG00000024802	1	Cattly/yak	NA	notsig	-2.33	0.00636	NA	notsig	NA	notsig	NA	notsig
ENSSSCG00000024788	1	Pig	NA	notsig	NA	notsig	-0.86	0.00262	NA	notsig	NA	notsig
ENSSSCG00000024777	1	Cattly/yak	NA	notsig	0.92	0.0103	NA	notsig	NA	notsig	NA	notsig
ENSSSCG00000024752	1	Cattly/yak	NA	notsig	-0.83	0.0103	NA	notsig	NA	notsig	NA	notsig
ENSSSCG00000024743	1	Sheep	NA	notsig	NA	notsig	NA	notsig	-0.93	0.0208	NA	notsig
ENSSSCG00000024714	1	Sheep	NA	notsig	NA	notsig	NA	notsig	1.61	0.0435	NA	notsig
ENSSSCG00000024687	1	Sheep	NA	notsig	NA	notsig	NA	notsig	1.15	0.00366	NA	notsig
ENSSSCG00000024665	1	Goat	NA	notsig	NA	notsig	NA	notsig	NA	notsig	0.48	0.0491
ENSSSCG00000024636	1	Cattly/yak	NA	notsig	0.63	0.021	NA	notsig	NA	notsig	NA	notsig
ENSSSCG00000024626	1	Sheep	NA	notsig	NA	notsig	NA	notsig	-1.4	0.000467	NA	notsig
ENSSSCG00000024614	1	Sheep	NA	notsig	NA	notsig	NA	notsig	-0.79	0.00713	NA	notsig
ENSSSCG00000024587	1	Goat	NA	notsig	NA	notsig	NA	notsig	NA	notsig	2.61	0.000423
ENSSSCG00000024536	1	Sheep	NA	notsig	NA	notsig	NA	notsig	-1.14	0.000467	NA	notsig
ENSSSCG00000024532	1	Sheep	NA	notsig	NA	notsig	NA	notsig	0.67	0.0291	NA	notsig
ENSSSCG00000024528	1	Goat	NA	notsig	NA	notsig	NA	notsig	NA	notsig	-1.03	0.0359
ENSSSCG00000024429	1	Sheep	NA	notsig	NA	notsig	NA	notsig	-2.08	0.000467	NA	notsig
ENSSSCG00000024414	1	Sheep	NA	notsig	NA	notsig	NA	notsig	-0.89	0.00223	NA	notsig
ENSSSCG00000024390	1	Sheep	NA	notsig	NA	notsig	NA	notsig	0.89	0.0031	NA	notsig
ENSSSCG00000024388	1	Goat	NA	notsig	NA	notsig	NA	notsig	NA	notsig	0.93	0.000423
ENSSSCG00000024376	1	Sheep	NA	notsig	NA	notsig	NA	notsig	-0.82	0.0281	NA	notsig
ENSSSCG00000024358	1	Pig	NA	notsig	NA	notsig	1.89	0.00262	NA	notsig	NA	notsig
ENSSSCG00000024355	1	Goat	NA	notsig	NA	notsig	NA	notsig	NA	notsig	-0.74	0.00176
ENSSSCG00000024329	1	Goat	NA	notsig	NA	notsig	NA	notsig	NA	notsig	1.24	0.000423
ENSSSCG00000024325	1	Goat	NA	notsig	NA	notsig	NA	notsig	NA	notsig	1.14	0.000423
ENSSSCG00000024300	1	Cattly/yak	NA	notsig	-1.64	0.000877	NA	notsig	NA	notsig	NA	notsig
ENSSSCG00000024295	1	Goat	NA	notsig	NA	notsig	NA	notsig	NA	notsig	0.55	0.0255
ENSSSCG00000024266	1	Sheep	NA	notsig	NA	notsig	NA	notsig	-0.66	0.0451	NA	notsig
ENSSSCG00000024245	1	Goat	NA	notsig	NA	notsig	NA	notsig	NA	notsig	0.84	0.00176
ENSSSCG00000024230	1	Chicken	-0.89	0.002	NA	notsig	NA	notsig	NA	notsig	NA	notsig
ENSSSCG00000024207	1	Chicken	-0.99	0.002	NA	notsig	NA	notsig	NA	notsig	NA	notsig
ENSSSCG00000024166	1	Cattly/yak	NA	notsig	-1.36	0.0466	NA	notsig	NA	notsig	NA	notsig
ENSSSCG00000024144	1	Sheep	NA	notsig	NA	notsig	NA	notsig	1.03	0.0282	NA	notsig
ENSSSCG00000024136	1	Chicken	1.14	0.00758	NA	notsig	NA	notsig	NA	notsig	NA	notsig
ENSSSCG00000024132	1	Cattly/yak	NA	notsig	0.64	0.0203	NA	notsig	NA	notsig	NA	notsig
ENSSSCG00000024061	1	Goat	NA	notsig	NA	notsig	NA	notsig	NA	notsig	3.77	0.0422
ENSSSCG00000024059	1	Sheep	NA	notsig	NA	notsig	NA	notsig	0.9	0.00223	NA	notsig
ENSSSCG00000024024	1	Cattly/yak	NA	notsig	-1.34	0.000877	NA	notsig	NA	notsig	NA	notsig
ENSSSCG00000024023	1	Cattly/yak	NA	notsig	-1.29	0.00421	NA	notsig	NA	notsig	NA	notsig
ENSSSCG00000024022	1	Goat	NA	notsig	NA	notsig	NA	notsig	NA	notsig	-1.4	0.00235
ENSSSCG00000024019	1	Goat	NA	notsig	NA	notsig	NA	notsig	NA	notsig	-1.43	0.00145
ENSSSCG00000023937	1	Chicken	0.69	0.0248	NA	notsig	NA	notsig	NA	notsig	NA	notsig
ENSSSCG00000023933	1	Pig	NA	notsig	NA	notsig	0.69	0.0277	NA	notsig	NA	notsig
ENSSSCG00000023929	1	Cattly/yak	NA	notsig	-1.03	0.000877	NA	notsig	NA	notsig	NA	notsig
ENSSSCG00000023924	1	Goat	NA	notsig	NA	notsig	NA	notsig	NA	notsig	-0.63	0.0129
ENSSSCG00000023882	1	Goat	NA	notsig	NA	notsig	NA	notsig	NA	notsig	0.72	0.028
ENSSSCG00000023869	1	Goat	NA	notsig	NA	notsig	NA	notsig	NA	notsig	1.15	0.0124
ENSSSCG00000023788	1	Sheep	NA	notsig	NA	notsig	NA	notsig	-0.99	0.00123	NA	notsig
ENSSSCG00000023759	1	Goat	NA	notsig	NA	notsig	NA	notsig	NA	notsig	-0.47	0.0377
ENSSSCG00000023747	1	Sheep	NA	notsig	NA	notsig	NA	notsig	-0.67	0.0485	NA	notsig
ENSSSCG00000023731	1	Goat	NA	notsig	NA	notsig	NA	notsig	NA	notsig	-0.57	0.0298
ENSSSCG00000023728	1	Goat	NA	notsig	NA	notsig	NA	notsig	NA	notsig	0.67	0.0178
ENSSSCG00000023710	1	Cattly/yak	NA	notsig	-2.07	0.000877	NA	notsig	NA	notsig	NA	notsig
ENSSSCG00000023677	1	Goat	NA	notsig	NA	notsig	NA	notsig	NA	notsig	0.77	0.00145
ENSSSCG00000023666	1	Sheep	NA	notsig	NA	notsig	NA	notsig	-1.29	0.000467	NA	notsig
ENSSSCG00000023619	1	Goat	NA	notsig	NA	notsig	NA	notsig	NA	notsig	-0.55	0.0185
ENSSSCG00000023569	1	Sheep	NA	notsig	NA	notsig	NA	notsig	-0.82	0.0096	NA	notsig
ENSSSCG00000023565	1	Sheep	NA	notsig	NA	notsig	NA	notsig	-0.91	0.0102	NA	notsig
ENSSSCG00000023539	1	Goat	NA	notsig	NA	notsig	NA	notsig	NA	notsig	-1.45	0.000423
ENSSSCG00000023501	1	Pig	NA	notsig	NA	notsig	-0.66	0.0358	NA	notsig	NA	notsig
ENSSSCG00000023479	1	Sheep	NA	notsig	NA	notsig	NA	notsig	-1.01	0.000467	NA	notsig
ENSSSCG00000023460	1	Cattly/yak	NA	notsig	-1.04	0.00162	NA	notsig	NA	notsig	NA	notsig
ENSSSCG00000023441	1	Sheep	NA	notsig	NA	notsig	NA	notsig	-1.89	0.00282	NA	notsig
ENSSSCG00000023409	1	Goat	NA	notsig	NA	notsig	NA	notsig	NA	notsig	-0.66	0.00473
ENSSSCG00000023361	1	Goat	NA	notsig	NA	notsig	NA	notsig	NA	notsig	0.6	0.0364
ENSSSCG00000023336	1	Goat	NA	notsig	NA	notsig	NA	notsig	NA	notsig	-0.71	0.0367
ENSSSCG00000023306	1	Sheep	NA	notsig	NA	notsig	NA	notsig	-0.8	0.00445	NA	notsig
ENSSSCG00000023235	1	Goat	NA	notsig	NA	notsig	NA	notsig	NA	notsig	-0.71	0.000423
ENSSSCG00000023184	1	Chicken	-0.8	0.00879	NA	notsig	NA	notsig	NA	notsig	NA	notsig
ENSSSCG00000023181	1	Sheep	NA	notsig	NA	notsig	NA	notsig	-1.33	0.00472	NA	notsig
ENSSSCG00000023177	1	Goat	NA	notsig	NA	notsig	NA	notsig	NA	notsig	0.79	0.00344
ENSSSCG00000023174	1	Sheep	NA	notsig	NA	notsig	NA	notsig	-1.23	0.000467	NA	notsig
ENSSSCG00000023172	1	Sheep	NA	notsig	NA	notsig	NA	notsig	-1	0.0168	NA	notsig
ENSSSCG00000023164	1	Cattly/yak	NA	notsig	-0.99	0.000877	NA	notsig	NA	notsig	NA	notsig
ENSSSCG00000023118	1	Sheep	NA	notsig	NA	notsig	NA	notsig	0.73	0.0173	NA	notsig
ENSSSCG00000023112	1	Sheep	NA	notsig	NA	notsig	NA	notsig	-0.73	0.0118	NA	notsig
ENSSSCG00000023085	1	Cattly/yak	NA	notsig	-1.01	0.0203	NA	notsig	NA	notsig	NA	notsig
ENSSSCG00000023066	1	Goat	NA	notsig	NA	notsig	NA	notsig	NA	notsig	0.79	0.00317
ENSSSCG00000023043	1	Sheep	NA	notsig	NA	notsig	NA	notsig	0.82	0.00805	NA	notsig
ENSSSCG00000023041	1	Goat	NA	notsig	NA	notsig	NA	notsig	NA	notsig	-1.42	0.02
ENSSSCG00000023014	1	Cattly/yak	NA	notsig	0.68	0.012	NA	notsig	NA	notsig	NA	notsig
ENSSSCG00000022989	1	Sheep	NA	notsig	NA	notsig	NA	notsig	-0.73	0.0443	NA	notsig
ENSSSCG00000022975	1	Sheep	NA	notsig	NA	notsig	NA	notsig	0.71	0.0177	NA	notsig
ENSSSCG00000022948	1	Sheep	NA	notsig	NA	notsig	NA	notsig	1.41	0.000467	NA	notsig
ENSSSCG00000022933	1	Chicken	1.06	0.002	NA	notsig	NA	notsig	NA	notsig	NA	notsig
ENSSSCG00000022919	1	Goat	NA	notsig	NA	notsig	NA	notsig	NA	notsig	-2.28	0.000423
ENSSSCG00000022864	1	Goat	NA	notsig	NA	notsig	NA	notsig	NA	notsig	0.54	0.021
ENSSSCG00000022804	1	Goat	NA	notsig	NA	notsig	NA	notsig	NA	notsig	-1.1	0.00235
ENSSSCG00000022798	1	Goat	NA	notsig	NA	notsig	NA	notsig	NA	notsig	1.43	0.000423
ENSSSCG00000022797	1	Goat	NA	notsig	NA	notsig	NA	notsig	NA	notsig	0.9	0.00566
ENSSSCG00000022758	1	Goat	NA	notsig	NA	notsig	NA	notsig	NA	notsig	0.91	0.000423
ENSSSCG00000022742	1	Goat	NA	notsig	NA	notsig	NA	notsig	NA	notsig	0.59	0.0195
ENSSSCG00000022729	1	Sheep	NA	notsig	NA	notsig	NA	notsig	-1.41	0.0234	NA	notsig
ENSSSCG00000022689	1	Cattly/yak	NA	notsig	0.79	0.00531	NA	notsig	NA	notsig	NA	notsig
ENSSSCG00000022687	1	Sheep	NA	notsig	NA	notsig	NA	notsig	-0.8	0.036	NA	notsig
ENSSSCG00000022680	1	Goat	NA	notsig	NA	notsig	NA	notsig	NA	notsig	-0.57	0.0189
ENSSSCG00000022659	1	Sheep	NA	notsig	NA	notsig	NA	notsig	-0.82	0.037	NA	notsig
ENSSSCG00000022616	1	Sheep	NA	notsig	NA	notsig	NA	notsig	-0.76	0.0359	NA	notsig
ENSSSCG00000022611	1	Sheep	NA	notsig	NA	notsig	NA	notsig	-1.15	0.000467	NA	notsig
ENSSSCG00000022606	1	Goat	NA	notsig	NA	notsig	NA	notsig	NA	notsig	-2.83	0.000423
ENSSSCG00000022592	1	Chicken	-0.7	0.0449	NA	notsig	NA	notsig	NA	notsig	NA	notsig
ENSSSCG00000022536	1	Chicken	1.77	0.002	NA	notsig	NA	notsig	NA	notsig	NA	notsig
ENSSSCG00000022486	1	Goat	NA	notsig	NA	notsig	NA	notsig	NA	notsig	-0.53	0.0222
ENSSSCG00000022432	1	Goat	NA	notsig	NA	notsig	NA	notsig	NA	notsig	0.48	0.0395
ENSSSCG00000022417	1	Cattly/yak	NA	notsig	0.69	0.0125	NA	notsig	NA	notsig	NA	notsig
ENSSSCG00000022401	1	Cattly/yak	NA	notsig	0.69	0.00983	NA	notsig	NA	notsig	NA	notsig
ENSSSCG00000022353	1	Chicken	0.65	0.0351	NA	notsig	NA	notsig	NA	notsig	NA	notsig
ENSSSCG00000022318	1	Goat	NA	notsig	NA	notsig	NA	notsig	NA	notsig	-0.73	0.00566
ENSSSCG00000022312	1	Sheep	NA	notsig	NA	notsig	NA	notsig	-0.85	0.00223	NA	notsig
ENSSSCG00000022307	1	Sheep	NA	notsig	NA	notsig	NA	notsig	-1.45	0.0429	NA	notsig
ENSSSCG00000022305	1	Cattly/yak	NA	notsig	-1.51	0.00476	NA	notsig	NA	notsig	NA	notsig
ENSSSCG00000022289	1	Goat	NA	notsig	NA	notsig	NA	notsig	NA	notsig	-0.77	0.000799
ENSSSCG00000022288	1	Sheep	NA	notsig	NA	notsig	NA	notsig	-1.1	0.00223	NA	notsig
ENSSSCG00000022247	1	Sheep	NA	notsig	NA	notsig	NA	notsig	0.81	0.0212	NA	notsig
ENSSSCG00000022224	1	Sheep	NA	notsig	NA	notsig	NA	notsig	-1.05	0.0031	NA	notsig
ENSSSCG00000022212	1	Cattly/yak	NA	notsig	-0.8	0.0164	NA	notsig	NA	notsig	NA	notsig
ENSSSCG00000022194	1	Chicken	1.78	0.002	NA	notsig	NA	notsig	NA	notsig	NA	notsig
ENSSSCG00000022187	1	Sheep	NA	notsig	NA	notsig	NA	notsig	0.77	0.0149	NA	notsig
ENSSSCG00000022173	1	Sheep	NA	notsig	NA	notsig	NA	notsig	-0.75	0.026	NA	notsig
ENSSSCG00000022131	1	Goat	NA	notsig	NA	notsig	NA	notsig	NA	notsig	-0.97	0.000423
ENSSSCG00000022126	1	Cattly/yak	NA	notsig	0.73	0.00584	NA	notsig	NA	notsig	NA	notsig
ENSSSCG00000022112	1	Sheep	NA	notsig	NA	notsig	NA	notsig	-0.62	0.0413	NA	notsig
ENSSSCG00000022091	1	Goat	NA	notsig	NA	notsig	NA	notsig	NA	notsig	-1.43	0.000423
ENSSSCG00000022077	1	Sheep	NA	notsig	NA	notsig	NA	notsig	1.79	0.000467	NA	notsig
ENSSSCG00000022069	1	Goat	NA	notsig	NA	notsig	NA	notsig	NA	notsig	0.91	0.00422
ENSSSCG00000022011	1	Cattly/yak	NA	notsig	-0.78	0.0383	NA	notsig	NA	notsig	NA	notsig
ENSSSCG00000022004	1	Goat	NA	notsig	NA	notsig	NA	notsig	NA	notsig	0.64	0.0319
ENSSSCG00000021998	1	Goat	NA	notsig	NA	notsig	NA	notsig	NA	notsig	-3.93	0.00981
ENSSSCG00000021932	1	Chicken	1.44	0.013	NA	notsig	NA	notsig	NA	notsig	NA	notsig
ENSSSCG00000021902	1	Goat	NA	notsig	NA	notsig	NA	notsig	NA	notsig	3.24	0.000423
ENSSSCG00000021899	1	Goat	NA	notsig	NA	notsig	NA	notsig	NA	notsig	-0.96	0.000423
ENSSSCG00000021873	1	Cattly/yak	NA	notsig	-2.69	0.0464	NA	notsig	NA	notsig	NA	notsig
ENSSSCG00000021837	1	Sheep	NA	notsig	NA	notsig	NA	notsig	0.77	0.0102	NA	notsig
ENSSSCG00000021828	1	Goat	NA	notsig	NA	notsig	NA	notsig	NA	notsig	0.69	0.00206
ENSSSCG00000021818	1	Chicken	0.99	0.00357	NA	notsig	NA	notsig	NA	notsig	NA	notsig
ENSSSCG00000021760	1	Sheep	NA	notsig	NA	notsig	NA	notsig	-0.76	0.0131	NA	notsig
ENSSSCG00000021748	1	Pig	NA	notsig	NA	notsig	1.36	0.00262	NA	notsig	NA	notsig
ENSSSCG00000021731	1	Sheep	NA	notsig	NA	notsig	NA	notsig	-0.69	0.0221	NA	notsig
ENSSSCG00000021728	1	Chicken	1.52	0.002	NA	notsig	NA	notsig	NA	notsig	NA	notsig
ENSSSCG00000021696	1	Goat	NA	notsig	NA	notsig	NA	notsig	NA	notsig	3.15	0.0155
ENSSSCG00000021669	1	Sheep	NA	notsig	NA	notsig	NA	notsig	-0.61	0.0439	NA	notsig
ENSSSCG00000021638	1	Goat	NA	notsig	NA	notsig	NA	notsig	NA	notsig	-1.67	0.000423
ENSSSCG00000021601	1	Goat	NA	notsig	NA	notsig	NA	notsig	NA	notsig	-1.09	0.000423
ENSSSCG00000021564	1	Sheep	NA	notsig	NA	notsig	NA	notsig	-0.99	0.0387	NA	notsig
ENSSSCG00000021550	1	Sheep	NA	notsig	NA	notsig	NA	notsig	-2.65	0.000467	NA	notsig
ENSSSCG00000021536	1	Sheep	NA	notsig	NA	notsig	NA	notsig	-1.31	0.05	NA	notsig
ENSSSCG00000021529	1	Goat	NA	notsig	NA	notsig	NA	notsig	NA	notsig	-1.36	0.000423
ENSSSCG00000021515	1	Sheep	NA	notsig	NA	notsig	NA	notsig	-1.6	0.0198	NA	notsig
ENSSSCG00000021487	1	Goat	NA	notsig	NA	notsig	NA	notsig	NA	notsig	-0.62	0.00519
ENSSSCG00000021478	1	Goat	NA	notsig	NA	notsig	NA	notsig	NA	notsig	-0.6	0.0168
ENSSSCG00000021466	1	Chicken	0.82	0.0497	NA	notsig	NA	notsig	NA	notsig	NA	notsig
ENSSSCG00000021453	1	Goat	NA	notsig	NA	notsig	NA	notsig	NA	notsig	-1.7	0.000423
ENSSSCG00000021450	1	Goat	NA	notsig	NA	notsig	NA	notsig	NA	notsig	0.57	0.0233
ENSSSCG00000021443	1	Sheep	NA	notsig	NA	notsig	NA	notsig	-1.14	0.000856	NA	notsig
ENSSSCG00000021442	1	Sheep	NA	notsig	NA	notsig	NA	notsig	0.65	0.0434	NA	notsig
ENSSSCG00000021429	1	Goat	NA	notsig	NA	notsig	NA	notsig	NA	notsig	-1.61	0.000423
ENSSSCG00000021409	1	Sheep	NA	notsig	NA	notsig	NA	notsig	-0.74	0.0179	NA	notsig
ENSSSCG00000021383	1	Sheep	NA	notsig	NA	notsig	NA	notsig	-3.24	0.000467	NA	notsig
ENSSSCG00000021379	1	Goat	NA	notsig	NA	notsig	NA	notsig	NA	notsig	-0.69	0.0327
ENSSSCG00000021325	1	Goat	NA	notsig	NA	notsig	NA	notsig	NA	notsig	0.55	0.0239
ENSSSCG00000021319	1	Sheep	NA	notsig	NA	notsig	NA	notsig	-0.7	0.0488	NA	notsig
ENSSSCG00000021278	1	Cattly/yak	NA	notsig	0.62	0.0489	NA	notsig	NA	notsig	NA	notsig
ENSSSCG00000021255	1	Cattly/yak	NA	notsig	-1.64	0.000877	NA	notsig	NA	notsig	NA	notsig
ENSSSCG00000021241	1	Chicken	-0.69	0.0245	NA	notsig	NA	notsig	NA	notsig	NA	notsig
ENSSSCG00000021227	1	Sheep	NA	notsig	NA	notsig	NA	notsig	1.06	0.000467	NA	notsig
ENSSSCG00000021213	1	Sheep	NA	notsig	NA	notsig	NA	notsig	0.96	0.000856	NA	notsig
ENSSSCG00000021209	1	Sheep	NA	notsig	NA	notsig	NA	notsig	0.69	0.0237	NA	notsig
ENSSSCG00000021193	1	Cattly/yak	NA	notsig	0.65	0.0452	NA	notsig	NA	notsig	NA	notsig
ENSSSCG00000021181	1	Goat	NA	notsig	NA	notsig	NA	notsig	NA	notsig	1.77	0.000423
ENSSSCG00000021176	1	Chicken	-1.18	0.0418	NA	notsig	NA	notsig	NA	notsig	NA	notsig
ENSSSCG00000021134	1	Cattly/yak	NA	notsig	1.28	0.000877	NA	notsig	NA	notsig	NA	notsig
ENSSSCG00000021129	1	Goat	NA	notsig	NA	notsig	NA	notsig	NA	notsig	-0.59	0.00856
ENSSSCG00000021027	1	Cattly/yak	NA	notsig	1.96	0.000877	NA	notsig	NA	notsig	NA	notsig
ENSSSCG00000021026	1	Pig	NA	notsig	NA	notsig	0.63	0.0405	NA	notsig	NA	notsig
ENSSSCG00000021004	1	Goat	NA	notsig	NA	notsig	NA	notsig	NA	notsig	0.47	0.0374
ENSSSCG00000020989	1	Goat	NA	notsig	NA	notsig	NA	notsig	NA	notsig	0.69	0.0298
ENSSSCG00000020976	1	Chicken	-0.89	0.002	NA	notsig	NA	notsig	NA	notsig	NA	notsig
ENSSSCG00000020963	1	Sheep	NA	notsig	NA	notsig	NA	notsig	-1.56	0.0179	NA	notsig
ENSSSCG00000020919	1	Sheep	NA	notsig	NA	notsig	NA	notsig	0.95	0.00472	NA	notsig
ENSSSCG00000020910	1	Goat	NA	notsig	NA	notsig	NA	notsig	NA	notsig	2.16	0.000799
ENSSSCG00000020853	1	Goat	NA	notsig	NA	notsig	NA	notsig	NA	notsig	-0.78	0.000799
ENSSSCG00000020818	1	Goat	NA	notsig	NA	notsig	NA	notsig	NA	notsig	-0.59	0.0175
ENSSSCG00000020813	1	Sheep	NA	notsig	NA	notsig	NA	notsig	0.98	0.000467	NA	notsig
ENSSSCG00000020803	1	Cattly/yak	NA	notsig	0.59	0.0258	NA	notsig	NA	notsig	NA	notsig
ENSSSCG00000020798	1	Goat	NA	notsig	NA	notsig	NA	notsig	NA	notsig	-0.61	0.042
ENSSSCG00000020783	1	Sheep	NA	notsig	NA	notsig	NA	notsig	-1.39	0.000467	NA	notsig
ENSSSCG00000020746	1	Sheep	NA	notsig	NA	notsig	NA	notsig	-1.15	0.0155	NA	notsig
ENSSSCG00000020720	1	Goat	NA	notsig	NA	notsig	NA	notsig	NA	notsig	-0.78	0.00793
ENSSSCG00000020703	1	Sheep	NA	notsig	NA	notsig	NA	notsig	-0.7	0.0166	NA	notsig
ENSSSCG00000018035	1	Goat	NA	notsig	NA	notsig	NA	notsig	NA	notsig	0.64	0.0159
ENSSSCG00000017991	1	Chicken	-1.25	0.0191	NA	notsig	NA	notsig	NA	notsig	NA	notsig
ENSSSCG00000017990	1	Chicken	-1.19	0.0166	NA	notsig	NA	notsig	NA	notsig	NA	notsig
ENSSSCG00000017918	1	Goat	NA	notsig	NA	notsig	NA	notsig	NA	notsig	-0.86	0.00263
ENSSSCG00000017915	1	Sheep	NA	notsig	NA	notsig	NA	notsig	3.31	0.0096	NA	notsig
ENSSSCG00000017891	1	Goat	NA	notsig	NA	notsig	NA	notsig	NA	notsig	0.73	0.0029
ENSSSCG00000017882	1	Sheep	NA	notsig	NA	notsig	NA	notsig	-0.73	0.0124	NA	notsig
ENSSSCG00000017880	1	Goat	NA	notsig	NA	notsig	NA	notsig	NA	notsig	1.47	0.000423
ENSSSCG00000017835	1	Sheep	NA	notsig	NA	notsig	NA	notsig	-0.87	0.00643	NA	notsig
ENSSSCG00000017818	1	Pig	NA	notsig	NA	notsig	0.83	0.0405	NA	notsig	NA	notsig
ENSSSCG00000017816	1	Sheep	NA	notsig	NA	notsig	NA	notsig	0.97	0.00643	NA	notsig
ENSSSCG00000017803	1	Sheep	NA	notsig	NA	notsig	NA	notsig	1.01	0.0109	NA	notsig
ENSSSCG00000017795	1	Goat	NA	notsig	NA	notsig	NA	notsig	NA	notsig	0.6	0.00876
ENSSSCG00000017783	1	Sheep	NA	notsig	NA	notsig	NA	notsig	-1.08	0.000467	NA	notsig
ENSSSCG00000017777	1	Goat	NA	notsig	NA	notsig	NA	notsig	NA	notsig	0.54	0.0189
ENSSSCG00000017776	1	Sheep	NA	notsig	NA	notsig	NA	notsig	-0.64	0.0394	NA	notsig
ENSSSCG00000017772	1	Sheep	NA	notsig	NA	notsig	NA	notsig	0.65	0.0329	NA	notsig
ENSSSCG00000017765	1	Goat	NA	notsig	NA	notsig	NA	notsig	NA	notsig	-1.5	0.00176
ENSSSCG00000017758	1	Pig	NA	notsig	NA	notsig	-1.71	0.00262	NA	notsig	NA	notsig
ENSSSCG00000017755	1	Goat	NA	notsig	NA	notsig	NA	notsig	NA	notsig	-1.37	0.00263
ENSSSCG00000017738	1	Sheep	NA	notsig	NA	notsig	NA	notsig	-1.72	0.00421	NA	notsig
ENSSSCG00000017731	1	Goat	NA	notsig	NA	notsig	NA	notsig	NA	notsig	0.46	0.0484
ENSSSCG00000017728	1	Cattly/yak	NA	notsig	0.59	0.0402	NA	notsig	NA	notsig	NA	notsig
ENSSSCG00000017692	1	Cattly/yak	NA	notsig	-0.68	0.0279	NA	notsig	NA	notsig	NA	notsig
ENSSSCG00000017690	1	Goat	NA	notsig	NA	notsig	NA	notsig	NA	notsig	0.6	0.0066
ENSSSCG00000017673	1	Cattly/yak	NA	notsig	-0.58	0.0442	NA	notsig	NA	notsig	NA	notsig
ENSSSCG00000017668	1	Cattly/yak	NA	notsig	-0.58	0.0423	NA	notsig	NA	notsig	NA	notsig
ENSSSCG00000017619	1	Sheep	NA	notsig	NA	notsig	NA	notsig	-0.77	0.0129	NA	notsig
ENSSSCG00000017617	1	Goat	NA	notsig	NA	notsig	NA	notsig	NA	notsig	-1.09	0.000423
ENSSSCG00000017601	1	Goat	NA	notsig	NA	notsig	NA	notsig	NA	notsig	0.92	0.000423
ENSSSCG00000017583	1	Pig	NA	notsig	NA	notsig	1.46	0.00993	NA	notsig	NA	notsig
ENSSSCG00000017573	1	Sheep	NA	notsig	NA	notsig	NA	notsig	-0.68	0.0191	NA	notsig
ENSSSCG00000017566	1	Goat	NA	notsig	NA	notsig	NA	notsig	NA	notsig	-1.01	0.000423
ENSSSCG00000017563	1	Sheep	NA	notsig	NA	notsig	NA	notsig	0.78	0.0438	NA	notsig
ENSSSCG00000017561	1	Goat	NA	notsig	NA	notsig	NA	notsig	NA	notsig	-0.84	0.000423
ENSSSCG00000017560	1	Goat	NA	notsig	NA	notsig	NA	notsig	NA	notsig	-0.51	0.0455
ENSSSCG00000017553	1	Goat	NA	notsig	NA	notsig	NA	notsig	NA	notsig	-0.48	0.0378
ENSSSCG00000017548	1	Goat	NA	notsig	NA	notsig	NA	notsig	NA	notsig	-2.02	0.000423
ENSSSCG00000017546	1	Goat	NA	notsig	NA	notsig	NA	notsig	NA	notsig	-0.57	0.0496
ENSSSCG00000017543	1	Sheep	NA	notsig	NA	notsig	NA	notsig	-0.89	0.0127	NA	notsig
ENSSSCG00000017534	1	Goat	NA	notsig	NA	notsig	NA	notsig	NA	notsig	-0.81	0.00206
ENSSSCG00000017533	1	Sheep	NA	notsig	NA	notsig	NA	notsig	-1.03	0.0116	NA	notsig
ENSSSCG00000017521	1	Goat	NA	notsig	NA	notsig	NA	notsig	NA	notsig	1.13	0.000423
ENSSSCG00000017505	1	Sheep	NA	notsig	NA	notsig	NA	notsig	-0.65	0.031	NA	notsig
ENSSSCG00000017502	1	Sheep	NA	notsig	NA	notsig	NA	notsig	0.75	0.0129	NA	notsig
ENSSSCG00000017499	1	Goat	NA	notsig	NA	notsig	NA	notsig	NA	notsig	0.6	0.0114
ENSSSCG00000017498	1	Cattly/yak	NA	notsig	1.3	0.000877	NA	notsig	NA	notsig	NA	notsig
ENSSSCG00000017495	1	Cattly/yak	NA	notsig	1.11	0.000877	NA	notsig	NA	notsig	NA	notsig
ENSSSCG00000017494	1	Pig	NA	notsig	NA	notsig	-1.67	0.00469	NA	notsig	NA	notsig
ENSSSCG00000017476	1	Sheep	NA	notsig	NA	notsig	NA	notsig	-0.76	0.00915	NA	notsig
ENSSSCG00000017472	1	Goat	NA	notsig	NA	notsig	NA	notsig	NA	notsig	0.75	0.00317
ENSSSCG00000017466	1	Chicken	-1.24	0.0412	NA	notsig	NA	notsig	NA	notsig	NA	notsig
ENSSSCG00000017429	1	Goat	NA	notsig	NA	notsig	NA	notsig	NA	notsig	-0.78	0.0287
ENSSSCG00000017414	1	Sheep	NA	notsig	NA	notsig	NA	notsig	-1.33	0.000467	NA	notsig
ENSSSCG00000017403	1	Sheep	NA	notsig	NA	notsig	NA	notsig	-1.24	0.000467	NA	notsig
ENSSSCG00000017392	1	Sheep	NA	notsig	NA	notsig	NA	notsig	-1.53	0.0388	NA	notsig
ENSSSCG00000017382	1	Goat	NA	notsig	NA	notsig	NA	notsig	NA	notsig	-0.49	0.0301
ENSSSCG00000017379	1	Chicken	2	0.002	NA	notsig	NA	notsig	NA	notsig	NA	notsig
ENSSSCG00000017378	1	Sheep	NA	notsig	NA	notsig	NA	notsig	-0.6	0.0444	NA	notsig
ENSSSCG00000017375	1	Goat	NA	notsig	NA	notsig	NA	notsig	NA	notsig	1.35	0.0491
ENSSSCG00000017372	1	Goat	NA	notsig	NA	notsig	NA	notsig	NA	notsig	-1.47	0.0175
ENSSSCG00000017366	1	Cattly/yak	NA	notsig	0.68	0.00738	NA	notsig	NA	notsig	NA	notsig
ENSSSCG00000017333	1	Sheep	NA	notsig	NA	notsig	NA	notsig	-1	0.0135	NA	notsig
ENSSSCG00000017320	1	Cattly/yak	NA	notsig	-1.21	0.000877	NA	notsig	NA	notsig	NA	notsig
ENSSSCG00000017306	1	Pig	NA	notsig	NA	notsig	-1.06	0.0307	NA	notsig	NA	notsig
ENSSSCG00000017297	1	Sheep	NA	notsig	NA	notsig	NA	notsig	-1.88	0.00525	NA	notsig
ENSSSCG00000017288	1	Sheep	NA	notsig	NA	notsig	NA	notsig	-0.77	0.0111	NA	notsig
ENSSSCG00000017283	1	Pig	NA	notsig	NA	notsig	-2.1	0.00262	NA	notsig	NA	notsig
ENSSSCG00000017277	1	Goat	NA	notsig	NA	notsig	NA	notsig	NA	notsig	-0.86	0.000799
ENSSSCG00000017261	1	Goat	NA	notsig	NA	notsig	NA	notsig	NA	notsig	0.83	0.000423
ENSSSCG00000017253	1	Goat	NA	notsig	NA	notsig	NA	notsig	NA	notsig	1.51	0.000423
ENSSSCG00000017251	1	Sheep	NA	notsig	NA	notsig	NA	notsig	-2.65	0.0102	NA	notsig
ENSSSCG00000017248	1	Goat	NA	notsig	NA	notsig	NA	notsig	NA	notsig	0.97	0.000423
ENSSSCG00000017238	1	Sheep	NA	notsig	NA	notsig	NA	notsig	-0.7	0.041	NA	notsig
ENSSSCG00000017231	1	Cattly/yak	NA	notsig	-0.65	0.0232	NA	notsig	NA	notsig	NA	notsig
ENSSSCG00000017230	1	Sheep	NA	notsig	NA	notsig	NA	notsig	-1.04	0.0069	NA	notsig
ENSSSCG00000017226	1	Goat	NA	notsig	NA	notsig	NA	notsig	NA	notsig	2	0.000423
ENSSSCG00000017219	1	Goat	NA	notsig	NA	notsig	NA	notsig	NA	notsig	-0.84	0.00176
ENSSSCG00000017213	1	Chicken	0.93	0.002	NA	notsig	NA	notsig	NA	notsig	NA	notsig
ENSSSCG00000017208	1	Pig	NA	notsig	NA	notsig	0.81	0.0358	NA	notsig	NA	notsig
ENSSSCG00000017204	1	Sheep	NA	notsig	NA	notsig	NA	notsig	-1.39	0.000467	NA	notsig
ENSSSCG00000017203	1	Cattly/yak	NA	notsig	-0.83	0.00421	NA	notsig	NA	notsig	NA	notsig
ENSSSCG00000017198	1	Cattly/yak	NA	notsig	0.75	0.0156	NA	notsig	NA	notsig	NA	notsig
ENSSSCG00000017197	1	Cattly/yak	NA	notsig	0.79	0.016	NA	notsig	NA	notsig	NA	notsig
ENSSSCG00000017184	1	Sheep	NA	notsig	NA	notsig	NA	notsig	-1.06	0.000467	NA	notsig
ENSSSCG00000017170	1	Chicken	-1.2	0.002	NA	notsig	NA	notsig	NA	notsig	NA	notsig
ENSSSCG00000017169	1	Goat	NA	notsig	NA	notsig	NA	notsig	NA	notsig	-0.53	0.0182
ENSSSCG00000017165	1	Cattly/yak	NA	notsig	-0.64	0.0203	NA	notsig	NA	notsig	NA	notsig
ENSSSCG00000017163	1	Goat	NA	notsig	NA	notsig	NA	notsig	NA	notsig	1.26	0.00317
ENSSSCG00000017160	1	Sheep	NA	notsig	NA	notsig	NA	notsig	-1.45	0.000467	NA	notsig
ENSSSCG00000017159	1	Cattly/yak	NA	notsig	1	0.000877	NA	notsig	NA	notsig	NA	notsig
ENSSSCG00000017144	1	Goat	NA	notsig	NA	notsig	NA	notsig	NA	notsig	-3.1	0.00981
ENSSSCG00000017137	1	Cattly/yak	NA	notsig	-0.62	0.027	NA	notsig	NA	notsig	NA	notsig
ENSSSCG00000017134	1	Sheep	NA	notsig	NA	notsig	NA	notsig	1.6	0.000467	NA	notsig
ENSSSCG00000017129	1	Goat	NA	notsig	NA	notsig	NA	notsig	NA	notsig	0.94	0.00396
ENSSSCG00000017126	1	Sheep	NA	notsig	NA	notsig	NA	notsig	-0.91	0.00338	NA	notsig
ENSSSCG00000017103	1	Sheep	NA	notsig	NA	notsig	NA	notsig	0.74	0.0222	NA	notsig
ENSSSCG00000017100	1	Cattly/yak	NA	notsig	0.75	0.0116	NA	notsig	NA	notsig	NA	notsig
ENSSSCG00000017072	1	Sheep	NA	notsig	NA	notsig	NA	notsig	-0.75	0.0222	NA	notsig
ENSSSCG00000017067	1	Goat	NA	notsig	NA	notsig	NA	notsig	NA	notsig	-0.63	0.0114
ENSSSCG00000017066	1	Sheep	NA	notsig	NA	notsig	NA	notsig	-0.6	0.0496	NA	notsig
ENSSSCG00000017065	1	Sheep	NA	notsig	NA	notsig	NA	notsig	0.79	0.012	NA	notsig
ENSSSCG00000017062	1	Sheep	NA	notsig	NA	notsig	NA	notsig	-1.79	0.00366	NA	notsig
ENSSSCG00000017054	1	Sheep	NA	notsig	NA	notsig	NA	notsig	-0.81	0.0171	NA	notsig
ENSSSCG00000017043	1	Sheep	NA	notsig	NA	notsig	NA	notsig	-0.98	0.000467	NA	notsig
ENSSSCG00000017014	1	Cattly/yak	NA	notsig	0.99	0.000877	NA	notsig	NA	notsig	NA	notsig
ENSSSCG00000017003	1	Goat	NA	notsig	NA	notsig	NA	notsig	NA	notsig	-2.46	0.0464
ENSSSCG00000016991	1	Cattly/yak	NA	notsig	3.13	0.000877	NA	notsig	NA	notsig	NA	notsig
ENSSSCG00000016988	1	Goat	NA	notsig	NA	notsig	NA	notsig	NA	notsig	-0.6	0.00682
ENSSSCG00000016983	1	Chicken	1.9	0.002	NA	notsig	NA	notsig	NA	notsig	NA	notsig
ENSSSCG00000016974	1	Chicken	2.6	0.002	NA	notsig	NA	notsig	NA	notsig	NA	notsig
ENSSSCG00000016969	1	Chicken	0.64	0.0445	NA	notsig	NA	notsig	NA	notsig	NA	notsig
ENSSSCG00000016968	1	Goat	NA	notsig	NA	notsig	NA	notsig	NA	notsig	-0.49	0.0339
ENSSSCG00000016933	1	Goat	NA	notsig	NA	notsig	NA	notsig	NA	notsig	0.6	0.0238
ENSSSCG00000016929	1	Goat	NA	notsig	NA	notsig	NA	notsig	NA	notsig	0.49	0.0359
ENSSSCG00000016919	1	Sheep	NA	notsig	NA	notsig	NA	notsig	1.25	0.0439	NA	notsig
ENSSSCG00000016918	1	Cattly/yak	NA	notsig	-0.56	0.045	NA	notsig	NA	notsig	NA	notsig
ENSSSCG00000016916	1	Sheep	NA	notsig	NA	notsig	NA	notsig	-1.04	0.000467	NA	notsig
ENSSSCG00000016912	1	Goat	NA	notsig	NA	notsig	NA	notsig	NA	notsig	-0.73	0.00145
ENSSSCG00000016894	1	Goat	NA	notsig	NA	notsig	NA	notsig	NA	notsig	0.88	0.000423
ENSSSCG00000016892	1	Sheep	NA	notsig	NA	notsig	NA	notsig	-2.47	0.0031	NA	notsig
ENSSSCG00000016887	1	Cattly/yak	NA	notsig	-1.19	0.000877	NA	notsig	NA	notsig	NA	notsig
ENSSSCG00000016885	1	Sheep	NA	notsig	NA	notsig	NA	notsig	-1.07	0.000467	NA	notsig
ENSSSCG00000016882	1	Goat	NA	notsig	NA	notsig	NA	notsig	NA	notsig	-0.68	0.0029
ENSSSCG00000016865	1	Goat	NA	notsig	NA	notsig	NA	notsig	NA	notsig	0.89	0.0337
ENSSSCG00000016857	1	Goat	NA	notsig	NA	notsig	NA	notsig	NA	notsig	0.65	0.0396
ENSSSCG00000016853	1	Sheep	NA	notsig	NA	notsig	NA	notsig	-0.69	0.0227	NA	notsig
ENSSSCG00000016851	1	Sheep	NA	notsig	NA	notsig	NA	notsig	-1.05	0.00282	NA	notsig
ENSSSCG00000016832	1	Chicken	-1.76	0.002	NA	notsig	NA	notsig	NA	notsig	NA	notsig
ENSSSCG00000016783	1	Goat	NA	notsig	NA	notsig	NA	notsig	NA	notsig	0.65	0.0302
ENSSSCG00000016768	1	Goat	NA	notsig	NA	notsig	NA	notsig	NA	notsig	0.88	0.0263
ENSSSCG00000016729	1	Goat	NA	notsig	NA	notsig	NA	notsig	NA	notsig	-1.13	0.000423
ENSSSCG00000016721	1	Sheep	NA	notsig	NA	notsig	NA	notsig	-0.69	0.016	NA	notsig
ENSSSCG00000016715	1	Cattly/yak	NA	notsig	0.75	0.018	NA	notsig	NA	notsig	NA	notsig
ENSSSCG00000016707	1	Goat	NA	notsig	NA	notsig	NA	notsig	NA	notsig	-1	0.0479
ENSSSCG00000016687	1	Sheep	NA	notsig	NA	notsig	NA	notsig	-0.88	0.0177	NA	notsig
ENSSSCG00000016685	1	Goat	NA	notsig	NA	notsig	NA	notsig	NA	notsig	-1.51	0.000423
ENSSSCG00000016678	1	Sheep	NA	notsig	NA	notsig	NA	notsig	-1.08	0.00805	NA	notsig
ENSSSCG00000016658	1	Pig	NA	notsig	NA	notsig	-0.93	0.0477	NA	notsig	NA	notsig
ENSSSCG00000016652	1	Goat	NA	notsig	NA	notsig	NA	notsig	NA	notsig	-3.35	0.000423
ENSSSCG00000016645	1	Goat	NA	notsig	NA	notsig	NA	notsig	NA	notsig	inf	0.000423
ENSSSCG00000016636	1	Goat	NA	notsig	NA	notsig	NA	notsig	NA	notsig	-0.85	0.00145
ENSSSCG00000016635	1	Pig	NA	notsig	NA	notsig	-0.95	0.00262	NA	notsig	NA	notsig
ENSSSCG00000016634	1	Goat	NA	notsig	NA	notsig	NA	notsig	NA	notsig	-0.68	0.0383
ENSSSCG00000016626	1	Chicken	1.25	0.002	NA	notsig	NA	notsig	NA	notsig	NA	notsig
ENSSSCG00000016599	1	Sheep	NA	notsig	NA	notsig	NA	notsig	-1.04	0.0325	NA	notsig
ENSSSCG00000016573	1	Goat	NA	notsig	NA	notsig	NA	notsig	NA	notsig	-1.37	0.000423
ENSSSCG00000016569	1	Goat	NA	notsig	NA	notsig	NA	notsig	NA	notsig	-0.73	0.00206
ENSSSCG00000016554	1	Goat	NA	notsig	NA	notsig	NA	notsig	NA	notsig	2.39	0.000423
ENSSSCG00000016545	1	Goat	NA	notsig	NA	notsig	NA	notsig	NA	notsig	0.49	0.0351
ENSSSCG00000016535	1	Goat	NA	notsig	NA	notsig	NA	notsig	NA	notsig	-0.59	0.0171
ENSSSCG00000016533	1	Cattly/yak	NA	notsig	-1.55	0.0411	NA	notsig	NA	notsig	NA	notsig
ENSSSCG00000016527	1	Goat	NA	notsig	NA	notsig	NA	notsig	NA	notsig	-2.81	0.0114
ENSSSCG00000016514	1	Cattly/yak	NA	notsig	-0.91	0.000877	NA	notsig	NA	notsig	NA	notsig
ENSSSCG00000016494	1	Sheep	NA	notsig	NA	notsig	NA	notsig	-0.67	0.0381	NA	notsig
ENSSSCG00000016492	1	Goat	NA	notsig	NA	notsig	NA	notsig	NA	notsig	-0.74	0.000423
ENSSSCG00000016450	1	Sheep	NA	notsig	NA	notsig	NA	notsig	-0.96	0.0155	NA	notsig
ENSSSCG00000016437	1	Goat	NA	notsig	NA	notsig	NA	notsig	NA	notsig	2.62	0.000799
ENSSSCG00000016427	1	Goat	NA	notsig	NA	notsig	NA	notsig	NA	notsig	1.2	0.0212
ENSSSCG00000016420	1	Goat	NA	notsig	NA	notsig	NA	notsig	NA	notsig	1.73	0.000423
ENSSSCG00000016417	1	Goat	NA	notsig	NA	notsig	NA	notsig	NA	notsig	0.61	0.0104
ENSSSCG00000016400	1	Sheep	NA	notsig	NA	notsig	NA	notsig	0.97	0.0485	NA	notsig
ENSSSCG00000016378	1	Goat	NA	notsig	NA	notsig	NA	notsig	NA	notsig	0.75	0.018
ENSSSCG00000016376	1	Goat	NA	notsig	NA	notsig	NA	notsig	NA	notsig	1.16	0.000423
ENSSSCG00000016334	1	Cattly/yak	NA	notsig	0.93	0.000877	NA	notsig	NA	notsig	NA	notsig
ENSSSCG00000016323	1	Sheep	NA	notsig	NA	notsig	NA	notsig	0.9	0.00445	NA	notsig
ENSSSCG00000016314	1	Goat	NA	notsig	NA	notsig	NA	notsig	NA	notsig	-2.01	0.000423
ENSSSCG00000016302	1	Goat	NA	notsig	NA	notsig	NA	notsig	NA	notsig	0.84	0.000423
ENSSSCG00000016300	1	Cattly/yak	NA	notsig	0.61	0.0288	NA	notsig	NA	notsig	NA	notsig
ENSSSCG00000016295	1	Sheep	NA	notsig	NA	notsig	NA	notsig	0.73	0.0411	NA	notsig
ENSSSCG00000016267	1	Cattly/yak	NA	notsig	-0.97	0.000877	NA	notsig	NA	notsig	NA	notsig
ENSSSCG00000016260	1	Goat	NA	notsig	NA	notsig	NA	notsig	NA	notsig	-0.84	0.000423
ENSSSCG00000016258	1	Pig	NA	notsig	NA	notsig	-1.08	0.00262	NA	notsig	NA	notsig
ENSSSCG00000016254	1	Chicken	2.08	0.0302	NA	notsig	NA	notsig	NA	notsig	NA	notsig
ENSSSCG00000016233	1	Goat	NA	notsig	NA	notsig	NA	notsig	NA	notsig	-1.78	0.000423
ENSSSCG00000016232	1	Goat	NA	notsig	NA	notsig	NA	notsig	NA	notsig	0.57	0.0198
ENSSSCG00000016214	1	Goat	NA	notsig	NA	notsig	NA	notsig	NA	notsig	0.64	0.019
ENSSSCG00000016213	1	Sheep	NA	notsig	NA	notsig	NA	notsig	0.81	0.0113	NA	notsig
ENSSSCG00000016207	1	Cattly/yak	NA	notsig	0.58	0.0473	NA	notsig	NA	notsig	NA	notsig
ENSSSCG00000016173	1	Cattly/yak	NA	notsig	-0.65	0.0129	NA	notsig	NA	notsig	NA	notsig
ENSSSCG00000016156	1	Cattly/yak	NA	notsig	0.88	0.000877	NA	notsig	NA	notsig	NA	notsig
ENSSSCG00000016151	1	Goat	NA	notsig	NA	notsig	NA	notsig	NA	notsig	-0.94	0.00145
ENSSSCG00000016147	1	Sheep	NA	notsig	NA	notsig	NA	notsig	-0.91	0.00252	NA	notsig
ENSSSCG00000016134	1	Sheep	NA	notsig	NA	notsig	NA	notsig	0.94	0.000467	NA	notsig
ENSSSCG00000016133	1	Goat	NA	notsig	NA	notsig	NA	notsig	NA	notsig	1.69	0.0122
ENSSSCG00000016129	1	Chicken	-1.14	0.0407	NA	notsig	NA	notsig	NA	notsig	NA	notsig
ENSSSCG00000016119	1	Cattly/yak	NA	notsig	0.74	0.0248	NA	notsig	NA	notsig	NA	notsig
ENSSSCG00000016116	1	Sheep	NA	notsig	NA	notsig	NA	notsig	0.64	0.0489	NA	notsig
ENSSSCG00000016114	1	Sheep	NA	notsig	NA	notsig	NA	notsig	-1.32	0.000467	NA	notsig
ENSSSCG00000016113	1	Sheep	NA	notsig	NA	notsig	NA	notsig	-1.18	0.000467	NA	notsig
ENSSSCG00000016111	1	Chicken	-0.81	0.011	NA	notsig	NA	notsig	NA	notsig	NA	notsig
ENSSSCG00000016101	1	Cattly/yak	NA	notsig	0.69	0.0133	NA	notsig	NA	notsig	NA	notsig
ENSSSCG00000016094	1	Goat	NA	notsig	NA	notsig	NA	notsig	NA	notsig	0.48	0.0498
ENSSSCG00000016083	1	Goat	NA	notsig	NA	notsig	NA	notsig	NA	notsig	-0.74	0.000423
ENSSSCG00000016074	1	Goat	NA	notsig	NA	notsig	NA	notsig	NA	notsig	-1.12	0.000423
ENSSSCG00000016061	1	Goat	NA	notsig	NA	notsig	NA	notsig	NA	notsig	-1	0.000423
ENSSSCG00000016056	1	Chicken	0.74	0.0191	NA	notsig	NA	notsig	NA	notsig	NA	notsig
ENSSSCG00000016053	1	Sheep	NA	notsig	NA	notsig	NA	notsig	1.11	0.0222	NA	notsig
ENSSSCG00000015999	1	Goat	NA	notsig	NA	notsig	NA	notsig	NA	notsig	-0.86	0.0077
ENSSSCG00000015960	1	Goat	NA	notsig	NA	notsig	NA	notsig	NA	notsig	-0.6	0.02
ENSSSCG00000015936	1	Sheep	NA	notsig	NA	notsig	NA	notsig	1.35	0.00158	NA	notsig
ENSSSCG00000015935	1	Goat	NA	notsig	NA	notsig	NA	notsig	NA	notsig	1.43	0.00449
ENSSSCG00000015906	1	Goat	NA	notsig	NA	notsig	NA	notsig	NA	notsig	-1.27	0.000423
ENSSSCG00000015901	1	Goat	NA	notsig	NA	notsig	NA	notsig	NA	notsig	-2.15	0.000423
ENSSSCG00000015871	1	Cattly/yak	NA	notsig	2.29	0.000877	NA	notsig	NA	notsig	NA	notsig
ENSSSCG00000015861	1	Sheep	NA	notsig	NA	notsig	NA	notsig	-0.6	0.0485	NA	notsig
ENSSSCG00000015850	1	Goat	NA	notsig	NA	notsig	NA	notsig	NA	notsig	3.06	0.000423
ENSSSCG00000015840	1	Sheep	NA	notsig	NA	notsig	NA	notsig	-0.74	0.018	NA	notsig
ENSSSCG00000015835	1	Cattly/yak	NA	notsig	1.86	0.0168	NA	notsig	NA	notsig	NA	notsig
ENSSSCG00000015826	1	Goat	NA	notsig	NA	notsig	NA	notsig	NA	notsig	0.71	0.00682
ENSSSCG00000015818	1	Goat	NA	notsig	NA	notsig	NA	notsig	NA	notsig	0.55	0.0173
ENSSSCG00000015815	1	Goat	NA	notsig	NA	notsig	NA	notsig	NA	notsig	-0.84	0.000423
ENSSSCG00000015814	1	Chicken	-0.61	0.0481	NA	notsig	NA	notsig	NA	notsig	NA	notsig
ENSSSCG00000015802	1	Sheep	NA	notsig	NA	notsig	NA	notsig	0.76	0.0116	NA	notsig
ENSSSCG00000015796	1	Goat	NA	notsig	NA	notsig	NA	notsig	NA	notsig	1.2	0.0212
ENSSSCG00000015789	1	Cattly/yak	NA	notsig	0.67	0.0184	NA	notsig	NA	notsig	NA	notsig
ENSSSCG00000015783	1	Goat	NA	notsig	NA	notsig	NA	notsig	NA	notsig	0.65	0.0426
ENSSSCG00000015776	1	Sheep	NA	notsig	NA	notsig	NA	notsig	0.82	0.0118	NA	notsig
ENSSSCG00000015772	1	Goat	NA	notsig	NA	notsig	NA	notsig	NA	notsig	1.15	0.000423
ENSSSCG00000015755	1	Chicken	0.69	0.0245	NA	notsig	NA	notsig	NA	notsig	NA	notsig
ENSSSCG00000015716	1	Cattly/yak	NA	notsig	-1.04	0.0232	NA	notsig	NA	notsig	NA	notsig
ENSSSCG00000015714	1	Sheep	NA	notsig	NA	notsig	NA	notsig	0.7	0.0247	NA	notsig
ENSSSCG00000015701	1	Sheep	NA	notsig	NA	notsig	NA	notsig	-0.66	0.0256	NA	notsig
ENSSSCG00000015694	1	Cattly/yak	NA	notsig	-1.93	0.000877	NA	notsig	NA	notsig	NA	notsig
ENSSSCG00000015688	1	Pig	NA	notsig	NA	notsig	-1.12	0.00262	NA	notsig	NA	notsig
ENSSSCG00000015660	1	Cattly/yak	NA	notsig	-1.18	0.000877	NA	notsig	NA	notsig	NA	notsig
ENSSSCG00000015627	1	Sheep	NA	notsig	NA	notsig	NA	notsig	3.66	0.00366	NA	notsig
ENSSSCG00000015622	1	Sheep	NA	notsig	NA	notsig	NA	notsig	-1.29	0.000467	NA	notsig
ENSSSCG00000015604	1	Pig	NA	notsig	NA	notsig	-2.24	0.0267	NA	notsig	NA	notsig
ENSSSCG00000015603	1	Sheep	NA	notsig	NA	notsig	NA	notsig	0.81	0.00713	NA	notsig
ENSSSCG00000015600	1	Goat	NA	notsig	NA	notsig	NA	notsig	NA	notsig	-2.79	0.00422
ENSSSCG00000015599	1	Goat	NA	notsig	NA	notsig	NA	notsig	NA	notsig	-0.48	0.0357
ENSSSCG00000015597	1	Cattly/yak	NA	notsig	-0.6	0.037	NA	notsig	NA	notsig	NA	notsig
ENSSSCG00000015590	1	Goat	NA	notsig	NA	notsig	NA	notsig	NA	notsig	-0.89	0.00263
ENSSSCG00000015589	1	Goat	NA	notsig	NA	notsig	NA	notsig	NA	notsig	2.67	0.0328
ENSSSCG00000015588	1	Goat	NA	notsig	NA	notsig	NA	notsig	NA	notsig	-0.53	0.0262
ENSSSCG00000015581	1	Pig	NA	notsig	NA	notsig	-1.67	0.00262	NA	notsig	NA	notsig
ENSSSCG00000015570	1	Goat	NA	notsig	NA	notsig	NA	notsig	NA	notsig	-0.77	0.00566
ENSSSCG00000015569	1	Goat	NA	notsig	NA	notsig	NA	notsig	NA	notsig	-0.79	0.0152
ENSSSCG00000015558	1	Sheep	NA	notsig	NA	notsig	NA	notsig	-0.77	0.00805	NA	notsig
ENSSSCG00000015555	1	Goat	NA	notsig	NA	notsig	NA	notsig	NA	notsig	-0.69	0.00176
ENSSSCG00000015551	1	Chicken	0.98	0.002	NA	notsig	NA	notsig	NA	notsig	NA	notsig
ENSSSCG00000015550	1	Cattly/yak	NA	notsig	-1.54	0.000877	NA	notsig	NA	notsig	NA	notsig
ENSSSCG00000015545	1	Cattly/yak	NA	notsig	-1.45	0.000877	NA	notsig	NA	notsig	NA	notsig
ENSSSCG00000015535	1	Cattly/yak	NA	notsig	0.59	0.0295	NA	notsig	NA	notsig	NA	notsig
ENSSSCG00000015530	1	Goat	NA	notsig	NA	notsig	NA	notsig	NA	notsig	0.48	0.0422
ENSSSCG00000015522	1	Goat	NA	notsig	NA	notsig	NA	notsig	NA	notsig	-0.83	0.0429
ENSSSCG00000015512	1	Pig	NA	notsig	NA	notsig	2.52	0.00262	NA	notsig	NA	notsig
ENSSSCG00000015480	1	Chicken	0.72	0.0211	NA	notsig	NA	notsig	NA	notsig	NA	notsig
ENSSSCG00000015474	1	Cattly/yak	NA	notsig	1.03	0.000877	NA	notsig	NA	notsig	NA	notsig
ENSSSCG00000015473	1	Goat	NA	notsig	NA	notsig	NA	notsig	NA	notsig	0.96	0.000423
ENSSSCG00000015453	1	Goat	NA	notsig	NA	notsig	NA	notsig	NA	notsig	0.59	0.0146
ENSSSCG00000015444	1	Goat	NA	notsig	NA	notsig	NA	notsig	NA	notsig	-0.84	0.00235
ENSSSCG00000015432	1	Goat	NA	notsig	NA	notsig	NA	notsig	NA	notsig	-0.68	0.0384
ENSSSCG00000015430	1	Sheep	NA	notsig	NA	notsig	NA	notsig	-0.67	0.0439	NA	notsig
ENSSSCG00000015414	1	Goat	NA	notsig	NA	notsig	NA	notsig	NA	notsig	-0.67	0.0204
ENSSSCG00000015410	1	Goat	NA	notsig	NA	notsig	NA	notsig	NA	notsig	-1.13	0.00263
ENSSSCG00000015380	1	Goat	NA	notsig	NA	notsig	NA	notsig	NA	notsig	-0.95	0.000423
ENSSSCG00000015363	1	Chicken	0.77	0.00357	NA	notsig	NA	notsig	NA	notsig	NA	notsig
ENSSSCG00000015362	1	Goat	NA	notsig	NA	notsig	NA	notsig	NA	notsig	0.89	0.00235
ENSSSCG00000015353	1	Goat	NA	notsig	NA	notsig	NA	notsig	NA	notsig	-1.56	0.000423
ENSSSCG00000015348	1	Goat	NA	notsig	NA	notsig	NA	notsig	NA	notsig	-2.96	0.00344
ENSSSCG00000015342	1	Sheep	NA	notsig	NA	notsig	NA	notsig	1.14	0.0156	NA	notsig
ENSSSCG00000015318	1	Goat	NA	notsig	NA	notsig	NA	notsig	NA	notsig	-0.65	0.0497
ENSSSCG00000015315	1	Goat	NA	notsig	NA	notsig	NA	notsig	NA	notsig	0.91	0.000423
ENSSSCG00000015314	1	Sheep	NA	notsig	NA	notsig	NA	notsig	0.86	0.00445	NA	notsig
ENSSSCG00000015287	1	Chicken	-0.67	0.0361	NA	notsig	NA	notsig	NA	notsig	NA	notsig
ENSSSCG00000015286	1	Sheep	NA	notsig	NA	notsig	NA	notsig	-0.65	0.0273	NA	notsig
ENSSSCG00000015283	1	Sheep	NA	notsig	NA	notsig	NA	notsig	-0.66	0.0293	NA	notsig
ENSSSCG00000015276	1	Cattly/yak	NA	notsig	-0.74	0.00738	NA	notsig	NA	notsig	NA	notsig
ENSSSCG00000015247	1	Sheep	NA	notsig	NA	notsig	NA	notsig	-0.78	0.0143	NA	notsig
ENSSSCG00000015246	1	Goat	NA	notsig	NA	notsig	NA	notsig	NA	notsig	-0.53	0.0247
ENSSSCG00000015241	1	Cattly/yak	NA	notsig	-1.07	0.000877	NA	notsig	NA	notsig	NA	notsig
ENSSSCG00000015232	1	Cattly/yak	NA	notsig	0.86	0.0248	NA	notsig	NA	notsig	NA	notsig
ENSSSCG00000015137	1	Chicken	-1.26	0.0351	NA	notsig	NA	notsig	NA	notsig	NA	notsig
ENSSSCG00000015136	1	Sheep	NA	notsig	NA	notsig	NA	notsig	-1.63	0.0096	NA	notsig
ENSSSCG00000015117	1	Cattly/yak	NA	notsig	0.61	0.0468	NA	notsig	NA	notsig	NA	notsig
ENSSSCG00000015116	1	Goat	NA	notsig	NA	notsig	NA	notsig	NA	notsig	-0.5	0.0302
ENSSSCG00000015114	1	Sheep	NA	notsig	NA	notsig	NA	notsig	-1.25	0.000467	NA	notsig
ENSSSCG00000015110	1	Sheep	NA	notsig	NA	notsig	NA	notsig	-0.8	0.0223	NA	notsig
ENSSSCG00000015108	1	Sheep	NA	notsig	NA	notsig	NA	notsig	0.62	0.0435	NA	notsig
ENSSSCG00000015105	1	Goat	NA	notsig	NA	notsig	NA	notsig	NA	notsig	0.52	0.0324
ENSSSCG00000015091	1	Cattly/yak	NA	notsig	-0.61	0.0338	NA	notsig	NA	notsig	NA	notsig
ENSSSCG00000015089	1	Chicken	-1.39	0.0175	NA	notsig	NA	notsig	NA	notsig	NA	notsig
ENSSSCG00000015086	1	Pig	NA	notsig	NA	notsig	-1.21	0.0477	NA	notsig	NA	notsig
ENSSSCG00000015079	1	Goat	NA	notsig	NA	notsig	NA	notsig	NA	notsig	-0.76	0.000423
ENSSSCG00000015077	1	Goat	NA	notsig	NA	notsig	NA	notsig	NA	notsig	-0.5	0.0331
ENSSSCG00000015073	1	Chicken	-0.76	0.0184	NA	notsig	NA	notsig	NA	notsig	NA	notsig
ENSSSCG00000015066	1	Goat	NA	notsig	NA	notsig	NA	notsig	NA	notsig	0.49	0.0363
ENSSSCG00000015063	1	Goat	NA	notsig	NA	notsig	NA	notsig	NA	notsig	0.57	0.0128
ENSSSCG00000015047	1	Goat	NA	notsig	NA	notsig	NA	notsig	NA	notsig	1.33	0.000423
ENSSSCG00000015045	1	Goat	NA	notsig	NA	notsig	NA	notsig	NA	notsig	-2.31	0.000799
ENSSSCG00000015036	1	Sheep	NA	notsig	NA	notsig	NA	notsig	-2.1	0.000467	NA	notsig
ENSSSCG00000015034	1	Goat	NA	notsig	NA	notsig	NA	notsig	NA	notsig	0.64	0.00497
ENSSSCG00000015016	1	Pig	NA	notsig	NA	notsig	-2.84	0.0146	NA	notsig	NA	notsig
ENSSSCG00000015009	1	Cattly/yak	NA	notsig	0.81	0.000877	NA	notsig	NA	notsig	NA	notsig
ENSSSCG00000015002	1	Cattly/yak	NA	notsig	-0.97	0.0258	NA	notsig	NA	notsig	NA	notsig
ENSSSCG00000014976	1	Goat	NA	notsig	NA	notsig	NA	notsig	NA	notsig	-0.81	0.00396
ENSSSCG00000014960	1	Sheep	NA	notsig	NA	notsig	NA	notsig	-0.71	0.018	NA	notsig
ENSSSCG00000014948	1	Sheep	NA	notsig	NA	notsig	NA	notsig	0.92	0.0031	NA	notsig
ENSSSCG00000014934	1	Sheep	NA	notsig	NA	notsig	NA	notsig	-0.63	0.0384	NA	notsig
ENSSSCG00000014933	1	Cattly/yak	NA	notsig	1.23	0.000877	NA	notsig	NA	notsig	NA	notsig
ENSSSCG00000014927	1	Chicken	-1.32	0.005	NA	notsig	NA	notsig	NA	notsig	NA	notsig
ENSSSCG00000014924	1	Sheep	NA	notsig	NA	notsig	NA	notsig	1.64	0.000467	NA	notsig
ENSSSCG00000014909	1	Sheep	NA	notsig	NA	notsig	NA	notsig	-0.88	0.00366	NA	notsig
ENSSSCG00000014894	1	Sheep	NA	notsig	NA	notsig	NA	notsig	-2.51	0.000467	NA	notsig
ENSSSCG00000014883	1	Sheep	NA	notsig	NA	notsig	NA	notsig	1.36	0.000467	NA	notsig
ENSSSCG00000014878	1	Goat	NA	notsig	NA	notsig	NA	notsig	NA	notsig	-0.83	0.000423
ENSSSCG00000014868	1	Sheep	NA	notsig	NA	notsig	NA	notsig	-0.74	0.0158	NA	notsig
ENSSSCG00000014865	1	Goat	NA	notsig	NA	notsig	NA	notsig	NA	notsig	0.58	0.0114
ENSSSCG00000014840	1	Cattly/yak	NA	notsig	1.4	0.0129	NA	notsig	NA	notsig	NA	notsig
ENSSSCG00000014832	1	Chicken	-1.19	0.0361	NA	notsig	NA	notsig	NA	notsig	NA	notsig
ENSSSCG00000014821	1	Sheep	NA	notsig	NA	notsig	NA	notsig	-0.92	0.0307	NA	notsig
ENSSSCG00000014820	1	Goat	NA	notsig	NA	notsig	NA	notsig	NA	notsig	-0.92	0.000423
ENSSSCG00000014811	1	Chicken	-1.24	0.005	NA	notsig	NA	notsig	NA	notsig	NA	notsig
ENSSSCG00000014804	1	Goat	NA	notsig	NA	notsig	NA	notsig	NA	notsig	0.7	0.00591
ENSSSCG00000014792	1	Goat	NA	notsig	NA	notsig	NA	notsig	NA	notsig	-0.88	0.000423
ENSSSCG00000014633	1	Goat	NA	notsig	NA	notsig	NA	notsig	NA	notsig	0.81	0.0108
ENSSSCG00000014627	1	Goat	NA	notsig	NA	notsig	NA	notsig	NA	notsig	0.56	0.0137
ENSSSCG00000014626	1	Pig	NA	notsig	NA	notsig	1.68	0.00262	NA	notsig	NA	notsig
ENSSSCG00000014625	1	Sheep	NA	notsig	NA	notsig	NA	notsig	-0.68	0.0256	NA	notsig
ENSSSCG00000014580	1	Pig	NA	notsig	NA	notsig	-1.1	0.00651	NA	notsig	NA	notsig
ENSSSCG00000014575	1	Goat	NA	notsig	NA	notsig	NA	notsig	NA	notsig	-1.42	0.000423
ENSSSCG00000014570	1	Goat	NA	notsig	NA	notsig	NA	notsig	NA	notsig	-2.3	0.00206
ENSSSCG00000014439	1	Sheep	NA	notsig	NA	notsig	NA	notsig	0.73	0.0423	NA	notsig
ENSSSCG00000014437	1	Sheep	NA	notsig	NA	notsig	NA	notsig	-1.19	0.0135	NA	notsig
ENSSSCG00000014395	1	Goat	NA	notsig	NA	notsig	NA	notsig	NA	notsig	-0.92	0.000423
ENSSSCG00000014391	1	Goat	NA	notsig	NA	notsig	NA	notsig	NA	notsig	-1.12	0.000423
ENSSSCG00000014388	1	Sheep	NA	notsig	NA	notsig	NA	notsig	1	0.000856	NA	notsig
ENSSSCG00000014349	1	Goat	NA	notsig	NA	notsig	NA	notsig	NA	notsig	-1.26	0.0066
ENSSSCG00000014328	1	Chicken	1.22	0.00989	NA	notsig	NA	notsig	NA	notsig	NA	notsig
ENSSSCG00000014326	1	Pig	NA	notsig	NA	notsig	-1.9	0.00262	NA	notsig	NA	notsig
ENSSSCG00000014316	1	Goat	NA	notsig	NA	notsig	NA	notsig	NA	notsig	-1.07	0.000423
ENSSSCG00000014310	1	Cattly/yak	NA	notsig	3.34	0.000877	NA	notsig	NA	notsig	NA	notsig
ENSSSCG00000014305	1	Goat	NA	notsig	NA	notsig	NA	notsig	NA	notsig	0.68	0.00422
ENSSSCG00000014295	1	Goat	NA	notsig	NA	notsig	NA	notsig	NA	notsig	0.73	0.00145
ENSSSCG00000014293	1	Sheep	NA	notsig	NA	notsig	NA	notsig	-0.94	0.0299	NA	notsig
ENSSSCG00000014291	1	Sheep	NA	notsig	NA	notsig	NA	notsig	-0.82	0.00421	NA	notsig
ENSSSCG00000014290	1	Goat	NA	notsig	NA	notsig	NA	notsig	NA	notsig	1.12	0.000423
ENSSSCG00000014285	1	Goat	NA	notsig	NA	notsig	NA	notsig	NA	notsig	-0.88	0.000423
ENSSSCG00000014280	1	Goat	NA	notsig	NA	notsig	NA	notsig	NA	notsig	0.54	0.0195
ENSSSCG00000014262	1	Cattly/yak	NA	notsig	-2.98	0.000877	NA	notsig	NA	notsig	NA	notsig
ENSSSCG00000014258	1	Sheep	NA	notsig	NA	notsig	NA	notsig	0.77	0.00849	NA	notsig
ENSSSCG00000014255	1	Goat	NA	notsig	NA	notsig	NA	notsig	NA	notsig	-0.76	0.0137
ENSSSCG00000014242	1	Cattly/yak	NA	notsig	1.17	0.000877	NA	notsig	NA	notsig	NA	notsig
ENSSSCG00000014235	1	Goat	NA	notsig	NA	notsig	NA	notsig	NA	notsig	-2.33	0.000423
ENSSSCG00000014227	1	Goat	NA	notsig	NA	notsig	NA	notsig	NA	notsig	0.81	0.000799
ENSSSCG00000014223	1	Sheep	NA	notsig	NA	notsig	NA	notsig	0.79	0.0189	NA	notsig
ENSSSCG00000014220	1	Goat	NA	notsig	NA	notsig	NA	notsig	NA	notsig	0.83	0.000423
ENSSSCG00000014215	1	Sheep	NA	notsig	NA	notsig	NA	notsig	1.25	0.000467	NA	notsig
ENSSSCG00000014204	1	Sheep	NA	notsig	NA	notsig	NA	notsig	0.76	0.0116	NA	notsig
ENSSSCG00000014202	1	Goat	NA	notsig	NA	notsig	NA	notsig	NA	notsig	1.18	0.000423
ENSSSCG00000014195	1	Goat	NA	notsig	NA	notsig	NA	notsig	NA	notsig	0.71	0.00206
ENSSSCG00000014184	1	Goat	NA	notsig	NA	notsig	NA	notsig	NA	notsig	-1.23	0.000423
ENSSSCG00000014180	1	Sheep	NA	notsig	NA	notsig	NA	notsig	-1.77	0.000467	NA	notsig
ENSSSCG00000014173	1	Goat	NA	notsig	NA	notsig	NA	notsig	NA	notsig	-0.54	0.02
ENSSSCG00000014171	1	Sheep	NA	notsig	NA	notsig	NA	notsig	-0.69	0.0282	NA	notsig
ENSSSCG00000014157	1	Sheep	NA	notsig	NA	notsig	NA	notsig	-1.47	0.000467	NA	notsig
ENSSSCG00000014149	1	Sheep	NA	notsig	NA	notsig	NA	notsig	-0.76	0.0319	NA	notsig
ENSSSCG00000014127	1	Sheep	NA	notsig	NA	notsig	NA	notsig	-0.88	0.00894	NA	notsig
ENSSSCG00000014125	1	Goat	NA	notsig	NA	notsig	NA	notsig	NA	notsig	0.53	0.0234
ENSSSCG00000014100	1	Sheep	NA	notsig	NA	notsig	NA	notsig	1.03	0.000856	NA	notsig
ENSSSCG00000014098	1	Sheep	NA	notsig	NA	notsig	NA	notsig	0.89	0.021	NA	notsig
ENSSSCG00000014097	1	Goat	NA	notsig	NA	notsig	NA	notsig	NA	notsig	-1.1	0.000423
ENSSSCG00000014082	1	Goat	NA	notsig	NA	notsig	NA	notsig	NA	notsig	0.68	0.00176
ENSSSCG00000014080	1	Goat	NA	notsig	NA	notsig	NA	notsig	NA	notsig	0.63	0.00449
ENSSSCG00000014079	1	Goat	NA	notsig	NA	notsig	NA	notsig	NA	notsig	2.29	0.00114
ENSSSCG00000014074	1	Goat	NA	notsig	NA	notsig	NA	notsig	NA	notsig	0.58	0.00876
ENSSSCG00000014072	1	Sheep	NA	notsig	NA	notsig	NA	notsig	-1.85	0.000467	NA	notsig
ENSSSCG00000014067	1	Sheep	NA	notsig	NA	notsig	NA	notsig	-0.68	0.0368	NA	notsig
ENSSSCG00000014066	1	Goat	NA	notsig	NA	notsig	NA	notsig	NA	notsig	-0.94	0.000423
ENSSSCG00000014061	1	Cattly/yak	NA	notsig	0.81	0.0203	NA	notsig	NA	notsig	NA	notsig
ENSSSCG00000014058	1	Sheep	NA	notsig	NA	notsig	NA	notsig	0.73	0.0129	NA	notsig
ENSSSCG00000014049	1	Goat	NA	notsig	NA	notsig	NA	notsig	NA	notsig	4.09	0.00396
ENSSSCG00000014048	1	Sheep	NA	notsig	NA	notsig	NA	notsig	-1.1	0.018	NA	notsig
ENSSSCG00000014043	1	Sheep	NA	notsig	NA	notsig	NA	notsig	-0.94	0.000467	NA	notsig
ENSSSCG00000014041	1	Chicken	1.18	0.0368	NA	notsig	NA	notsig	NA	notsig	NA	notsig
ENSSSCG00000014034	1	Sheep	NA	notsig	NA	notsig	NA	notsig	-1.07	0.0156	NA	notsig
ENSSSCG00000014028	1	Goat	NA	notsig	NA	notsig	NA	notsig	NA	notsig	-0.78	0.000423
ENSSSCG00000014019	1	Sheep	NA	notsig	NA	notsig	NA	notsig	-0.81	0.0133	NA	notsig
ENSSSCG00000014017	1	Goat	NA	notsig	NA	notsig	NA	notsig	NA	notsig	0.51	0.0281
ENSSSCG00000014014	1	Sheep	NA	notsig	NA	notsig	NA	notsig	-1.18	0.000467	NA	notsig
ENSSSCG00000014007	1	Sheep	NA	notsig	NA	notsig	NA	notsig	-0.99	0.00472	NA	notsig
ENSSSCG00000013989	1	Chicken	-0.98	0.0295	NA	notsig	NA	notsig	NA	notsig	NA	notsig
ENSSSCG00000013983	1	Sheep	NA	notsig	NA	notsig	NA	notsig	-0.88	0.0196	NA	notsig
ENSSSCG00000013938	1	Sheep	NA	notsig	NA	notsig	NA	notsig	-0.61	0.0417	NA	notsig
ENSSSCG00000013931	1	Sheep	NA	notsig	NA	notsig	NA	notsig	-1.33	0.000467	NA	notsig
ENSSSCG00000013919	1	Goat	NA	notsig	NA	notsig	NA	notsig	NA	notsig	-0.64	0.0192
ENSSSCG00000013911	1	Goat	NA	notsig	NA	notsig	NA	notsig	NA	notsig	-1.87	0.000423
ENSSSCG00000013901	1	Goat	NA	notsig	NA	notsig	NA	notsig	NA	notsig	0.68	0.00449
ENSSSCG00000013900	1	Goat	NA	notsig	NA	notsig	NA	notsig	NA	notsig	-0.63	0.00566
ENSSSCG00000013896	1	Goat	NA	notsig	NA	notsig	NA	notsig	NA	notsig	1.12	0.000423
ENSSSCG00000013894	1	Chicken	-1.37	0.0486	NA	notsig	NA	notsig	NA	notsig	NA	notsig
ENSSSCG00000013888	1	Chicken	-1.54	0.002	NA	notsig	NA	notsig	NA	notsig	NA	notsig
ENSSSCG00000013864	1	Sheep	NA	notsig	NA	notsig	NA	notsig	-1.41	0.00571	NA	notsig
ENSSSCG00000013848	1	Sheep	NA	notsig	NA	notsig	NA	notsig	-0.59	0.0476	NA	notsig
ENSSSCG00000013728	1	Goat	NA	notsig	NA	notsig	NA	notsig	NA	notsig	0.5	0.0349
ENSSSCG00000013659	1	Sheep	NA	notsig	NA	notsig	NA	notsig	-0.8	0.00525	NA	notsig
ENSSSCG00000013601	1	Goat	NA	notsig	NA	notsig	NA	notsig	NA	notsig	0.63	0.0193
ENSSSCG00000013585	1	Sheep	NA	notsig	NA	notsig	NA	notsig	-0.81	0.0139	NA	notsig
ENSSSCG00000013573	1	Sheep	NA	notsig	NA	notsig	NA	notsig	1.27	0.000467	NA	notsig
ENSSSCG00000013572	1	Sheep	NA	notsig	NA	notsig	NA	notsig	-1.03	0.000467	NA	notsig
ENSSSCG00000013570	1	Goat	NA	notsig	NA	notsig	NA	notsig	NA	notsig	0.57	0.0102
ENSSSCG00000013569	1	Goat	NA	notsig	NA	notsig	NA	notsig	NA	notsig	1.01	0.000423
ENSSSCG00000013553	1	Pig	NA	notsig	NA	notsig	-0.89	0.0171	NA	notsig	NA	notsig
ENSSSCG00000013524	1	Sheep	NA	notsig	NA	notsig	NA	notsig	0.91	0.00158	NA	notsig
ENSSSCG00000013517	1	Pig	NA	notsig	NA	notsig	-1.48	0.00469	NA	notsig	NA	notsig
ENSSSCG00000013514	1	Sheep	NA	notsig	NA	notsig	NA	notsig	-2.58	0.0261	NA	notsig
ENSSSCG00000013511	1	Goat	NA	notsig	NA	notsig	NA	notsig	NA	notsig	0.47	0.049
ENSSSCG00000013510	1	Cattly/yak	NA	notsig	0.59	0.038	NA	notsig	NA	notsig	NA	notsig
ENSSSCG00000013492	1	Sheep	NA	notsig	NA	notsig	NA	notsig	-0.97	0.00223	NA	notsig
ENSSSCG00000013489	1	Sheep	NA	notsig	NA	notsig	NA	notsig	-1.02	0.000467	NA	notsig
ENSSSCG00000013465	1	Pig	NA	notsig	NA	notsig	-1.49	0.0421	NA	notsig	NA	notsig
ENSSSCG00000013463	1	Sheep	NA	notsig	NA	notsig	NA	notsig	1.14	0.000467	NA	notsig
ENSSSCG00000013460	1	Sheep	NA	notsig	NA	notsig	NA	notsig	0.75	0.0151	NA	notsig
ENSSSCG00000013457	1	Sheep	NA	notsig	NA	notsig	NA	notsig	-1.18	0.000467	NA	notsig
ENSSSCG00000013453	1	Cattly/yak	NA	notsig	0.61	0.034	NA	notsig	NA	notsig	NA	notsig
ENSSSCG00000013442	1	Goat	NA	notsig	NA	notsig	NA	notsig	NA	notsig	0.85	0.000423
ENSSSCG00000013431	1	Goat	NA	notsig	NA	notsig	NA	notsig	NA	notsig	0.47	0.0408
ENSSSCG00000013410	1	Cattly/yak	NA	notsig	1.19	0.000877	NA	notsig	NA	notsig	NA	notsig
ENSSSCG00000013405	1	Sheep	NA	notsig	NA	notsig	NA	notsig	-0.81	0.0413	NA	notsig
ENSSSCG00000013403	1	Cattly/yak	NA	notsig	0.67	0.0156	NA	notsig	NA	notsig	NA	notsig
ENSSSCG00000013383	1	Sheep	NA	notsig	NA	notsig	NA	notsig	0.75	0.012	NA	notsig
ENSSSCG00000013380	1	Sheep	NA	notsig	NA	notsig	NA	notsig	1.01	0.00252	NA	notsig
ENSSSCG00000013338	1	Sheep	NA	notsig	NA	notsig	NA	notsig	1.4	0.0019	NA	notsig
ENSSSCG00000013327	1	Goat	NA	notsig	NA	notsig	NA	notsig	NA	notsig	-0.84	0.0177
ENSSSCG00000013315	1	Sheep	NA	notsig	NA	notsig	NA	notsig	1.33	0.000467	NA	notsig
ENSSSCG00000013313	1	Goat	NA	notsig	NA	notsig	NA	notsig	NA	notsig	-0.88	0.00235
ENSSSCG00000013312	1	Cattly/yak	NA	notsig	0.55	0.0491	NA	notsig	NA	notsig	NA	notsig
ENSSSCG00000013301	1	Cattly/yak	NA	notsig	-0.7	0.0145	NA	notsig	NA	notsig	NA	notsig
ENSSSCG00000013300	1	Goat	NA	notsig	NA	notsig	NA	notsig	NA	notsig	-2.28	0.000423
ENSSSCG00000013299	1	Sheep	NA	notsig	NA	notsig	NA	notsig	1.2	0.000467	NA	notsig
ENSSSCG00000013294	1	Sheep	NA	notsig	NA	notsig	NA	notsig	-1.3	0.000467	NA	notsig
ENSSSCG00000013293	1	Cattly/yak	NA	notsig	-0.86	0.00162	NA	notsig	NA	notsig	NA	notsig
ENSSSCG00000013286	1	Goat	NA	notsig	NA	notsig	NA	notsig	NA	notsig	#NAME?	0.000423
ENSSSCG00000013277	1	Goat	NA	notsig	NA	notsig	NA	notsig	NA	notsig	-1.45	0.000423
ENSSSCG00000013273	1	Cattly/yak	NA	notsig	1.15	0.00162	NA	notsig	NA	notsig	NA	notsig
ENSSSCG00000013269	1	Cattly/yak	NA	notsig	0.8	0.0125	NA	notsig	NA	notsig	NA	notsig
ENSSSCG00000013267	1	Goat	NA	notsig	NA	notsig	NA	notsig	NA	notsig	0.69	0.00317
ENSSSCG00000013266	1	Sheep	NA	notsig	NA	notsig	NA	notsig	-0.91	0.00223	NA	notsig
ENSSSCG00000013263	1	Sheep	NA	notsig	NA	notsig	NA	notsig	-1.28	0.0151	NA	notsig
ENSSSCG00000013262	1	Sheep	NA	notsig	NA	notsig	NA	notsig	-0.94	0.00123	NA	notsig
ENSSSCG00000013257	1	Goat	NA	notsig	NA	notsig	NA	notsig	NA	notsig	-0.52	0.0263
ENSSSCG00000013252	1	Goat	NA	notsig	NA	notsig	NA	notsig	NA	notsig	1.39	0.000423
ENSSSCG00000013232	1	Sheep	NA	notsig	NA	notsig	NA	notsig	0.81	0.0116	NA	notsig
ENSSSCG00000013229	1	Goat	NA	notsig	NA	notsig	NA	notsig	NA	notsig	0.64	0.00396
ENSSSCG00000013178	1	Sheep	NA	notsig	NA	notsig	NA	notsig	-0.63	0.0365	NA	notsig
ENSSSCG00000013145	1	Sheep	NA	notsig	NA	notsig	NA	notsig	-2.44	0.000467	NA	notsig
ENSSSCG00000013119	1	Cattly/yak	NA	notsig	1.05	0.000877	NA	notsig	NA	notsig	NA	notsig
ENSSSCG00000013118	1	Cattly/yak	NA	notsig	0.9	0.000877	NA	notsig	NA	notsig	NA	notsig
ENSSSCG00000013115	1	Chicken	-1.3	0.0318	NA	notsig	NA	notsig	NA	notsig	NA	notsig
ENSSSCG00000013093	1	Goat	NA	notsig	NA	notsig	NA	notsig	NA	notsig	-2.82	0.000423
ENSSSCG00000013083	1	Sheep	NA	notsig	NA	notsig	NA	notsig	-0.64	0.037	NA	notsig
ENSSSCG00000013079	1	Chicken	-1.54	0.002	NA	notsig	NA	notsig	NA	notsig	NA	notsig
ENSSSCG00000013065	1	Goat	NA	notsig	NA	notsig	NA	notsig	NA	notsig	1.88	0.000423
ENSSSCG00000012918	1	Sheep	NA	notsig	NA	notsig	NA	notsig	-0.75	0.0118	NA	notsig
ENSSSCG00000012889	1	Sheep	NA	notsig	NA	notsig	NA	notsig	0.7	0.0384	NA	notsig
ENSSSCG00000012883	1	Goat	NA	notsig	NA	notsig	NA	notsig	NA	notsig	inf	0.00145
ENSSSCG00000012874	1	Sheep	NA	notsig	NA	notsig	NA	notsig	0.98	0.0153	NA	notsig
ENSSSCG00000012854	1	Goat	NA	notsig	NA	notsig	NA	notsig	NA	notsig	0.75	0.00145
ENSSSCG00000012853	1	Goat	NA	notsig	NA	notsig	NA	notsig	NA	notsig	1.75	0.000423
ENSSSCG00000012849	1	Goat	NA	notsig	NA	notsig	NA	notsig	NA	notsig	-0.89	0.0418
ENSSSCG00000012847	1	Goat	NA	notsig	NA	notsig	NA	notsig	NA	notsig	0.83	0.000423
ENSSSCG00000012846	1	Goat	NA	notsig	NA	notsig	NA	notsig	NA	notsig	1.03	0.00793
ENSSSCG00000012843	1	Goat	NA	notsig	NA	notsig	NA	notsig	NA	notsig	-1.9	0.01
ENSSSCG00000012841	1	Cattly/yak	NA	notsig	0.87	0.000877	NA	notsig	NA	notsig	NA	notsig
ENSSSCG00000012833	1	Sheep	NA	notsig	NA	notsig	NA	notsig	1.26	0.012	NA	notsig
[truncated: 1,082 more rows]

## Sheet: Liver
Shared and unique DE genes within liver among five vertebrates
Gene id	Vetebrate number	Species	Chicken		Cattle/yak		Pig		Sheep		Goat
			Fold change	FDR	Fold change	FDR	Fold change	FDR	Fold change	FDR	Fold change	FDR
ENSSSCG00000014336	5	Chicken,Cattly/yak,Pig,Sheep,Goat	2	0.00212	-1.52	0.00158	-1.03	0.0147	1.27	0.0331	-2.08	0.0018
ENSSSCG00000005970	5	Chicken,Cattly/yak,Pig,Sheep,Goat	3.54	0.00212	-1.32	0.00508	1.13	0.00319	2.53	0.00467	1.94	0.0033
ENSSSCG00000027372	4	Chicken,Cattly/yak,Pig,Goat	-1.16	0.0245	-1.35	0.00399	-0.72	0.0473	NA	notsig	-1.79	0.0018
ENSSSCG00000022689	4	Cattly/yak,Pig,Sheep,Goat	NA	notsig	2.21	0.00158	-1.45	0.00184	1.32	0.0164	-2.72	0.0018
ENSSSCG00000021386	4	Cattly/yak,Pig,Sheep,Goat	NA	notsig	-1.2	0.00508	0.79	0.0365	2.66	0.00467	2.35	0.00815
ENSSSCG00000016872	4	Cattly/yak,Pig,Sheep,Goat	NA	notsig	-0.92	0.0191	1.67	0.00184	1.52	0.00467	1.99	0.0018
ENSSSCG00000014080	4	Chicken,Pig,Sheep,Goat	1.48	0.00212	NA	notsig	1.67	0.00184	1.31	0.0107	1.19	0.0497
ENSSSCG00000008857	4	Chicken,Cattly/yak,Pig,Goat	1.24	0.00212	-1.13	0.0131	1.75	0.00184	NA	notsig	1.88	0.0199
ENSSSCG00000008237	4	Chicken,Pig,Sheep,Goat	1.81	0.00212	NA	notsig	1.05	0.0072	-1.32	0.0372	1.08	0.0448
ENSSSCG00000004454	4	Chicken,Cattly/yak,Pig,Goat	0.68	0.0427	-2.24	0.00508	2.01	0.00184	NA	notsig	-3.21	0.0018
ENSSSCG00000004401	4	Chicken,Cattly/yak,Pig,Goat	2.89	0.00212	-1.45	0.00158	1.07	0.00432	NA	notsig	2.05	0.0018
ENSSSCG00000003669	4	Cattly/yak,Pig,Sheep,Goat	NA	notsig	1.97	0.00158	-1.34	0.00184	-2.19	0.00467	-5.56	0.0018
ENSSSCG00000030165	3	Chicken,Cattly/yak,Goat	0.89	0.0286	0.99	0.0472	NA	notsig	NA	notsig	-1.77	0.0214
ENSSSCG00000029606	3	Chicken,Cattly/yak,Sheep	2.54	0.00212	-1.93	0.00158	NA	notsig	2.22	0.00467	NA	notsig
ENSSSCG00000026547	3	Cattly/yak,Sheep,Goat	NA	notsig	-2.39	0.00158	NA	notsig	-1.36	0.0372	-2.03	0.0018
ENSSSCG00000024596	3	Cattly/yak,Pig,Goat	NA	notsig	3.21	0.00158	-2.77	0.00184	NA	notsig	-4.75	0.0018
ENSSSCG00000023609	3	Cattly/yak,Pig,Goat	NA	notsig	2.54	0.00158	-1.24	0.0118	NA	notsig	-2.03	0.0018
ENSSSCG00000021938	3	Chicken,Cattly/yak,Goat	-0.95	0.0238	1.01	0.0169	NA	notsig	NA	notsig	1.67	0.0018
ENSSSCG00000021181	3	Chicken,Sheep,Goat	1.59	0.00212	NA	notsig	NA	notsig	1.57	0.00759	1.44	0.0018
ENSSSCG00000017887	3	Cattly/yak,Sheep,Goat	NA	notsig	-1.03	0.0377	NA	notsig	-1.51	0.0277	-3.61	0.0018
ENSSSCG00000017561	3	Pig,Sheep,Goat	NA	notsig	NA	notsig	1.02	0.009	1.87	0.00467	1.11	0.0156
ENSSSCG00000016892	3	Cattly/yak,Pig,Sheep	NA	notsig	2.55	0.00158	1.51	0.00184	1.71	0.0186	NA	notsig
ENSSSCG00000016613	3	Chicken,Pig,Goat	-1.15	0.00212	NA	notsig	-1.77	0.00184	NA	notsig	-1.23	0.0033
ENSSSCG00000016420	3	Cattly/yak,Sheep,Goat	NA	notsig	1.64	0.00158	NA	notsig	1.98	0.00467	2.32	0.0018
ENSSSCG00000015618	3	Chicken,Cattly/yak,Pig	-1.47	0.00212	-2.04	0.00718	2.87	0.00184	NA	notsig	NA	notsig
ENSSSCG00000015068	3	Pig,Sheep,Goat	NA	notsig	NA	notsig	-2.71	0.00184	-3.48	0.00467	-6.75	0.0018
ENSSSCG00000015067	3	Chicken,Sheep,Goat	1.09	0.00212	NA	notsig	NA	notsig	-1.71	0.00759	-2.27	0.0018
ENSSSCG00000015039	3	Cattly/yak,Pig,Goat	NA	notsig	1.98	0.00158	0.86	0.0147	NA	notsig	2.21	0.0018
ENSSSCG00000014871	3	Chicken,Pig,Sheep	-3.28	0.00212	NA	notsig	3.15	0.00184	3.31	0.00467	NA	notsig
ENSSSCG00000014436	3	Chicken,Cattly/yak,Sheep	-1.67	0.00212	1.34	0.00285	NA	notsig	-1.7	0.0259	NA	notsig
ENSSSCG00000014242	3	Cattly/yak,Pig,Goat	NA	notsig	-1.45	0.00158	-0.89	0.032	NA	notsig	1.36	0.0018
ENSSSCG00000013349	3	Chicken,Pig,Goat	1.13	0.00212	NA	notsig	1.1	0.00184	NA	notsig	2.39	0.0018
ENSSSCG00000012651	3	Cattly/yak,Pig,Goat	NA	notsig	1.75	0.00158	-1.19	0.00811	NA	notsig	1.94	0.0018
ENSSSCG00000012050	3	Cattly/yak,Sheep,Goat	NA	notsig	2.02	0.00158	NA	notsig	-1.35	0.0186	-2.21	0.0018
ENSSSCG00000011133	3	Cattly/yak,Pig,Goat	NA	notsig	2.2	0.00158	-0.98	0.0177	NA	notsig	-1.27	0.00699
ENSSSCG00000009755	3	Chicken,Pig,Goat	1.04	0.00525	NA	notsig	0.77	0.032	NA	notsig	1.58	0.0269
ENSSSCG00000009334	3	Chicken,Cattly/yak,Goat	0.87	0.017	-1.52	0.00158	NA	notsig	NA	notsig	-2.23	0.0018
ENSSSCG00000009144	3	Chicken,Pig,Goat	-1.69	0.00212	NA	notsig	-1.3	0.00184	NA	notsig	1.81	0.0018
ENSSSCG00000008648	3	Cattly/yak,Pig,Goat	NA	notsig	-3.17	0.00158	-1.9	0.00184	NA	notsig	-6.32	0.0018
ENSSSCG00000008624	3	Cattly/yak,Pig,Goat	NA	notsig	1.38	0.00158	0.83	0.0209	NA	notsig	-2.16	0.0018
ENSSSCG00000008013	3	Chicken,Cattly/yak,Sheep	0.66	0.0457	-2.44	0.00158	NA	notsig	-1.63	0.00467	NA	notsig
ENSSSCG00000007748	3	Pig,Sheep,Goat	NA	notsig	NA	notsig	1.99	0.00184	2.66	0.00467	2.06	0.0018
ENSSSCG00000006337	3	Chicken,Sheep,Goat	2.27	0.00212	NA	notsig	NA	notsig	1.32	0.0308	1.23	0.0199
ENSSSCG00000005965	3	Cattly/yak,Pig,Goat	NA	notsig	2.15	0.00158	-1.34	0.00184	NA	notsig	-2.32	0.0018
ENSSSCG00000005636	3	Cattly/yak,Pig,Goat	NA	notsig	1.33	0.00399	-0.9	0.0131	NA	notsig	-2.22	0.0018
ENSSSCG00000005287	3	Cattly/yak,Pig,Sheep	NA	notsig	-1.29	0.00158	1.05	0.00632	1.29	0.0385	NA	notsig
ENSSSCG00000005222	3	Chicken,Cattly/yak,Pig	0.91	0.00384	1.23	0.00285	0.83	0.03	NA	notsig	NA	notsig
ENSSSCG00000003463	3	Chicken,Cattly/yak,Pig	0.87	0.00657	1.15	0.00399	0.91	0.0204	NA	notsig	NA	notsig
ENSSSCG00000002754	3	Chicken,Pig,Goat	1.01	0.00212	NA	notsig	-0.84	0.0215	NA	notsig	1.25	0.0033
ENSSSCG00000002686	3	Pig,Sheep,Goat	NA	notsig	NA	notsig	2.19	0.00184	1.74	0.00467	1.76	0.00582
ENSSSCG00000002515	3	Chicken,Pig,Goat	0.86	0.0102	NA	notsig	1.14	0.00184	NA	notsig	-1.44	0.0018
ENSSSCG00000002375	3	Cattly/yak,Pig,Goat	NA	notsig	3.8	0.00158	-1.22	0.00184	NA	notsig	-1.61	0.0252
ENSSSCG00000001555	3	Cattly/yak,Sheep,Goat	NA	notsig	-1.44	0.00802	NA	notsig	-2.76	0.00467	-1.23	0.0461
ENSSSCG00000030318	2	Chicken,Pig	0.64	0.0434	NA	notsig	0.97	0.0105	NA	notsig	NA	notsig
ENSSSCG00000030150	2	Pig,Sheep	NA	notsig	NA	notsig	1.44	0.00184	2.1	0.00467	NA	notsig
ENSSSCG00000029849	2	Pig,Goat	NA	notsig	NA	notsig	-0.84	0.0256	NA	notsig	-1.27	0.00582
ENSSSCG00000029790	2	Chicken,Cattly/yak	0.7	0.0432	1.44	0.00158	NA	notsig	NA	notsig	NA	notsig
ENSSSCG00000029275	2	Cattly/yak,Goat	NA	notsig	1.11	0.00802	NA	notsig	NA	notsig	-1.55	0.0018
ENSSSCG00000028437	2	Cattly/yak,Goat	NA	notsig	2.46	0.00158	NA	notsig	NA	notsig	2.53	0.0018
ENSSSCG00000028322	2	Cattly/yak,Goat	NA	notsig	2.45	0.00158	NA	notsig	NA	notsig	-2.59	0.0018
ENSSSCG00000028245	2	Cattly/yak,Pig	NA	notsig	1.28	0.00158	-1.15	0.00184	NA	notsig	NA	notsig
ENSSSCG00000027827	2	Cattly/yak,Pig	NA	notsig	1.15	0.00158	0.83	0.0251	NA	notsig	NA	notsig
ENSSSCG00000027745	2	Pig,Goat	NA	notsig	NA	notsig	-1.69	0.0251	NA	notsig	-2.81	0.0018
ENSSSCG00000027489	2	Cattly/yak,Goat	NA	notsig	1.31	0.00158	NA	notsig	NA	notsig	-1.45	0.0093
ENSSSCG00000027423	2	Chicken,Goat	1.22	0.00212	NA	notsig	NA	notsig	NA	notsig	1.12	0.0174
ENSSSCG00000027396	2	Cattly/yak,Goat	NA	notsig	1.25	0.00158	NA	notsig	NA	notsig	-1.43	0.00582
ENSSSCG00000027275	2	Chicken,Sheep	0.99	0.00212	NA	notsig	NA	notsig	2.45	0.0499	NA	notsig
ENSSSCG00000026990	2	Chicken,Pig	0.67	0.0421	NA	notsig	1.17	0.00184	NA	notsig	NA	notsig
ENSSSCG00000026877	2	Chicken,Pig	0.78	0.00657	NA	notsig	1.33	0.00184	NA	notsig	NA	notsig
ENSSSCG00000026297	2	Pig,Sheep	NA	notsig	NA	notsig	1.46	0.00184	1.55	0.00467	NA	notsig
ENSSSCG00000026123	2	Chicken,Pig	2.34	0.00657	NA	notsig	1.51	0.00184	NA	notsig	NA	notsig
ENSSSCG00000026092	2	Chicken,Cattly/yak	1.76	0.00212	-0.88	0.0433	NA	notsig	NA	notsig	NA	notsig
ENSSSCG00000026041	2	Cattly/yak,Sheep	NA	notsig	-2	0.00158	NA	notsig	1.62	0.00467	NA	notsig
ENSSSCG00000025940	2	Cattly/yak,Pig	NA	notsig	0.92	0.0283	0.7	0.0498	NA	notsig	NA	notsig
ENSSSCG00000025876	2	Cattly/yak,Pig	NA	notsig	2.09	0.00158	0.96	0.0416	NA	notsig	NA	notsig
ENSSSCG00000025270	2	Cattly/yak,Goat	NA	notsig	-1.07	0.0238	NA	notsig	NA	notsig	-1.05	0.0269
ENSSSCG00000025181	2	Cattly/yak,Goat	NA	notsig	-1.09	0.00718	NA	notsig	NA	notsig	-2.18	0.0018
ENSSSCG00000024777	2	Pig,Goat	NA	notsig	NA	notsig	-0.8	0.0332	NA	notsig	1.07	0.022
ENSSSCG00000024651	2	Cattly/yak,Goat	NA	notsig	1.7	0.00158	NA	notsig	NA	notsig	1.59	0.0156
ENSSSCG00000024162	2	Chicken,Cattly/yak	0.86	0.0326	1.6	0.00158	NA	notsig	NA	notsig	NA	notsig
ENSSSCG00000024028	2	Chicken,Goat	-0.77	0.0485	NA	notsig	NA	notsig	NA	notsig	-1.39	0.0292
ENSSSCG00000023186	2	Sheep,Goat	NA	notsig	NA	notsig	NA	notsig	-1.98	0.00759	-2.72	0.0214
ENSSSCG00000022797	2	Chicken,Cattly/yak	-0.73	0.0434	-1.81	0.00158	NA	notsig	NA	notsig	NA	notsig
ENSSSCG00000022427	2	Cattly/yak,Goat	NA	notsig	2.72	0.00158	NA	notsig	NA	notsig	-1.65	0.022
ENSSSCG00000022289	2	Cattly/yak,Pig	NA	notsig	-1.46	0.00158	-1.14	0.00811	NA	notsig	NA	notsig
ENSSSCG00000021865	2	Pig,Goat	NA	notsig	NA	notsig	1.59	0.00184	NA	notsig	-1.26	0.00468
ENSSSCG00000021602	2	Cattly/yak,Pig	NA	notsig	1.24	0.00285	0.8	0.0404	NA	notsig	NA	notsig
ENSSSCG00000021443	2	Cattly/yak,Goat	NA	notsig	1.03	0.0162	NA	notsig	NA	notsig	-1.96	0.0018
ENSSSCG00000021409	2	Cattly/yak,Goat	NA	notsig	0.92	0.0361	NA	notsig	NA	notsig	-1.46	0.0018
ENSSSCG00000021238	2	Chicken,Pig	-0.8	0.00525	NA	notsig	0.74	0.0445	NA	notsig	NA	notsig
ENSSSCG00000020906	2	Cattly/yak,Goat	NA	notsig	-1.2	0.0107	NA	notsig	NA	notsig	-1.19	0.0105
ENSSSCG00000018055	2	Pig,Sheep	NA	notsig	NA	notsig	0.77	0.0291	1.28	0.0405	NA	notsig
ENSSSCG00000017888	2	Pig,Sheep	NA	notsig	NA	notsig	-1.03	0.0137	-2.46	0.00467	NA	notsig
ENSSSCG00000017880	2	Cattly/yak,Goat	NA	notsig	-1.68	0.0346	NA	notsig	NA	notsig	1.54	0.0018
ENSSSCG00000017591	2	Cattly/yak,Pig	NA	notsig	1.36	0.00158	1.15	0.00184	NA	notsig	NA	notsig
ENSSSCG00000017523	2	Pig,Goat	NA	notsig	NA	notsig	0.91	0.0194	NA	notsig	1.3	0.0018
ENSSSCG00000017498	2	Cattly/yak,Pig	NA	notsig	2.17	0.0124	-3.46	0.0125	NA	notsig	NA	notsig
ENSSSCG00000017204	2	Pig,Goat	NA	notsig	NA	notsig	-0.85	0.0365	NA	notsig	-2.31	0.0018
ENSSSCG00000017203	2	Chicken,Goat	0.83	0.0102	NA	notsig	NA	notsig	NA	notsig	-2.01	0.0018
ENSSSCG00000017087	2	Cattly/yak,Pig	NA	notsig	1.13	0.0361	-1.18	0.00184	NA	notsig	NA	notsig
ENSSSCG00000017014	2	Chicken,Cattly/yak	0.75	0.0178	0.88	0.0407	NA	notsig	NA	notsig	NA	notsig
ENSSSCG00000017006	2	Chicken,Pig	-0.87	0.00384	NA	notsig	-1.08	0.00184	NA	notsig	NA	notsig
ENSSSCG00000016991	2	Cattly/yak,Goat	NA	notsig	2.7	0.00158	NA	notsig	NA	notsig	-3.68	0.0018
ENSSSCG00000016859	2	Chicken,Pig	-0.99	0.00212	NA	notsig	-0.74	0.0499	NA	notsig	NA	notsig
ENSSSCG00000016728	2	Cattly/yak,Sheep	NA	notsig	4.52	0.00158	NA	notsig	1.79	0.00467	NA	notsig
ENSSSCG00000016567	2	Cattly/yak,Goat	NA	notsig	-1.52	0.0177	NA	notsig	NA	notsig	1.35	0.00468
ENSSSCG00000016452	2	Chicken,Pig	-2.18	0.00212	NA	notsig	-1.17	0.00184	NA	notsig	NA	notsig
ENSSSCG00000016295	2	Cattly/yak,Sheep	NA	notsig	1.05	0.00718	NA	notsig	-1.14	0.0415	NA	notsig
ENSSSCG00000016223	2	Chicken,Pig	0.83	0.0137	NA	notsig	0.86	0.03	NA	notsig	NA	notsig
ENSSSCG00000016196	2	Pig,Sheep	NA	notsig	NA	notsig	1.89	0.00184	-1.86	0.00467	NA	notsig
ENSSSCG00000016151	2	Cattly/yak,Sheep	NA	notsig	-1.91	0.00158	NA	notsig	-2.2	0.00467	NA	notsig
ENSSSCG00000016129	2	Cattly/yak,Pig	NA	notsig	1.32	0.00158	1.02	0.0172	NA	notsig	NA	notsig
ENSSSCG00000016009	2	Chicken,Pig	-1.06	0.00212	NA	notsig	-0.98	0.00184	NA	notsig	NA	notsig
ENSSSCG00000015926	2	Chicken,Goat	-0.81	0.0212	NA	notsig	NA	notsig	NA	notsig	1.65	0.0245
ENSSSCG00000015732	2	Sheep,Goat	NA	notsig	NA	notsig	NA	notsig	-1.97	0.0385	-2.02	0.0018
ENSSSCG00000015595	2	Cattly/yak,Goat	NA	notsig	1.11	0.0146	NA	notsig	NA	notsig	-1.47	0.0018
ENSSSCG00000015567	2	Chicken,Pig	-1.09	0.0113	NA	notsig	-1.52	0.0072	NA	notsig	NA	notsig
ENSSSCG00000015545	2	Chicken,Pig	1.23	0.00212	NA	notsig	1.23	0.00184	NA	notsig	NA	notsig
ENSSSCG00000015413	2	Chicken,Pig	-1.01	0.00212	NA	notsig	-0.81	0.0271	NA	notsig	NA	notsig
ENSSSCG00000015334	2	Cattly/yak,Goat	NA	notsig	1.75	0.00158	NA	notsig	NA	notsig	-3.64	0.0018
ENSSSCG00000015122	2	Chicken,Pig	1.43	0.0385	NA	notsig	-1.65	0.00184	NA	notsig	NA	notsig
ENSSSCG00000015120	2	Pig,Goat	NA	notsig	NA	notsig	-1.44	0.00184	NA	notsig	-2.38	0.0018
ENSSSCG00000015092	2	Chicken,Goat	-1.16	0.00212	NA	notsig	NA	notsig	NA	notsig	1.83	0.0136
ENSSSCG00000014315	2	Chicken,Pig	-2.92	0.00212	NA	notsig	1.04	0.0147	NA	notsig	NA	notsig
ENSSSCG00000014258	2	Chicken,Cattly/yak	-0.96	0.0203	1.03	0.0257	NA	notsig	NA	notsig	NA	notsig
ENSSSCG00000014055	2	Sheep,Goat	NA	notsig	NA	notsig	NA	notsig	-2.36	0.00467	2.78	0.0018
ENSSSCG00000013372	2	Pig,Goat	NA	notsig	NA	notsig	0.8	0.0267	NA	notsig	1.27	0.0356
ENSSSCG00000013297	2	Cattly/yak,Pig	NA	notsig	1.06	0.0277	-1.09	0.0072	NA	notsig	NA	notsig
ENSSSCG00000013296	2	Cattly/yak,Pig	NA	notsig	1.07	0.00988	-2.71	0.00184	NA	notsig	NA	notsig
ENSSSCG00000012855	2	Pig,Goat	NA	notsig	NA	notsig	0.96	0.00184	NA	notsig	1.15	0.00699
ENSSSCG00000012117	2	Pig,Goat	NA	notsig	NA	notsig	-1.12	0.0194	NA	notsig	-1.93	0.0018
ENSSSCG00000012074	2	Chicken,Cattly/yak	-1.39	0.00212	-1.27	0.00616	NA	notsig	NA	notsig	NA	notsig
ENSSSCG00000011876	2	Cattly/yak,Goat	NA	notsig	-1.59	0.0204	NA	notsig	NA	notsig	-2.73	0.0018
ENSSSCG00000011800	2	Cattly/yak,Pig	NA	notsig	-2.09	0.00158	1.25	0.00184	NA	notsig	NA	notsig
ENSSSCG00000011750	2	Cattly/yak,Pig	NA	notsig	1.31	0.00158	-1.39	0.00184	NA	notsig	NA	notsig
ENSSSCG00000011641	2	Pig,Goat	NA	notsig	NA	notsig	-1.95	0.0137	NA	notsig	-2.17	0.0018
ENSSSCG00000011456	2	Pig,Goat	NA	notsig	NA	notsig	-0.97	0.00632	NA	notsig	1.01	0.022
ENSSSCG00000011437	2	Pig,Sheep	NA	notsig	NA	notsig	-0.99	0.0453	1.46	0.00467	NA	notsig
ENSSSCG00000011393	2	Cattly/yak,Goat	NA	notsig	-3.51	0.00158	NA	notsig	NA	notsig	-3.71	0.0018
ENSSSCG00000011264	2	Cattly/yak,Goat	NA	notsig	0.96	0.043	NA	notsig	NA	notsig	-2.4	0.0018
ENSSSCG00000010947	2	Chicken,Cattly/yak	1.15	0.0421	-4.27	0.00158	NA	notsig	NA	notsig	NA	notsig
ENSSSCG00000010934	2	Pig,Sheep	NA	notsig	NA	notsig	1.05	0.00184	1.67	0.0415	NA	notsig
ENSSSCG00000010892	2	Cattly/yak,Pig	NA	notsig	1.46	0.0372	-1.21	0.0131	NA	notsig	NA	notsig
ENSSSCG00000010664	2	Sheep,Goat	NA	notsig	NA	notsig	NA	notsig	1.42	0.0297	2.22	0.0018
ENSSSCG00000010631	2	Pig,Goat	NA	notsig	NA	notsig	1.24	0.00632	NA	notsig	1.22	0.0192
ENSSSCG00000010340	2	Chicken,Cattly/yak	-1.29	0.00212	1.56	0.00158	NA	notsig	NA	notsig	NA	notsig
ENSSSCG00000010233	2	Pig,Sheep	NA	notsig	NA	notsig	1.68	0.00184	1.2	0.0277	NA	notsig
ENSSSCG00000010071	2	Cattly/yak,Pig	NA	notsig	-2.34	0.0154	1.59	0.00184	NA	notsig	NA	notsig
ENSSSCG00000009844	2	Cattly/yak,Pig	NA	notsig	-6.92	0.00158	0.82	0.0161	NA	notsig	NA	notsig
ENSSSCG00000009585	2	Cattly/yak,Goat	NA	notsig	1.82	0.00158	NA	notsig	NA	notsig	-1.58	0.0018
ENSSSCG00000009491	2	Sheep,Goat	NA	notsig	NA	notsig	NA	notsig	2.01	0.00467	1.42	0.0033
ENSSSCG00000009477	2	Chicken,Pig	0.66	0.044	NA	notsig	-1.09	0.00184	NA	notsig	NA	notsig
ENSSSCG00000009390	2	Pig,Goat	NA	notsig	NA	notsig	0.8	0.0312	NA	notsig	0.99	0.0245
ENSSSCG00000009361	2	Chicken,Cattly/yak	-1.73	0.00212	2.64	0.00158	NA	notsig	NA	notsig	NA	notsig
ENSSSCG00000009320	2	Chicken,Pig	0.97	0.0188	NA	notsig	-1.1	0.0105	NA	notsig	NA	notsig
ENSSSCG00000009308	2	Cattly/yak,Pig	NA	notsig	0.9	0.0309	-1.67	0.00184	NA	notsig	NA	notsig
ENSSSCG00000009259	2	Cattly/yak,Goat	NA	notsig	1.7	0.00158	NA	notsig	NA	notsig	-1.28	0.0126
ENSSSCG00000009237	2	Chicken,Pig	-1	0.0492	NA	notsig	-1.02	0.0209	NA	notsig	NA	notsig
ENSSSCG00000009233	2	Chicken,Goat	1.09	0.00212	NA	notsig	NA	notsig	NA	notsig	-1.98	0.0018
ENSSSCG00000009178	2	Cattly/yak,Pig	NA	notsig	0.94	0.0304	0.8	0.0395	NA	notsig	NA	notsig
ENSSSCG00000008973	2	Chicken,Cattly/yak	-1.31	0.0286	3.45	0.00158	NA	notsig	NA	notsig	NA	notsig
ENSSSCG00000008943	2	Chicken,Goat	-0.72	0.0314	NA	notsig	NA	notsig	NA	notsig	0.99	0.022
ENSSSCG00000008939	2	Chicken,Pig	-2.34	0.00212	NA	notsig	-0.79	0.0312	NA	notsig	NA	notsig
ENSSSCG00000008898	2	Pig,Goat	NA	notsig	NA	notsig	0.74	0.0373	NA	notsig	-1.61	0.0156
ENSSSCG00000008773	2	Cattly/yak,Pig	NA	notsig	-0.91	0.0314	1.54	0.00184	NA	notsig	NA	notsig
ENSSSCG00000008664	2	Chicken,Cattly/yak	0.62	0.0497	-1.26	0.0154	NA	notsig	NA	notsig	NA	notsig
ENSSSCG00000008647	2	Cattly/yak,Goat	NA	notsig	-0.96	0.0224	NA	notsig	NA	notsig	-4.13	0.0018
ENSSSCG00000008646	2	Cattly/yak,Pig	NA	notsig	-1.03	0.0323	-1.12	0.0125	NA	notsig	NA	notsig
ENSSSCG00000007722	2	Chicken,Pig	-0.81	0.0402	NA	notsig	-1.04	0.032	NA	notsig	NA	notsig
ENSSSCG00000007286	2	Pig,Goat	NA	notsig	NA	notsig	1.83	0.00184	NA	notsig	2.13	0.0018
ENSSSCG00000007227	2	Cattly/yak,Goat	NA	notsig	-1.1	0.00988	NA	notsig	NA	notsig	-2.31	0.0018
ENSSSCG00000006985	2	Cattly/yak,Pig	NA	notsig	2.09	0.00158	-1.4	0.00184	NA	notsig	NA	notsig
ENSSSCG00000006742	2	Cattly/yak,Goat	NA	notsig	2.29	0.00802	NA	notsig	NA	notsig	0.93	0.037
ENSSSCG00000006719	2	Cattly/yak,Pig	NA	notsig	3.89	0.00158	1.74	0.00184	NA	notsig	NA	notsig
ENSSSCG00000006716	2	Pig,Sheep	NA	notsig	NA	notsig	5.49	0.00184	-1.89	0.0186	NA	notsig
ENSSSCG00000006543	2	Cattly/yak,Goat	NA	notsig	-1.03	0.00718	NA	notsig	NA	notsig	-1.75	0.0018
ENSSSCG00000006535	2	Chicken,Pig	1.02	0.00212	NA	notsig	1.11	0.00184	NA	notsig	NA	notsig
ENSSSCG00000006297	2	Chicken,Goat	-2.43	0.00212	NA	notsig	NA	notsig	NA	notsig	-1.47	0.0228
ENSSSCG00000006140	2	Chicken,Goat	0.84	0.00384	NA	notsig	NA	notsig	NA	notsig	-1.32	0.0018
ENSSSCG00000006126	2	Chicken,Cattly/yak	0.94	0.00384	2.16	0.00158	NA	notsig	NA	notsig	NA	notsig
ENSSSCG00000005842	2	Chicken,Pig	0.94	0.00915	NA	notsig	0.78	0.0308	NA	notsig	NA	notsig
ENSSSCG00000005467	2	Cattly/yak,Pig	NA	notsig	1.32	0.0146	0.8	0.0351	NA	notsig	NA	notsig
ENSSSCG00000005455	2	Pig,Goat	NA	notsig	NA	notsig	-1.42	0.00184	NA	notsig	-1.14	0.0174
ENSSSCG00000005055	2	Chicken,Cattly/yak	-0.86	0.00525	1.97	0.00158	NA	notsig	NA	notsig	NA	notsig
ENSSSCG00000004789	2	Pig,Goat	NA	notsig	NA	notsig	-1.16	0.00184	NA	notsig	-1.08	0.0146
ENSSSCG00000004754	2	Chicken,Goat	0.69	0.0293	NA	notsig	NA	notsig	NA	notsig	-2.48	0.0182
ENSSSCG00000004672	2	Chicken,Pig	0.92	0.00525	NA	notsig	1.17	0.0362	NA	notsig	NA	notsig
ENSSSCG00000004670	2	Chicken,Pig	-1.15	0.00212	NA	notsig	1.63	0.0215	NA	notsig	NA	notsig
ENSSSCG00000004420	2	Cattly/yak,Goat	NA	notsig	1.47	0.00158	NA	notsig	NA	notsig	-1.04	0.0136
ENSSSCG00000004399	2	Chicken,Cattly/yak	0.87	0.0385	-2.1	0.00399	NA	notsig	NA	notsig	NA	notsig
ENSSSCG00000004136	2	Cattly/yak,Pig	NA	notsig	1.32	0.00158	1	0.00432	NA	notsig	NA	notsig
ENSSSCG00000003789	2	Cattly/yak,Pig	NA	notsig	1.68	0.00158	-0.83	0.0423	NA	notsig	NA	notsig
ENSSSCG00000003788	2	Chicken,Goat	-2.56	0.00212	NA	notsig	NA	notsig	NA	notsig	-1.87	0.0199
ENSSSCG00000003732	2	Cattly/yak,Sheep	NA	notsig	-1.41	0.00616	NA	notsig	-2.59	0.00467	NA	notsig
ENSSSCG00000003565	2	Sheep,Goat	NA	notsig	NA	notsig	NA	notsig	-1.64	0.00467	1.27	0.0116
ENSSSCG00000003428	2	Chicken,Pig	0.83	0.00212	NA	notsig	0.84	0.0143	NA	notsig	NA	notsig
ENSSSCG00000003377	2	Pig,Goat	NA	notsig	NA	notsig	1.24	0.009	NA	notsig	-1.23	0.0252
ENSSSCG00000002829	2	Chicken,Pig	-1.2	0.00525	NA	notsig	-1.03	0.00184	NA	notsig	NA	notsig
ENSSSCG00000002712	2	Cattly/yak,Goat	NA	notsig	1.61	0.00158	NA	notsig	NA	notsig	1.14	0.0126
ENSSSCG00000002449	2	Cattly/yak,Pig	NA	notsig	1.41	0.00399	0.99	0.0118	NA	notsig	NA	notsig
ENSSSCG00000002383	2	Pig,Goat	NA	notsig	NA	notsig	-2.64	0.00184	NA	notsig	-1.42	0.00468
ENSSSCG00000001952	2	Cattly/yak,Goat	NA	notsig	1.95	0.00158	NA	notsig	NA	notsig	-1.45	0.0018
ENSSSCG00000001927	2	Chicken,Cattly/yak	-0.82	0.00657	1.27	0.00158	NA	notsig	NA	notsig	NA	notsig
ENSSSCG00000001755	2	Chicken,Pig	1.08	0.00384	NA	notsig	1.7	0.00184	NA	notsig	NA	notsig
ENSSSCG00000001725	2	Chicken,Pig	0.97	0.0322	NA	notsig	-1	0.00184	NA	notsig	NA	notsig
ENSSSCG00000001488	2	Pig,Goat	NA	notsig	NA	notsig	0.99	0.0131	NA	notsig	1.28	0.0018
ENSSSCG00000001090	2	Pig,Goat	NA	notsig	NA	notsig	0.8	0.0324	NA	notsig	1.11	0.0404
ENSSSCG00000001085	2	Chicken,Cattly/yak	-1.23	0.00384	-1.41	0.00158	NA	notsig	NA	notsig	NA	notsig
ENSSSCG00000001073	2	Pig,Goat	NA	notsig	NA	notsig	0.9	0.0147	NA	notsig	1.03	0.022
ENSSSCG00000000975	2	Pig,Sheep	NA	notsig	NA	notsig	1.23	0.00184	3.09	0.0241	NA	notsig
ENSSSCG00000000914	2	Pig,Goat	NA	notsig	NA	notsig	1.14	0.00184	NA	notsig	-1.17	0.00699
ENSSSCG00000000892	2	Cattly/yak,Pig	NA	notsig	2.18	0.00158	-1.31	0.00184	NA	notsig	NA	notsig
ENSSSCG00000000857	2	Cattly/yak,Pig	NA	notsig	-2.31	0.00158	-2.69	0.00184	NA	notsig	NA	notsig
ENSSSCG00000000807	2	Chicken,Pig	1.64	0.00212	NA	notsig	-3.91	0.00184	NA	notsig	NA	notsig
ENSSSCG00000000802	2	Chicken,Pig	-0.79	0.00786	NA	notsig	-1.03	0.0351	NA	notsig	NA	notsig
ENSSSCG00000000774	2	Cattly/yak,Goat	NA	notsig	-1.93	0.00158	NA	notsig	NA	notsig	-3.79	0.0018
ENSSSCG00000000573	2	Cattly/yak,Goat	NA	notsig	1.25	0.0162	NA	notsig	NA	notsig	-1.37	0.0018
ENSSSCG00000000402	2	Pig,Goat	NA	notsig	NA	notsig	-1.12	0.00985	NA	notsig	-1.27	0.0033
ENSSSCG00000031035	1	Cattly/yak	NA	notsig	-3.03	0.0218	NA	notsig	NA	notsig	NA	notsig
ENSSSCG00000030839	1	Goat	NA	notsig	NA	notsig	NA	notsig	NA	notsig	-1.61	0.00699
ENSSSCG00000030680	1	Chicken	1.23	0.0349	NA	notsig	NA	notsig	NA	notsig	NA	notsig
ENSSSCG00000030597	1	Cattly/yak	NA	notsig	-1.42	0.0184	NA	notsig	NA	notsig	NA	notsig
ENSSSCG00000030511	1	Sheep	NA	notsig	NA	notsig	NA	notsig	-1.42	0.0308	NA	notsig
ENSSSCG00000030460	1	Pig	NA	notsig	NA	notsig	-1.2	0.00319	NA	notsig	NA	notsig
ENSSSCG00000030422	1	Pig	NA	notsig	NA	notsig	0.85	0.0262	NA	notsig	NA	notsig
ENSSSCG00000030359	1	Chicken	-0.94	0.00657	NA	notsig	NA	notsig	NA	notsig	NA	notsig
ENSSSCG00000030354	1	Pig	NA	notsig	NA	notsig	-0.83	0.0209	NA	notsig	NA	notsig
ENSSSCG00000030274	1	Chicken	-1.46	0.0307	NA	notsig	NA	notsig	NA	notsig	NA	notsig
ENSSSCG00000030262	1	Cattly/yak	NA	notsig	-3.1	0.00158	NA	notsig	NA	notsig	NA	notsig
ENSSSCG00000030252	1	Cattly/yak	NA	notsig	1.03	0.0154	NA	notsig	NA	notsig	NA	notsig
ENSSSCG00000030156	1	Pig	NA	notsig	NA	notsig	-1.56	0.00184	NA	notsig	NA	notsig
ENSSSCG00000030113	1	Cattly/yak	NA	notsig	5.52	0.00158	NA	notsig	NA	notsig	NA	notsig
ENSSSCG00000030042	1	Pig	NA	notsig	NA	notsig	-0.73	0.0408	NA	notsig	NA	notsig
ENSSSCG00000030017	1	Cattly/yak	NA	notsig	-1.13	0.0309	NA	notsig	NA	notsig	NA	notsig
ENSSSCG00000029899	1	Chicken	-0.68	0.0434	NA	notsig	NA	notsig	NA	notsig	NA	notsig
ENSSSCG00000029886	1	Pig	NA	notsig	NA	notsig	-1.08	0.00811	NA	notsig	NA	notsig
ENSSSCG00000029882	1	Chicken	-1.36	0.00212	NA	notsig	NA	notsig	NA	notsig	NA	notsig
ENSSSCG00000029852	1	Goat	NA	notsig	NA	notsig	NA	notsig	NA	notsig	2.67	0.0018
ENSSSCG00000029763	1	Goat	NA	notsig	NA	notsig	NA	notsig	NA	notsig	-2.28	0.0018
ENSSSCG00000029737	1	Pig	NA	notsig	NA	notsig	0.96	0.0241	NA	notsig	NA	notsig
ENSSSCG00000029598	1	Pig	NA	notsig	NA	notsig	-1.29	0.0221	NA	notsig	NA	notsig
ENSSSCG00000029508	1	Pig	NA	notsig	NA	notsig	1.06	0.0105	NA	notsig	NA	notsig
ENSSSCG00000029482	1	Pig	NA	notsig	NA	notsig	-1.77	0.00184	NA	notsig	NA	notsig
ENSSSCG00000029457	1	Chicken	1.1	0.00212	NA	notsig	NA	notsig	NA	notsig	NA	notsig
ENSSSCG00000029449	1	Sheep	NA	notsig	NA	notsig	NA	notsig	-2.07	0.00467	NA	notsig
ENSSSCG00000029448	1	Cattly/yak	NA	notsig	0.95	0.0319	NA	notsig	NA	notsig	NA	notsig
ENSSSCG00000029400	1	Cattly/yak	NA	notsig	1.3	0.00508	NA	notsig	NA	notsig	NA	notsig
ENSSSCG00000029385	1	Pig	NA	notsig	NA	notsig	0.9	0.0125	NA	notsig	NA	notsig
ENSSSCG00000029305	1	Cattly/yak	NA	notsig	1.73	0.00158	NA	notsig	NA	notsig	NA	notsig
ENSSSCG00000029268	1	Chicken	-1.21	0.00212	NA	notsig	NA	notsig	NA	notsig	NA	notsig
ENSSSCG00000029200	1	Cattly/yak	NA	notsig	-1	0.0287	NA	notsig	NA	notsig	NA	notsig
ENSSSCG00000029163	1	Pig	NA	notsig	NA	notsig	-1.68	0.0335	NA	notsig	NA	notsig
ENSSSCG00000029161	1	Pig	NA	notsig	NA	notsig	1.04	0.00811	NA	notsig	NA	notsig
ENSSSCG00000029137	1	Goat	NA	notsig	NA	notsig	NA	notsig	NA	notsig	1.42	0.0018
ENSSSCG00000029086	1	Pig	NA	notsig	NA	notsig	1.03	0.0469	NA	notsig	NA	notsig
ENSSSCG00000029028	1	Chicken	0.91	0.0102	NA	notsig	NA	notsig	NA	notsig	NA	notsig
ENSSSCG00000028996	1	Sheep	NA	notsig	NA	notsig	NA	notsig	1.94	0.00759	NA	notsig
ENSSSCG00000028995	1	Cattly/yak	NA	notsig	-1.61	0.00616	NA	notsig	NA	notsig	NA	notsig
ENSSSCG00000028920	1	Chicken	0.86	0.00384	NA	notsig	NA	notsig	NA	notsig	NA	notsig
ENSSSCG00000028883	1	Chicken	-1.64	0.0397	NA	notsig	NA	notsig	NA	notsig	NA	notsig
ENSSSCG00000028881	1	Pig	NA	notsig	NA	notsig	1.65	0.00538	NA	notsig	NA	notsig
ENSSSCG00000028865	1	Pig	NA	notsig	NA	notsig	0.88	0.009	NA	notsig	NA	notsig
ENSSSCG00000028821	1	Chicken	-0.84	0.0102	NA	notsig	NA	notsig	NA	notsig	NA	notsig
ENSSSCG00000028699	1	Pig	NA	notsig	NA	notsig	1.48	0.00319	NA	notsig	NA	notsig
ENSSSCG00000028623	1	Pig	NA	notsig	NA	notsig	0.77	0.0455	NA	notsig	NA	notsig
ENSSSCG00000028491	1	Pig	NA	notsig	NA	notsig	0.84	0.0194	NA	notsig	NA	notsig
ENSSSCG00000028446	1	Sheep	NA	notsig	NA	notsig	NA	notsig	-1.33	0.0385	NA	notsig
ENSSSCG00000028346	1	Cattly/yak	NA	notsig	1.05	0.00802	NA	notsig	NA	notsig	NA	notsig
ENSSSCG00000028338	1	Pig	NA	notsig	NA	notsig	-1.48	0.00184	NA	notsig	NA	notsig
ENSSSCG00000028197	1	Chicken	0.76	0.0267	NA	notsig	NA	notsig	NA	notsig	NA	notsig
ENSSSCG00000028126	1	Cattly/yak	NA	notsig	-1.65	0.00158	NA	notsig	NA	notsig	NA	notsig
ENSSSCG00000028058	1	Pig	NA	notsig	NA	notsig	-0.96	0.0072	NA	notsig	NA	notsig
ENSSSCG00000028052	1	Cattly/yak	NA	notsig	-1.36	0.00285	NA	notsig	NA	notsig	NA	notsig
ENSSSCG00000028022	1	Goat	NA	notsig	NA	notsig	NA	notsig	NA	notsig	-0.93	0.0342
ENSSSCG00000028005	1	Chicken	0.84	0.00212	NA	notsig	NA	notsig	NA	notsig	NA	notsig
ENSSSCG00000027997	1	Chicken	-1.33	0.0463	NA	notsig	NA	notsig	NA	notsig	NA	notsig
ENSSSCG00000027928	1	Pig	NA	notsig	NA	notsig	0.99	0.0221	NA	notsig	NA	notsig
ENSSSCG00000027875	1	Cattly/yak	NA	notsig	-1.25	0.0107	NA	notsig	NA	notsig	NA	notsig
ENSSSCG00000027853	1	Chicken	0.84	0.00525	NA	notsig	NA	notsig	NA	notsig	NA	notsig
ENSSSCG00000027849	1	Pig	NA	notsig	NA	notsig	-1.45	0.0453	NA	notsig	NA	notsig
ENSSSCG00000027820	1	Cattly/yak	NA	notsig	2.74	0.00988	NA	notsig	NA	notsig	NA	notsig
ENSSSCG00000027796	1	Pig	NA	notsig	NA	notsig	1.36	0.00319	NA	notsig	NA	notsig
ENSSSCG00000027770	1	Goat	NA	notsig	NA	notsig	NA	notsig	NA	notsig	1.42	0.0018
ENSSSCG00000027767	1	Chicken	0.82	0.00915	NA	notsig	NA	notsig	NA	notsig	NA	notsig
ENSSSCG00000027557	1	Goat	NA	notsig	NA	notsig	NA	notsig	NA	notsig	1.28	0.0018
ENSSSCG00000027551	1	Pig	NA	notsig	NA	notsig	0.83	0.0388	NA	notsig	NA	notsig
ENSSSCG00000027538	1	Pig	NA	notsig	NA	notsig	0.96	0.00538	NA	notsig	NA	notsig
ENSSSCG00000027525	1	Chicken	2.32	0.00212	NA	notsig	NA	notsig	NA	notsig	NA	notsig
ENSSSCG00000027455	1	Goat	NA	notsig	NA	notsig	NA	notsig	NA	notsig	-1.33	0.0018
ENSSSCG00000027439	1	Pig	NA	notsig	NA	notsig	1.12	0.00811	NA	notsig	NA	notsig
ENSSSCG00000027378	1	Cattly/yak	NA	notsig	0.98	0.0377	NA	notsig	NA	notsig	NA	notsig
ENSSSCG00000027374	1	Cattly/yak	NA	notsig	-1.11	0.0224	NA	notsig	NA	notsig	NA	notsig
ENSSSCG00000027350	1	Chicken	1.05	0.00212	NA	notsig	NA	notsig	NA	notsig	NA	notsig
ENSSSCG00000027348	1	Pig	NA	notsig	NA	notsig	-1.24	0.00184	NA	notsig	NA	notsig
ENSSSCG00000027331	1	Pig	NA	notsig	NA	notsig	-1.08	0.00811	NA	notsig	NA	notsig
ENSSSCG00000027273	1	Goat	NA	notsig	NA	notsig	NA	notsig	NA	notsig	-3.25	0.0018
ENSSSCG00000027257	1	Pig	NA	notsig	NA	notsig	0.96	0.00319	NA	notsig	NA	notsig
ENSSSCG00000027205	1	Chicken	1.11	0.00212	NA	notsig	NA	notsig	NA	notsig	NA	notsig
ENSSSCG00000027119	1	Pig	NA	notsig	NA	notsig	0.84	0.0423	NA	notsig	NA	notsig
ENSSSCG00000027110	1	Chicken	-1.47	0.0326	NA	notsig	NA	notsig	NA	notsig	NA	notsig
ENSSSCG00000027093	1	Chicken	1.56	0.00786	NA	notsig	NA	notsig	NA	notsig	NA	notsig
ENSSSCG00000027055	1	Goat	NA	notsig	NA	notsig	NA	notsig	NA	notsig	1.63	0.0018
ENSSSCG00000027017	1	Pig	NA	notsig	NA	notsig	-1.18	0.00184	NA	notsig	NA	notsig
ENSSSCG00000026981	1	Pig	NA	notsig	NA	notsig	1.01	0.0194	NA	notsig	NA	notsig
ENSSSCG00000026876	1	Cattly/yak	NA	notsig	0.86	0.0456	NA	notsig	NA	notsig	NA	notsig
ENSSSCG00000026780	1	Sheep	NA	notsig	NA	notsig	NA	notsig	-2.31	0.00467	NA	notsig
ENSSSCG00000026760	1	Chicken	-1.18	0.0267	NA	notsig	NA	notsig	NA	notsig	NA	notsig
ENSSSCG00000026759	1	Pig	NA	notsig	NA	notsig	-0.98	0.00432	NA	notsig	NA	notsig
ENSSSCG00000026753	1	Cattly/yak	NA	notsig	-1.27	0.00399	NA	notsig	NA	notsig	NA	notsig
ENSSSCG00000026752	1	Goat	NA	notsig	NA	notsig	NA	notsig	NA	notsig	-1.79	0.0018
ENSSSCG00000026701	1	Chicken	1.87	0.00212	NA	notsig	NA	notsig	NA	notsig	NA	notsig
ENSSSCG00000026605	1	Goat	NA	notsig	NA	notsig	NA	notsig	NA	notsig	-1.48	0.0252
ENSSSCG00000026581	1	Pig	NA	notsig	NA	notsig	0.92	0.0362	NA	notsig	NA	notsig
ENSSSCG00000026532	1	Cattly/yak	NA	notsig	1.88	0.00158	NA	notsig	NA	notsig	NA	notsig
ENSSSCG00000026520	1	Chicken	0.71	0.0445	NA	notsig	NA	notsig	NA	notsig	NA	notsig
ENSSSCG00000026495	1	Chicken	-0.75	0.0485	NA	notsig	NA	notsig	NA	notsig	NA	notsig
ENSSSCG00000026453	1	Cattly/yak	NA	notsig	1.09	0.0224	NA	notsig	NA	notsig	NA	notsig
ENSSSCG00000026427	1	Cattly/yak	NA	notsig	-2.4	0.00158	NA	notsig	NA	notsig	NA	notsig
ENSSSCG00000026425	1	Chicken	1.4	0.00212	NA	notsig	NA	notsig	NA	notsig	NA	notsig
ENSSSCG00000026403	1	Cattly/yak	NA	notsig	1.08	0.0334	NA	notsig	NA	notsig	NA	notsig
ENSSSCG00000026360	1	Cattly/yak	NA	notsig	3.56	0.0424	NA	notsig	NA	notsig	NA	notsig
ENSSSCG00000026224	1	Pig	NA	notsig	NA	notsig	-0.91	0.0172	NA	notsig	NA	notsig
ENSSSCG00000026140	1	Sheep	NA	notsig	NA	notsig	NA	notsig	#NAME?	0.00467	NA	notsig
ENSSSCG00000026063	1	Goat	NA	notsig	NA	notsig	NA	notsig	NA	notsig	-1.11	0.0342
ENSSSCG00000026043	1	Goat	NA	notsig	NA	notsig	NA	notsig	NA	notsig	3.75	0.0018
ENSSSCG00000026025	1	Pig	NA	notsig	NA	notsig	1.06	0.00432	NA	notsig	NA	notsig
ENSSSCG00000026004	1	Chicken	-0.81	0.0188	NA	notsig	NA	notsig	NA	notsig	NA	notsig
ENSSSCG00000025980	1	Sheep	NA	notsig	NA	notsig	NA	notsig	-2.02	0.0297	NA	notsig
ENSSSCG00000025942	1	Cattly/yak	NA	notsig	0.93	0.0309	NA	notsig	NA	notsig	NA	notsig
ENSSSCG00000025921	1	Cattly/yak	NA	notsig	1.09	0.0197	NA	notsig	NA	notsig	NA	notsig
ENSSSCG00000025850	1	Chicken	0.8	0.0219	NA	notsig	NA	notsig	NA	notsig	NA	notsig
ENSSSCG00000025822	1	Goat	NA	notsig	NA	notsig	NA	notsig	NA	notsig	2.35	0.0018
ENSSSCG00000025796	1	Chicken	1.06	0.00212	NA	notsig	NA	notsig	NA	notsig	NA	notsig
ENSSSCG00000025795	1	Pig	NA	notsig	NA	notsig	-1.89	0.00184	NA	notsig	NA	notsig
ENSSSCG00000025744	1	Chicken	0.78	0.0125	NA	notsig	NA	notsig	NA	notsig	NA	notsig
ENSSSCG00000025739	1	Pig	NA	notsig	NA	notsig	0.84	0.0347	NA	notsig	NA	notsig
ENSSSCG00000025626	1	Pig	NA	notsig	NA	notsig	-1.21	0.0469	NA	notsig	NA	notsig
ENSSSCG00000025525	1	Pig	NA	notsig	NA	notsig	0.79	0.0235	NA	notsig	NA	notsig
ENSSSCG00000025475	1	Cattly/yak	NA	notsig	-1.74	0.00158	NA	notsig	NA	notsig	NA	notsig
ENSSSCG00000025423	1	Pig	NA	notsig	NA	notsig	-0.91	0.00632	NA	notsig	NA	notsig
ENSSSCG00000025206	1	Goat	NA	notsig	NA	notsig	NA	notsig	NA	notsig	-1.43	0.0018
ENSSSCG00000025134	1	Pig	NA	notsig	NA	notsig	-1.25	0.0161	NA	notsig	NA	notsig
ENSSSCG00000025049	1	Pig	NA	notsig	NA	notsig	-0.88	0.00632	NA	notsig	NA	notsig
ENSSSCG00000025034	1	Pig	NA	notsig	NA	notsig	-1.09	0.00184	NA	notsig	NA	notsig
ENSSSCG00000024943	1	Pig	NA	notsig	NA	notsig	-0.97	0.0161	NA	notsig	NA	notsig
ENSSSCG00000024938	1	Cattly/yak	NA	notsig	2.61	0.00158	NA	notsig	NA	notsig	NA	notsig
ENSSSCG00000024883	1	Chicken	1	0.00212	NA	notsig	NA	notsig	NA	notsig	NA	notsig
ENSSSCG00000024712	1	Cattly/yak	NA	notsig	1.04	0.0299	NA	notsig	NA	notsig	NA	notsig
ENSSSCG00000024663	1	Cattly/yak	NA	notsig	-1.11	0.0218	NA	notsig	NA	notsig	NA	notsig
ENSSSCG00000024655	1	Pig	NA	notsig	NA	notsig	0.76	0.0365	NA	notsig	NA	notsig
ENSSSCG00000024418	1	Cattly/yak	NA	notsig	0.97	0.0323	NA	notsig	NA	notsig	NA	notsig
ENSSSCG00000024390	1	Pig	NA	notsig	NA	notsig	1.08	0.00319	NA	notsig	NA	notsig
ENSSSCG00000024325	1	Pig	NA	notsig	NA	notsig	-0.83	0.0209	NA	notsig	NA	notsig
ENSSSCG00000024296	1	Pig	NA	notsig	NA	notsig	0.85	0.0368	NA	notsig	NA	notsig
ENSSSCG00000024223	1	Pig	NA	notsig	NA	notsig	-1.79	0.00184	NA	notsig	NA	notsig
ENSSSCG00000024219	1	Cattly/yak	NA	notsig	1.85	0.0107	NA	notsig	NA	notsig	NA	notsig
ENSSSCG00000024215	1	Goat	NA	notsig	NA	notsig	NA	notsig	NA	notsig	2.78	0.0018
ENSSSCG00000024207	1	Cattly/yak	NA	notsig	1.12	0.00285	NA	notsig	NA	notsig	NA	notsig
ENSSSCG00000024144	1	Chicken	0.67	0.0349	NA	notsig	NA	notsig	NA	notsig	NA	notsig
ENSSSCG00000024059	1	Chicken	0.68	0.0445	NA	notsig	NA	notsig	NA	notsig	NA	notsig
ENSSSCG00000024024	1	Pig	NA	notsig	NA	notsig	-1.2	0.00184	NA	notsig	NA	notsig
ENSSSCG00000024022	1	Pig	NA	notsig	NA	notsig	-1.8	0.00184	NA	notsig	NA	notsig
ENSSSCG00000024018	1	Cattly/yak	NA	notsig	1.6	0.0433	NA	notsig	NA	notsig	NA	notsig
ENSSSCG00000023972	1	Goat	NA	notsig	NA	notsig	NA	notsig	NA	notsig	-2.82	0.0018
ENSSSCG00000023937	1	Chicken	1.61	0.00212	NA	notsig	NA	notsig	NA	notsig	NA	notsig
ENSSSCG00000023929	1	Pig	NA	notsig	NA	notsig	0.93	0.0118	NA	notsig	NA	notsig
ENSSSCG00000023873	1	Cattly/yak	NA	notsig	1.08	0.0224	NA	notsig	NA	notsig	NA	notsig
ENSSSCG00000023826	1	Sheep	NA	notsig	NA	notsig	NA	notsig	-1.6	0.0277	NA	notsig
ENSSSCG00000023728	1	Goat	NA	notsig	NA	notsig	NA	notsig	NA	notsig	1.16	0.0033
ENSSSCG00000023686	1	Pig	NA	notsig	NA	notsig	1.15	0.038	NA	notsig	NA	notsig
ENSSSCG00000023627	1	Sheep	NA	notsig	NA	notsig	NA	notsig	-2.86	0.00467	NA	notsig
ENSSSCG00000023539	1	Cattly/yak	NA	notsig	2.19	0.00285	NA	notsig	NA	notsig	NA	notsig
ENSSSCG00000023522	1	Pig	NA	notsig	NA	notsig	-1.14	0.00184	NA	notsig	NA	notsig
ENSSSCG00000023497	1	Cattly/yak	NA	notsig	-2.15	0.0197	NA	notsig	NA	notsig	NA	notsig
ENSSSCG00000023467	1	Cattly/yak	NA	notsig	-3.18	0.00158	NA	notsig	NA	notsig	NA	notsig
ENSSSCG00000023436	1	Goat	NA	notsig	NA	notsig	NA	notsig	NA	notsig	1.73	0.00699
ENSSSCG00000023374	1	Chicken	-1.15	0.0113	NA	notsig	NA	notsig	NA	notsig	NA	notsig
ENSSSCG00000023324	1	Pig	NA	notsig	NA	notsig	-0.83	0.0167	NA	notsig	NA	notsig
ENSSSCG00000023312	1	Goat	NA	notsig	NA	notsig	NA	notsig	NA	notsig	0.92	0.0398
ENSSSCG00000023292	1	Cattly/yak	NA	notsig	-1.41	0.0238	NA	notsig	NA	notsig	NA	notsig
ENSSSCG00000023184	1	Cattly/yak	NA	notsig	-1.26	0.00285	NA	notsig	NA	notsig	NA	notsig
ENSSSCG00000023167	1	Pig	NA	notsig	NA	notsig	1.61	0.0072	NA	notsig	NA	notsig
ENSSSCG00000023165	1	Pig	NA	notsig	NA	notsig	-1.09	0.0184	NA	notsig	NA	notsig
ENSSSCG00000023164	1	Cattly/yak	NA	notsig	-0.86	0.0498	NA	notsig	NA	notsig	NA	notsig
ENSSSCG00000023105	1	Chicken	-0.81	0.00657	NA	notsig	NA	notsig	NA	notsig	NA	notsig
[truncated: 738 more rows]

## Sheet: Lung
Shared and unique DE genes within lung among five vertebrates
[truncated: 2,315 more rows]

[truncated: 2 more sheets: Muscle, Spleen]
