# Supplementary material for: Comparative transcriptomics of 5 high-altitude vertebrates and their low-altitude relatives
Source: Gigascience. 2017 Nov 15;6(12):1–9. doi: 10.1093/gigascience/gix105 (PMC5729692; doi:10.1093/gigascience/gix105)
Supplement: Additional file 4 [file gix105_additional_file_4.xlsx]

## Sheet: Heart
Shared and unique enriched fucntional categories within heart among five vertebrates
Category	Term	Vertebrate number	Species	Chicken		Cattle/yak		Pig		Sheep		Goat
				count	FDR	count	FDR	count	FDR	count	FDR	count	FDR
CC	GO:0005615~extracellular space	5	Chicken,Cattly/yak,Pig,Sheep,Goat	129	2.71756e-11	206	1.69462e-26	25	0.0197512	156	2.08667e-19	172	5.66248e-05
CC	GO:0005576~extracellular region	5	Chicken,Cattly/yak,Pig,Sheep,Goat	159	1.17731e-24	211	4.77518e-30	33	1.21478e-06	163	5.50777e-26	150	0.00728828
INTERPRO	IPR011161:MHC class I-like antigen recognition	4	Chicken,Cattly/yak,Sheep,Goat	12	1.1158e-06	16	4.59125e-06	NA	notsig	12	0.000833649	14	0.0276738
CC	GO:0072562~blood microparticle	4	Chicken,Cattly/yak,Sheep,Goat	34	2.75672e-11	60	2.14184e-25	NA	notsig	25	5.10341e-06	25	0.00591576
BP	GO:0019882~antigen processing and presentation	4	Chicken,Cattly/yak,Sheep,Goat	15	6.77657e-05	19	0.000446151	NA	notsig	19	5.40701e-05	22	0.00345515
CC	GO:0005578~proteinaceous extracellular matrix	4	Chicken,Cattly/yak,Sheep,Goat	36	7.62437e-05	39	0.000209294	NA	notsig	57	4.85638e-17	46	0.0117812
MF	GO:0004252~serine-type endopeptidase activity	4	Chicken,Cattly/yak,Pig,Sheep	20	0.0331298	34	4.01037e-05	10	0.00474294	22	0.0151073	NA	notsig
KEGG_PATHWAY	hsa05332:Graft-versus-host disease	3	Chicken,Cattly/yak,Sheep	14	1.18068e-05	11	0.00451912	NA	notsig	12	0.000108245	NA	notsig
KEGG_PATHWAY	hsa05330:Allograft rejection	3	Chicken,Cattly/yak,Sheep	15	3.70328e-06	11	0.00709585	NA	notsig	12	0.000299781	NA	notsig
KEGG_PATHWAY	hsa05322:Systemic lupus erythematosus	3	Chicken,Cattly/yak,Goat	14	0.0448613	23	0.000662828	NA	notsig	NA	notsig	22	0.0461252
KEGG_PATHWAY	hsa05320:Autoimmune thyroid disease	3	Chicken,Cattly/yak,Sheep	15	7.08802e-06	11	0.00709585	NA	notsig	12	0.000299781	NA	notsig
KEGG_PATHWAY	hsa05150:Staphylococcus aureus infection	3	Chicken,Cattly/yak,Sheep	16	3.19404e-05	23	1.39045e-06	NA	notsig	14	0.00626444	NA	notsig
KEGG_PATHWAY	hsa04940:Type I diabetes mellitus	3	Chicken,Cattly/yak,Sheep	16	3.78266e-06	11	0.00919651	NA	notsig	13	6.23262e-05	NA	notsig
KEGG_PATHWAY	hsa04612:Antigen processing and presentation	3	Chicken,Sheep,Goat	22	3.14433e-06	NA	notsig	NA	notsig	16	0.0258188	22	0.0440033
KEGG_PATHWAY	hsa04514:Cell adhesion molecules (CAMs)	3	Chicken,Cattly/yak,Sheep	34	1.30015e-08	27	0.00774544	NA	notsig	27	0.00040165	NA	notsig
INTERPRO	IPR013783:Immunoglobulin-like fold	3	Chicken,Cattly/yak,Sheep	117	1.68562e-26	80	0.00430807	NA	notsig	116	1.87908e-22	NA	notsig
INTERPRO	IPR011162:MHC classes I/II-like antigen recognition protein	3	Chicken,Cattly/yak,Sheep	17	4.08313e-10	20	1.89643e-06	NA	notsig	17	3.41786e-06	NA	notsig
INTERPRO	IPR008160:Collagen triple helix repeat	3	Chicken,Cattly/yak,Sheep	14	0.0175685	18	0.00650582	NA	notsig	16	0.0014617	NA	notsig
INTERPRO	IPR007110:Immunoglobulin-like domain	3	Chicken,Cattly/yak,Sheep	85	6.93345e-22	68	0.000147572	NA	notsig	95	2.13339e-22	NA	notsig
INTERPRO	IPR003597:Immunoglobulin C1-set	3	Chicken,Cattly/yak,Sheep	24	2.2034e-14	16	0.00135931	NA	notsig	19	8.50192e-07	NA	notsig
INTERPRO	IPR003006:Immunoglobulin/major histocompatibility complex, conserved site	3	Chicken,Cattly/yak,Sheep	20	6.83076e-12	20	2.03592e-06	NA	notsig	17	2.31912e-06	NA	notsig
INTERPRO	IPR001039:MHC class I, alpha chain, alpha1/alpha2	3	Chicken,Cattly/yak,Sheep	11	1.30664e-06	9	0.00185026	NA	notsig	8	0.0017963	NA	notsig
CC	GO:0070062~extracellular exosome	3	Chicken,Cattly/yak,Sheep	288	4.79197e-07	375	1.58389e-09	NA	notsig	303	1.58871e-08	NA	notsig
BP	GO:0060337~type I interferon signaling pathway	3	Chicken,Cattly/yak,Goat	15	0.00687376	24	3.3353e-07	NA	notsig	NA	notsig	32	5.21371e-10
CC	GO:0042612~MHC class I protein complex	3	Chicken,Cattly/yak,Sheep	10	2.99886e-06	8	0.00279688	NA	notsig	7	0.00760891	NA	notsig
MF	GO:0042605~peptide antigen binding	3	Chicken,Pig,Sheep	12	2.72216e-05	NA	notsig	5	0.0437216	12	0.000437024	NA	notsig
CC	GO:0031012~extracellular matrix	3	Chicken,Sheep,Goat	47	6.32323e-05	NA	notsig	NA	notsig	71	3.36437e-17	69	0.000274363
BP	GO:0010951~negative regulation of endopeptidase activity	3	Chicken,Cattly/yak,Sheep	16	0.0418351	31	4.78886e-07	NA	notsig	19	0.00136356	NA	notsig
CC	GO:0009986~cell surface	3	Chicken,Cattly/yak,Sheep	78	1.37862e-10	71	0.00220569	NA	notsig	81	6.2772e-11	NA	notsig
CC	GO:0009897~external side of plasma membrane	3	Chicken,Cattly/yak,Sheep	47	2.99849e-12	31	0.00507636	NA	notsig	27	0.019788	NA	notsig
MF	GO:0008201~heparin binding	3	Chicken,Cattly/yak,Sheep	25	0.0060294	36	2.02481e-05	NA	notsig	28	0.000419594	NA	notsig
CC	GO:0005887~integral component of plasma membrane	3	Chicken,Cattly/yak,Sheep	146	3.89577e-13	133	0.000128961	NA	notsig	129	8.74894e-09	NA	notsig
CC	GO:0005886~plasma membrane	3	Chicken,Cattly/yak,Sheep	369	3.00309e-20	364	1.07418e-05	NA	notsig	353	1.5456e-16	NA	notsig
CC	GO:0005581~collagen trimer	3	Chicken,Cattly/yak,Sheep	14	0.0173625	17	0.0391956	NA	notsig	17	0.00112662	NA	notsig
MF	GO:0005509~calcium ion binding	3	Chicken,Cattly/yak,Sheep	73	4.92394e-05	81	0.00225004	NA	notsig	87	1.0369e-08	NA	notsig
MF	GO:0003823~antigen binding	3	Chicken,Cattly/yak,Sheep	13	1.96368e-05	19	9.60262e-06	NA	notsig	11	0.0341457	NA	notsig
KEGG_PATHWAY	hsa05416:Viral myocarditis	2	Chicken,Sheep	21	5.32622e-05	NA	notsig	NA	notsig	17	0.00340191	NA	notsig
KEGG_PATHWAY	hsa05166:HTLV-I infection	2	Chicken,Sheep	37	0.0437496	NA	notsig	NA	notsig	46	0.00108219	NA	notsig
KEGG_PATHWAY	hsa04974:Protein digestion and absorption	2	Chicken,Sheep	12	0.0215838	NA	notsig	NA	notsig	18	0.000116599	NA	notsig
KEGG_PATHWAY	hsa04650:Natural killer cell mediated cytotoxicity	2	Chicken,Cattly/yak	22	0.00332478	25	0.0166327	NA	notsig	NA	notsig	NA	notsig
KEGG_PATHWAY	hsa04610:Complement and coagulation cascades	2	Chicken,Cattly/yak	19	3.21513e-05	39	2.54019e-13	NA	notsig	NA	notsig	NA	notsig
KEGG_PATHWAY	hsa04145:Phagosome	2	Chicken,Sheep	27	0.0356469	NA	notsig	NA	notsig	29	0.00669487	NA	notsig
INTERPRO	IPR020894:Cadherin conserved site	2	Chicken,Sheep	18	0.000219459	NA	notsig	NA	notsig	14	9.29198e-05	NA	notsig
INTERPRO	IPR018114:Peptidase S1, trypsin family, active site	2	Cattly/yak,Pig	NA	notsig	14	0.00667217	6	0.00186062	NA	notsig	NA	notsig
INTERPRO	IPR016187:C-type lectin fold	2	Chicken,Goat	14	0.0104132	NA	notsig	NA	notsig	NA	notsig	24	0.036595
INTERPRO	IPR016186:C-type lectin-like	2	Chicken,Goat	14	0.00161169	NA	notsig	NA	notsig	NA	notsig	23	0.0207312
INTERPRO	IPR015919:Cadherin-like	2	Chicken,Sheep	20	7.19479e-05	NA	notsig	NA	notsig	15	9.86485e-05	NA	notsig
INTERPRO	IPR014745:MHC class II, alpha/beta chain, N-terminal	2	Chicken,Sheep	9	0.000185206	NA	notsig	NA	notsig	8	0.00919027	NA	notsig
INTERPRO	IPR013320:Concanavalin A-like lectin/glucanase, subgroup	2	Chicken,Sheep	27	0.0160137	NA	notsig	NA	notsig	26	0.0181345	NA	notsig
INTERPRO	IPR013106:Immunoglobulin V-set	2	Chicken,Sheep	35	8.98837e-13	NA	notsig	NA	notsig	33	8.07063e-07	NA	notsig
INTERPRO	IPR010579:MHC class I, alpha chain, C-terminal	2	Chicken,Cattly/yak	6	0.00839966	6	0.0192204	NA	notsig	NA	notsig	NA	notsig
INTERPRO	IPR009003:Trypsin-like cysteine/serine peptidase domain	2	Cattly/yak,Pig	NA	notsig	21	0.000324323	9	3.82014e-05	NA	notsig	NA	notsig
INTERPRO	IPR003961:Fibronectin, type III	2	Chicken,Sheep	31	0.000718443	NA	notsig	NA	notsig	31	9.4965e-05	NA	notsig
INTERPRO	IPR003599:Immunoglobulin subtype	2	Chicken,Sheep	50	3.27876e-07	NA	notsig	NA	notsig	69	6.92779e-14	NA	notsig
INTERPRO	IPR002126:Cadherin	2	Chicken,Sheep	18	0.000622211	NA	notsig	NA	notsig	15	3.86739e-05	NA	notsig
INTERPRO	IPR001314:Peptidase S1A, chymotrypsin-type	2	Cattly/yak,Pig	NA	notsig	17	0.0011427	8	3.10902e-05	NA	notsig	NA	notsig
INTERPRO	IPR001254:Peptidase S1	2	Cattly/yak,Pig	NA	notsig	20	0.000129158	9	7.47749e-06	NA	notsig	NA	notsig
INTERPRO	IPR000884:Thrombospondin, type 1 repeat	2	Cattly/yak,Sheep	NA	notsig	15	0.0211197	NA	notsig	12	0.0468412	NA	notsig
INTERPRO	IPR000436:Sushi/SCR/CCP	2	Chicken,Cattly/yak	14	0.000176182	14	0.0303833	NA	notsig	NA	notsig	NA	notsig
CC	GO:0071556~integral component of lumenal side of endoplasmic reticulum membrane	2	Chicken,Sheep	13	4.49047e-05	NA	notsig	NA	notsig	14	1.18906e-05	NA	notsig
BP	GO:0060333~interferon-gamma-mediated signaling pathway	2	Chicken,Goat	28	1.30367e-09	NA	notsig	NA	notsig	NA	notsig	27	0.00323036
BP	GO:0051607~defense response to virus	2	Cattly/yak,Goat	NA	notsig	32	0.00132821	NA	notsig	NA	notsig	48	5.41215e-06
BP	GO:0050776~regulation of immune response	2	Chicken,Cattly/yak	29	9.66347e-11	28	8.3396e-05	NA	notsig	NA	notsig	NA	notsig
BP	GO:0045087~innate immune response	2	Chicken,Cattly/yak	74	2.82364e-16	63	1.11716e-05	NA	notsig	NA	notsig	NA	notsig
BP	GO:0045071~negative regulation of viral genome replication	2	Cattly/yak,Goat	NA	notsig	16	2.56089e-05	NA	notsig	NA	notsig	18	0.000910452
CC	GO:0042613~MHC class II protein complex	2	Chicken,Sheep	10	1.20352e-05	NA	notsig	NA	notsig	9	0.000713422	NA	notsig
BP	GO:0042157~lipoprotein metabolic process	2	Cattly/yak,Sheep	NA	notsig	21	2.46908e-08	NA	notsig	11	0.00829914	NA	notsig
BP	GO:0032870~cellular response to hormone stimulus	2	Cattly/yak,Sheep	NA	notsig	13	0.0480539	NA	notsig	15	0.000882069	NA	notsig
CC	GO:0031093~platelet alpha granule lumen	2	Chicken,Cattly/yak	15	0.00134083	21	0.000137715	NA	notsig	NA	notsig	NA	notsig
CC	GO:0030658~transport vesicle membrane	2	Chicken,Sheep	8	0.0486479	NA	notsig	NA	notsig	9	0.0312414	NA	notsig
BP	GO:0030198~extracellular matrix organization	2	Chicken,Sheep	36	8.80163e-05	NA	notsig	NA	notsig	46	6.4625e-09	NA	notsig
MF	GO:0019825~oxygen binding	2	Chicken,Cattly/yak	10	0.0163094	19	2.10325e-06	NA	notsig	NA	notsig	NA	notsig
CC	GO:0012507~ER to Golgi transport vesicle membrane	2	Chicken,Sheep	15	0.00254198	NA	notsig	NA	notsig	15	0.00299103	NA	notsig
BP	GO:0009615~response to virus	2	Cattly/yak,Goat	NA	notsig	27	0.000590297	NA	notsig	NA	notsig	37	1.62171e-05
BP	GO:0007156~homophilic cell adhesion via plasma membrane adhesion molecules	2	Chicken,Sheep	24	0.000284246	NA	notsig	NA	notsig	20	0.00133011	NA	notsig
BP	GO:0007155~cell adhesion	2	Chicken,Sheep	61	4.72703e-05	NA	notsig	NA	notsig	73	1.73355e-07	NA	notsig
BP	GO:0006958~complement activation, classical pathway	2	Chicken,Cattly/yak	11	0.00265433	21	1.75564e-08	NA	notsig	NA	notsig	NA	notsig
BP	GO:0006955~immune response	2	Chicken,Cattly/yak	77	2.30683e-22	59	3.34819e-06	NA	notsig	NA	notsig	NA	notsig
BP	GO:0006954~inflammatory response	2	Chicken,Cattly/yak	61	4.44216e-09	55	0.00383994	NA	notsig	NA	notsig	NA	notsig
MF	GO:0005201~extracellular matrix structural constituent	2	Chicken,Sheep	12	0.043811	NA	notsig	NA	notsig	18	2.0726e-05	NA	notsig
MF	GO:0005102~receptor binding	2	Chicken,Cattly/yak	47	0.000597035	55	0.00320017	NA	notsig	NA	notsig	NA	notsig
MF	GO:0004867~serine-type endopeptidase inhibitor activity	2	Chicken,Cattly/yak	14	0.00511619	20	0.000113072	NA	notsig	NA	notsig	NA	notsig
BP	GO:0002576~platelet degranulation	2	Chicken,Cattly/yak	26	0.000131827	33	3.10812e-05	NA	notsig	NA	notsig	NA	notsig
KEGG_PATHWAY	hsa05340:Primary immunodeficiency	1	Chicken	15	2.35086e-05	NA	notsig	NA	notsig	NA	notsig	NA	notsig
KEGG_PATHWAY	hsa05323:Rheumatoid arthritis	1	Chicken	16	0.0300334	NA	notsig	NA	notsig	NA	notsig	NA	notsig
KEGG_PATHWAY	hsa05321:Inflammatory bowel disease (IBD)	1	Chicken	15	0.0013141	NA	notsig	NA	notsig	NA	notsig	NA	notsig
KEGG_PATHWAY	hsa05310:Asthma	1	Chicken	8	0.00319103	NA	notsig	NA	notsig	NA	notsig	NA	notsig
KEGG_PATHWAY	hsa05204:Chemical carcinogenesis	1	Cattly/yak	NA	notsig	32	1.21405e-10	NA	notsig	NA	notsig	NA	notsig
KEGG_PATHWAY	hsa05168:Herpes simplex infection	1	Goat	NA	notsig	NA	notsig	NA	notsig	NA	notsig	48	0.0463727
KEGG_PATHWAY	hsa05152:Tuberculosis	1	Chicken	29	0.0258519	NA	notsig	NA	notsig	NA	notsig	NA	notsig
KEGG_PATHWAY	hsa05146:Amoebiasis	1	Sheep	NA	notsig	NA	notsig	NA	notsig	20	0.00741756	NA	notsig
KEGG_PATHWAY	hsa05144:Malaria	1	Chicken	13	0.00321194	NA	notsig	NA	notsig	NA	notsig	NA	notsig
KEGG_PATHWAY	hsa05140:Leishmaniasis	1	Chicken	17	0.00772321	NA	notsig	NA	notsig	NA	notsig	NA	notsig
KEGG_PATHWAY	hsa05133:Pertussis	1	Cattly/yak	NA	notsig	18	0.0290128	NA	notsig	NA	notsig	NA	notsig
KEGG_PATHWAY	hsa05020:Prion diseases	1	Cattly/yak	NA	notsig	12	0.0155053	NA	notsig	NA	notsig	NA	notsig
KEGG_PATHWAY	hsa05012:Parkinson's disease	1	Chicken	24	0.0430701	NA	notsig	NA	notsig	NA	notsig	NA	notsig
KEGG_PATHWAY	hsa04975:Fat digestion and absorption	1	Cattly/yak	NA	notsig	11	0.00141694	NA	notsig	NA	notsig	NA	notsig
KEGG_PATHWAY	hsa04924:Renin secretion	1	Sheep	NA	notsig	NA	notsig	NA	notsig	14	0.0390563	NA	notsig
KEGG_PATHWAY	hsa04672:Intestinal immune network for IgA production	1	Chicken	12	0.000784555	NA	notsig	NA	notsig	NA	notsig	NA	notsig
KEGG_PATHWAY	hsa04670:Leukocyte transendothelial migration	1	Chicken	23	0.0209941	NA	notsig	NA	notsig	NA	notsig	NA	notsig
KEGG_PATHWAY	hsa04666:Fc gamma R-mediated phagocytosis	1	Chicken	22	0.00656262	NA	notsig	NA	notsig	NA	notsig	NA	notsig
KEGG_PATHWAY	hsa04664:Fc epsilon RI signaling pathway	1	Chicken	16	0.0344685	NA	notsig	NA	notsig	NA	notsig	NA	notsig
KEGG_PATHWAY	hsa04662:B cell receptor signaling pathway	1	Chicken	20	0.00317245	NA	notsig	NA	notsig	NA	notsig	NA	notsig
KEGG_PATHWAY	hsa04660:T cell receptor signaling pathway	1	Chicken	28	0.000213091	NA	notsig	NA	notsig	NA	notsig	NA	notsig
KEGG_PATHWAY	hsa04640:Hematopoietic cell lineage	1	Chicken	19	0.000261563	NA	notsig	NA	notsig	NA	notsig	NA	notsig
KEGG_PATHWAY	hsa04512:ECM-receptor interaction	1	Sheep	NA	notsig	NA	notsig	NA	notsig	24	1.30328e-05	NA	notsig
KEGG_PATHWAY	hsa04510:Focal adhesion	1	Sheep	NA	notsig	NA	notsig	NA	notsig	45	3.76619e-05	NA	notsig
KEGG_PATHWAY	hsa04064:NF-kappa B signaling pathway	1	Chicken	21	0.00733043	NA	notsig	NA	notsig	NA	notsig	NA	notsig
KEGG_PATHWAY	hsa04062:Chemokine signaling pathway	1	Chicken	27	0.0333939	NA	notsig	NA	notsig	NA	notsig	NA	notsig
KEGG_PATHWAY	hsa04060:Cytokine-cytokine receptor interaction	1	Chicken	32	0.000108107	NA	notsig	NA	notsig	NA	notsig	NA	notsig
KEGG_PATHWAY	hsa04024:cAMP signaling pathway	1	Sheep	NA	notsig	NA	notsig	NA	notsig	30	0.0114151	NA	notsig
KEGG_PATHWAY	hsa03320:PPAR signaling pathway	1	Cattly/yak	NA	notsig	19	0.015521	NA	notsig	NA	notsig	NA	notsig
KEGG_PATHWAY	hsa03008:Ribosome biogenesis in eukaryotes	1	Goat	NA	notsig	NA	notsig	NA	notsig	NA	notsig	28	0.0415698
KEGG_PATHWAY	hsa01130:Biosynthesis of antibiotics	1	Chicken	38	0.0296761	NA	notsig	NA	notsig	NA	notsig	NA	notsig
KEGG_PATHWAY	hsa01100:Metabolic pathways	1	Cattly/yak	NA	notsig	177	0.0335145	NA	notsig	NA	notsig	NA	notsig
KEGG_PATHWAY	hsa00983:Drug metabolism - other enzymes	1	Cattly/yak	NA	notsig	13	0.0325147	NA	notsig	NA	notsig	NA	notsig
KEGG_PATHWAY	hsa00982:Drug metabolism - cytochrome P450	1	Cattly/yak	NA	notsig	26	1.1419e-08	NA	notsig	NA	notsig	NA	notsig
KEGG_PATHWAY	hsa00980:Metabolism of xenobiotics by cytochrome P450	1	Cattly/yak	NA	notsig	30	1.54602e-10	NA	notsig	NA	notsig	NA	notsig
KEGG_PATHWAY	hsa00830:Retinol metabolism	1	Cattly/yak	NA	notsig	26	1.65299e-09	NA	notsig	NA	notsig	NA	notsig
KEGG_PATHWAY	hsa00350:Tyrosine metabolism	1	Cattly/yak	NA	notsig	11	0.0315348	NA	notsig	NA	notsig	NA	notsig
KEGG_PATHWAY	hsa00140:Steroid hormone biosynthesis	1	Cattly/yak	NA	notsig	21	1.3634e-07	NA	notsig	NA	notsig	NA	notsig
KEGG_PATHWAY	hsa00053:Ascorbate and aldarate metabolism	1	Cattly/yak	NA	notsig	10	0.00768746	NA	notsig	NA	notsig	NA	notsig
KEGG_PATHWAY	hsa00040:Pentose and glucuronate interconversions	1	Cattly/yak	NA	notsig	11	0.0255678	NA	notsig	NA	notsig	NA	notsig
INTERPRO	IPR026613:KRAB domain C2H2 zinc finger family	1	Cattly/yak	NA	notsig	8	0.0138614	NA	notsig	NA	notsig	NA	notsig
INTERPRO	IPR023796:Serpin domain	1	Cattly/yak	NA	notsig	12	0.00566019	NA	notsig	NA	notsig	NA	notsig
INTERPRO	IPR023795:Protease inhibitor I4, serpin, conserved site	1	Cattly/yak	NA	notsig	12	0.00197529	NA	notsig	NA	notsig	NA	notsig
INTERPRO	IPR023412:Ribonuclease A-domain	1	Chicken	7	0.00509022	NA	notsig	NA	notsig	NA	notsig	NA	notsig
INTERPRO	IPR023411:Ribonuclease A, active site	1	Chicken	7	0.00509022	NA	notsig	NA	notsig	NA	notsig	NA	notsig
INTERPRO	IPR020683:Ankyrin repeat-containing domain	1	Cattly/yak	NA	notsig	51	0.000331975	NA	notsig	NA	notsig	NA	notsig
INTERPRO	IPR020635:Tyrosine-protein kinase, catalytic domain	1	Chicken	19	0.00508257	NA	notsig	NA	notsig	NA	notsig	NA	notsig
INTERPRO	IPR018097:EGF-like calcium-binding, conserved site	1	Sheep	NA	notsig	NA	notsig	NA	notsig	20	0.000884652	NA	notsig
INTERPRO	IPR017972:Cytochrome P450, conserved site	1	Cattly/yak	NA	notsig	17	0.000184577	NA	notsig	NA	notsig	NA	notsig
INTERPRO	IPR016040:NAD(P)-binding domain	1	Cattly/yak	NA	notsig	38	0.00735654	NA	notsig	NA	notsig	NA	notsig
INTERPRO	IPR013164:Cadherin, N-terminal	1	Chicken	16	2.99828e-06	NA	notsig	NA	notsig	NA	notsig	NA	notsig
INTERPRO	IPR013151:Immunoglobulin	1	Sheep	NA	notsig	NA	notsig	NA	notsig	16	0.0003653	NA	notsig
INTERPRO	IPR013098:Immunoglobulin I-set	1	Sheep	NA	notsig	NA	notsig	NA	notsig	31	1.31735e-06	NA	notsig
INTERPRO	IPR013032:EGF-like, conserved site	1	Sheep	NA	notsig	NA	notsig	NA	notsig	36	1.41461e-07	NA	notsig
INTERPRO	IPR012674:Calycin	1	Cattly/yak	NA	notsig	10	0.0125172	NA	notsig	NA	notsig	NA	notsig
INTERPRO	IPR012292:Globin, structural domain	1	Chicken	9	0.000539019	NA	notsig	NA	notsig	NA	notsig	NA	notsig
INTERPRO	IPR011038:Calycin-like	1	Cattly/yak	NA	notsig	11	0.00680099	NA	notsig	NA	notsig	NA	notsig
INTERPRO	IPR009050:Globin-like	1	Chicken	9	0.000539019	NA	notsig	NA	notsig	NA	notsig	NA	notsig
INTERPRO	IPR009030:Insulin-like growth factor binding protein, N-terminal	1	Sheep	NA	notsig	NA	notsig	NA	notsig	29	2.83494e-06	NA	notsig
INTERPRO	IPR008266:Tyrosine-protein kinase, active site	1	Chicken	19	0.0267086	NA	notsig	NA	notsig	NA	notsig	NA	notsig
INTERPRO	IPR006703:AIG1	1	Chicken	5	0.0462472	NA	notsig	NA	notsig	NA	notsig	NA	notsig
INTERPRO	IPR006574:SPRY-associated	1	Chicken	9	0.00523492	NA	notsig	NA	notsig	NA	notsig	NA	notsig
INTERPRO	IPR003879:Butyrophylin-like	1	Chicken	14	2.99748e-05	NA	notsig	NA	notsig	NA	notsig	NA	notsig
INTERPRO	IPR003877:SPla/RYanodine receptor SPRY	1	Chicken	15	0.0113889	NA	notsig	NA	notsig	NA	notsig	NA	notsig
INTERPRO	IPR003598:Immunoglobulin subtype 2	1	Sheep	NA	notsig	NA	notsig	NA	notsig	53	5.19584e-13	NA	notsig
INTERPRO	IPR002402:Cytochrome P450, E-class, group II	1	Cattly/yak	NA	notsig	7	0.0121304	NA	notsig	NA	notsig	NA	notsig
INTERPRO	IPR002401:Cytochrome P450, E-class, group I	1	Cattly/yak	NA	notsig	15	0.000854051	NA	notsig	NA	notsig	NA	notsig
INTERPRO	IPR002347:Glucose/ribitol dehydrogenase	1	Cattly/yak	NA	notsig	17	0.0144006	NA	notsig	NA	notsig	NA	notsig
INTERPRO	IPR002337:Haemoglobin, beta	1	Chicken	5	0.0462472	NA	notsig	NA	notsig	NA	notsig	NA	notsig
INTERPRO	IPR002213:UDP-glucuronosyl/UDP-glucosyltransferase	1	Cattly/yak	NA	notsig	8	0.0138614	NA	notsig	NA	notsig	NA	notsig
INTERPRO	IPR002110:Ankyrin repeat	1	Cattly/yak	NA	notsig	50	0.000318701	NA	notsig	NA	notsig	NA	notsig
INTERPRO	IPR001909:Krueppel-associated box	1	Cattly/yak	NA	notsig	54	0.00125321	NA	notsig	NA	notsig	NA	notsig
INTERPRO	IPR001881:EGF-like calcium-binding	1	Sheep	NA	notsig	NA	notsig	NA	notsig	27	2.2918e-06	NA	notsig
INTERPRO	IPR001870:B30.2/SPRY domain	1	Chicken	16	0.00589492	NA	notsig	NA	notsig	NA	notsig	NA	notsig
INTERPRO	IPR001824:Tyrosine-protein kinase, receptor class III, conserved site	1	Sheep	NA	notsig	NA	notsig	NA	notsig	6	0.0491275	NA	notsig
INTERPRO	IPR001791:Laminin G domain	1	Sheep	NA	notsig	NA	notsig	NA	notsig	12	0.0105338	NA	notsig
INTERPRO	IPR001452:Src homology-3 domain	1	Chicken	37	0.00720663	NA	notsig	NA	notsig	NA	notsig	NA	notsig
INTERPRO	IPR001427:Ribonuclease A	1	Chicken	7	0.00509022	NA	notsig	NA	notsig	NA	notsig	NA	notsig
INTERPRO	IPR001304:C-type lectin	1	Chicken	12	0.00219784	NA	notsig	NA	notsig	NA	notsig	NA	notsig
INTERPRO	IPR001128:Cytochrome P450	1	Cattly/yak	NA	notsig	18	0.000309114	NA	notsig	NA	notsig	NA	notsig
INTERPRO	IPR000980:SH2 domain	1	Chicken	31	4.03028e-06	NA	notsig	NA	notsig	NA	notsig	NA	notsig
INTERPRO	IPR000971:Globin	1	Chicken	9	0.000539019	NA	notsig	NA	notsig	NA	notsig	NA	notsig
INTERPRO	IPR000863:Sulfotransferase domain	1	Sheep	NA	notsig	NA	notsig	NA	notsig	8	0.0460279	NA	notsig
INTERPRO	IPR000832:GPCR, family 2, secretin-like	1	Sheep	NA	notsig	NA	notsig	NA	notsig	9	0.0184589	NA	notsig
INTERPRO	IPR000742:Epidermal growth factor-like domain	1	Sheep	NA	notsig	NA	notsig	NA	notsig	43	4.3113e-10	NA	notsig
INTERPRO	IPR000566:Lipocalin/cytosolic fatty-acid binding protein domain	1	Cattly/yak	NA	notsig	9	0.0374772	NA	notsig	NA	notsig	NA	notsig
INTERPRO	IPR000355:Chemokine receptor family	1	Chicken	8	0.00555151	NA	notsig	NA	notsig	NA	notsig	NA	notsig
INTERPRO	IPR000353:MHC class II, beta chain, N-terminal	1	Chicken	9	5.10578e-05	NA	notsig	NA	notsig	NA	notsig	NA	notsig
INTERPRO	IPR000315:Zinc finger, B-box	1	Chicken	14	0.0060743	NA	notsig	NA	notsig	NA	notsig	NA	notsig
INTERPRO	IPR000233:Cadherin, cytoplasmic domain	1	Sheep	NA	notsig	NA	notsig	NA	notsig	6	0.0491275	NA	notsig
INTERPRO	IPR000215:Serpin family	1	Cattly/yak	NA	notsig	12	0.00566019	NA	notsig	NA	notsig	NA	notsig
INTERPRO	IPR000195:Rab-GTPase-TBC domain	1	Chicken	16	0.0296179	NA	notsig	NA	notsig	NA	notsig	NA	notsig
INTERPRO	IPR000152:EGF-type aspartate/asparagine hydroxylation site	1	Sheep	NA	notsig	NA	notsig	NA	notsig	21	0.000334088	NA	notsig
CC	GO:1903561~extracellular vesicle	1	Sheep	NA	notsig	NA	notsig	NA	notsig	15	0.00167122	NA	notsig
BP	GO:0098869~cellular oxidant detoxification	1	Cattly/yak	NA	notsig	18	0.00852773	NA	notsig	NA	notsig	NA	notsig
BP	GO:0090023~positive regulation of neutrophil chemotaxis	1	Chicken	8	0.0479486	NA	notsig	NA	notsig	NA	notsig	NA	notsig
BP	GO:0086091~regulation of heart rate by cardiac conduction	1	Sheep	NA	notsig	NA	notsig	NA	notsig	13	0.0085218	NA	notsig
BP	GO:0070374~positive regulation of ERK1 and ERK2 cascade	1	Chicken	26	0.0235556	NA	notsig	NA	notsig	NA	notsig	NA	notsig
MF	GO:0070330~aromatase activity	1	Cattly/yak	NA	notsig	13	0.000108987	NA	notsig	NA	notsig	NA	notsig
BP	GO:0070328~triglyceride homeostasis	1	Cattly/yak	NA	notsig	11	0.00847492	NA	notsig	NA	notsig	NA	notsig
BP	GO:0070206~protein trimerization	1	Chicken	6	0.0369389	NA	notsig	NA	notsig	NA	notsig	NA	notsig
BP	GO:0070098~chemokine-mediated signaling pathway	1	Chicken	13	0.000290534	NA	notsig	NA	notsig	NA	notsig	NA	notsig
BP	GO:0055114~oxidation-reduction process	1	Cattly/yak	NA	notsig	108	3.13135e-07	NA	notsig	NA	notsig	NA	notsig
BP	GO:0052696~flavonoid glucuronidation	1	Cattly/yak	NA	notsig	8	0.0225037	NA	notsig	NA	notsig	NA	notsig
BP	GO:0051591~response to cAMP	1	Sheep	NA	notsig	NA	notsig	NA	notsig	12	0.0128211	NA	notsig
BP	GO:0050900~leukocyte migration	1	Chicken	23	0.00958932	NA	notsig	NA	notsig	NA	notsig	NA	notsig
BP	GO:0050853~B cell receptor signaling pathway	1	Chicken	20	6.9362e-09	NA	notsig	NA	notsig	NA	notsig	NA	notsig
BP	GO:0050852~T cell receptor signaling pathway	1	Chicken	35	5.5427e-05	NA	notsig	NA	notsig	NA	notsig	NA	notsig
MF	GO:0050839~cell adhesion molecule binding	1	Chicken	15	0.00269258	NA	notsig	NA	notsig	NA	notsig	NA	notsig
BP	GO:0050830~defense response to Gram-positive bacterium	1	Chicken	13	0.0298422	NA	notsig	NA	notsig	NA	notsig	NA	notsig
BP	GO:0050829~defense response to Gram-negative bacterium	1	Chicken	11	0.0128957	NA	notsig	NA	notsig	NA	notsig	NA	notsig
BP	GO:0050729~positive regulation of inflammatory response	1	Chicken	15	0.00687376	NA	notsig	NA	notsig	NA	notsig	NA	notsig
BP	GO:0050707~regulation of cytokine secretion	1	Chicken	7	0.0202042	NA	notsig	NA	notsig	NA	notsig	NA	notsig
MF	GO:0046703~natural killer cell lectin-like receptor binding	1	Cattly/yak	NA	notsig	7	0.0278671	NA	notsig	NA	notsig	NA	notsig
CC	GO:0045121~membrane raft	1	Chicken	33	0.0176613	NA	notsig	NA	notsig	NA	notsig	NA	notsig
BP	GO:0045060~negative thymic T cell selection	1	Chicken	6	0.0369389	NA	notsig	NA	notsig	NA	notsig	NA	notsig
MF	GO:0044822~poly(A) RNA binding	1	Goat	NA	notsig	NA	notsig	NA	notsig	NA	notsig	245	0.0188544
BP	GO:0043691~reverse cholesterol transport	1	Cattly/yak	NA	notsig	11	0.00029362	NA	notsig	NA	notsig	NA	notsig
CC	GO:0043202~lysosomal lumen	1	Chicken	20	0.00257611	NA	notsig	NA	notsig	NA	notsig	NA	notsig
CC	GO:0043034~costamere	1	Sheep	NA	notsig	NA	notsig	NA	notsig	8	0.0351861	NA	notsig
CC	GO:0043025~neuronal cell body	1	Sheep	NA	notsig	NA	notsig	NA	notsig	45	0.000469849	NA	notsig
BP	GO:0042742~defense response to bacterium	1	Chicken	14	0.00268625	NA	notsig	NA	notsig	NA	notsig	NA	notsig
BP	GO:0042632~cholesterol homeostasis	1	Cattly/yak	NA	notsig	22	0.000172393	NA	notsig	NA	notsig	NA	notsig
CC	GO:0042627~chylomicron	1	Cattly/yak	NA	notsig	9	0.00169422	NA	notsig	NA	notsig	NA	notsig
BP	GO:0042493~response to drug	1	Chicken	42	0.0140234	NA	notsig	NA	notsig	NA	notsig	NA	notsig
CC	GO:0042383~sarcolemma	1	Sheep	NA	notsig	NA	notsig	NA	notsig	22	0.000261514	NA	notsig
CC	GO:0042105~alpha-beta T cell receptor complex	1	Chicken	5	0.0204219	NA	notsig	NA	notsig	NA	notsig	NA	notsig
BP	GO:0042102~positive regulation of T cell proliferation	1	Chicken	16	5.90472e-05	NA	notsig	NA	notsig	NA	notsig	NA	notsig
CC	GO:0042101~T cell receptor complex	1	Chicken	12	3.74977e-06	NA	notsig	NA	notsig	NA	notsig	NA	notsig
BP	GO:0042060~wound healing	1	Sheep	NA	notsig	NA	notsig	NA	notsig	24	6.80148e-06	NA	notsig
BP	GO:0038096~Fc-gamma receptor signaling pathway involved in phagocytosis	1	Chicken	19	0.034731	NA	notsig	NA	notsig	NA	notsig	NA	notsig
BP	GO:0038083~peptidyl-tyrosine autophosphorylation	1	Chicken	14	0.0038417	NA	notsig	NA	notsig	NA	notsig	NA	notsig
BP	GO:0035987~endodermal cell differentiation	1	Chicken	9	0.036938	NA	notsig	NA	notsig	NA	notsig	NA	notsig
BP	GO:0034375~high-density lipoprotein particle remodeling	1	Cattly/yak	NA	notsig	8	0.0408659	NA	notsig	NA	notsig	NA	notsig
CC	GO:0034364~high-density lipoprotein particle	1	Cattly/yak	NA	notsig	13	6.27905e-05	NA	notsig	NA	notsig	NA	notsig
CC	GO:0034361~very-low-density lipoprotein particle	1	Cattly/yak	NA	notsig	11	0.00252151	NA	notsig	NA	notsig	NA	notsig
BP	GO:0033700~phospholipid efflux	1	Cattly/yak	NA	notsig	9	0.000814194	NA	notsig	NA	notsig	NA	notsig
BP	GO:0033344~cholesterol efflux	1	Cattly/yak	NA	notsig	12	0.00137632	NA	notsig	NA	notsig	NA	notsig
BP	GO:0032981~mitochondrial respiratory chain complex I assembly	1	Chicken	17	0.00703964	NA	notsig	NA	notsig	NA	notsig	NA	notsig
BP	GO:0032753~positive regulation of interleukin-4 production	1	Chicken	7	0.0367952	NA	notsig	NA	notsig	NA	notsig	NA	notsig
BP	GO:0032729~positive regulation of interferon-gamma production	1	Chicken	12	0.00948613	NA	notsig	NA	notsig	NA	notsig	NA	notsig
BP	GO:0032496~response to lipopolysaccharide	1	Chicken	25	0.0365799	NA	notsig	NA	notsig	NA	notsig	NA	notsig
MF	GO:0032395~MHC class II receptor activity	1	Chicken	6	0.0315443	NA	notsig	NA	notsig	NA	notsig	NA	notsig
CC	GO:0031430~M band	1	Sheep	NA	notsig	NA	notsig	NA	notsig	10	0.00688287	NA	notsig
BP	GO:0031295~T cell costimulation	1	Chicken	25	7.6453e-06	NA	notsig	NA	notsig	NA	notsig	NA	notsig
CC	GO:0031234~extrinsic component of cytoplasmic side of plasma membrane	1	Chicken	16	0.0178178	NA	notsig	NA	notsig	NA	notsig	NA	notsig
CC	GO:0031225~anchored component of membrane	1	Cattly/yak	NA	notsig	19	0.000238313	NA	notsig	NA	notsig	NA	notsig
CC	GO:0031090~organelle membrane	1	Cattly/yak	NA	notsig	29	3.47463e-07	NA	notsig	NA	notsig	NA	notsig
CC	GO:0031089~platelet dense granule lumen	1	Cattly/yak	NA	notsig	8	0.0126548	NA	notsig	NA	notsig	NA	notsig
BP	GO:0030890~positive regulation of B cell proliferation	1	Chicken	13	0.0126933	NA	notsig	NA	notsig	NA	notsig	NA	notsig
BP	GO:0030593~neutrophil chemotaxis	1	Chicken	13	0.0298422	NA	notsig	NA	notsig	NA	notsig	NA	notsig
BP	GO:0030574~collagen catabolic process	1	Sheep	NA	notsig	NA	notsig	NA	notsig	16	0.000643194	NA	notsig
BP	GO:0030449~regulation of complement activation	1	Cattly/yak	NA	notsig	17	1.40829e-05	NA	notsig	NA	notsig	NA	notsig
CC	GO:0030315~T-tubule	1	Sheep	NA	notsig	NA	notsig	NA	notsig	15	0.000120977	NA	notsig
BP	GO:0030217~T cell differentiation	1	Chicken	11	0.0266042	NA	notsig	NA	notsig	NA	notsig	NA	notsig
BP	GO:0030101~natural killer cell activation	1	Chicken	6	0.0369389	NA	notsig	NA	notsig	NA	notsig	NA	notsig
CC	GO:0030018~Z disc	1	Sheep	NA	notsig	NA	notsig	NA	notsig	27	0.000550563	NA	notsig
BP	GO:0022617~extracellular matrix disassembly	1	Sheep	NA	notsig	NA	notsig	NA	notsig	17	0.00138363	NA	notsig
MF	GO:0020037~heme binding	1	Cattly/yak	NA	notsig	30	4.24116e-05	NA	notsig	NA	notsig	NA	notsig
BP	GO:0019731~antibacterial humoral response	1	Chicken	8	0.0479486	NA	notsig	NA	notsig	NA	notsig	NA	notsig
BP	GO:0019433~triglyceride catabolic process	1	Cattly/yak	NA	notsig	10	0.029313	NA	notsig	NA	notsig	NA	notsig
MF	GO:0017127~cholesterol transporter activity	1	Cattly/yak	NA	notsig	11	3.4995e-05	NA	notsig	NA	notsig	NA	notsig
MF	GO:0016712~oxidoreductase activity, acting on paired donors, with incorporation or reduction of molecular oxygen, reduced flavin or flavoprotein as one donor, and incorporation of one atom of oxygen	1	Cattly/yak	NA	notsig	10	0.00198375	NA	notsig	NA	notsig	NA	notsig
CC	GO:0016529~sarcoplasmic reticulum	1	Sheep	NA	notsig	NA	notsig	NA	notsig	10	0.0265146	NA	notsig
BP	GO:0016525~negative regulation of angiogenesis	1	Cattly/yak	NA	notsig	18	0.00660471	NA	notsig	NA	notsig	NA	notsig
BP	GO:0016339~calcium-dependent cell-cell adhesion via plasma membrane cell adhesion molecules	1	Chicken	10	0.00536028	NA	notsig	NA	notsig	NA	notsig	NA	notsig
BP	GO:0016337~single organismal cell-cell adhesion	1	Chicken	21	0.00601403	NA	notsig	NA	notsig	NA	notsig	NA	notsig
CC	GO:0016324~apical plasma membrane	1	Sheep	NA	notsig	NA	notsig	NA	notsig	38	0.000190823	NA	notsig
CC	GO:0016323~basolateral plasma membrane	1	Sheep	NA	notsig	NA	notsig	NA	notsig	29	0.000476746	NA	notsig
BP	GO:0016045~detection of bacterium	1	Sheep	NA	notsig	NA	notsig	NA	notsig	6	0.0275275	NA	notsig
CC	GO:0016021~integral component of membrane	1	Chicken	339	0.0196065	NA	notsig	NA	notsig	NA	notsig	NA	notsig
CC	GO:0016020~membrane	1	Sheep	NA	notsig	NA	notsig	NA	notsig	235	0.0208559	NA	notsig
BP	GO:0015671~oxygen transport	1	Chicken	9	0.0060119	NA	notsig	NA	notsig	NA	notsig	NA	notsig
CC	GO:0014704~intercalated disc	1	Sheep	NA	notsig	NA	notsig	NA	notsig	21	1.34013e-07	NA	notsig
CC	GO:0014069~postsynaptic density	1	Sheep	NA	notsig	NA	notsig	NA	notsig	25	0.0383533	NA	notsig
BP	GO:0010873~positive regulation of cholesterol esterification	1	Cattly/yak	NA	notsig	7	0.018896	NA	notsig	NA	notsig	NA	notsig
BP	GO:0010595~positive regulation of endothelial cell migration	1	Sheep	NA	notsig	NA	notsig	NA	notsig	15	0.0125864	NA	notsig
BP	GO:0009813~flavonoid biosynthetic process	1	Cattly/yak	NA	notsig	8	0.0225037	NA	notsig	NA	notsig	NA	notsig
BP	GO:0009636~response to toxic substance	1	Chicken	17	0.0294177	NA	notsig	NA	notsig	NA	notsig	NA	notsig
MF	GO:0008395~steroid hydroxylase activity	1	Cattly/yak	NA	notsig	12	4.23632e-05	NA	notsig	NA	notsig	NA	notsig
MF	GO:0008289~lipid binding	1	Cattly/yak	NA	notsig	28	0.0461655	NA	notsig	NA	notsig	NA	notsig
BP	GO:0008217~regulation of blood pressure	1	Sheep	NA	notsig	NA	notsig	NA	notsig	18	0.00144273	NA	notsig
BP	GO:0008202~steroid metabolic process	1	Cattly/yak	NA	notsig	17	0.000130567	NA	notsig	NA	notsig	NA	notsig
BP	GO:0008152~metabolic process	1	Cattly/yak	NA	notsig	34	0.0384266	NA	notsig	NA	notsig	NA	notsig
BP	GO:0007596~blood coagulation	1	Chicken	28	0.0497148	NA	notsig	NA	notsig	NA	notsig	NA	notsig
BP	GO:0007565~female pregnancy	1	Sheep	NA	notsig	NA	notsig	NA	notsig	25	8.72154e-07	NA	notsig
BP	GO:0007267~cell-cell signaling	1	Chicken	26	0.0112347	NA	notsig	NA	notsig	NA	notsig	NA	notsig
BP	GO:0007169~transmembrane receptor protein tyrosine kinase signaling pathway	1	Chicken	20	0.00813605	NA	notsig	NA	notsig	NA	notsig	NA	notsig
BP	GO:0007166~cell surface receptor signaling pathway	1	Chicken	32	0.0181844	NA	notsig	NA	notsig	NA	notsig	NA	notsig
BP	GO:0007165~signal transduction	1	Chicken	128	9.5409e-05	NA	notsig	NA	notsig	NA	notsig	NA	notsig
BP	GO:0007160~cell-matrix adhesion	1	Chicken	18	0.0248614	NA	notsig	NA	notsig	NA	notsig	NA	notsig
BP	GO:0006986~response to unfolded protein	1	Goat	NA	notsig	NA	notsig	NA	notsig	NA	notsig	20	0.0154213
BP	GO:0006968~cellular defense response	1	Chicken	13	0.00269292	NA	notsig	NA	notsig	NA	notsig	NA	notsig
BP	GO:0006959~humoral immune response	1	Chicken	12	0.00330805	NA	notsig	NA	notsig	NA	notsig	NA	notsig
BP	GO:0006957~complement activation, alternative pathway	1	Cattly/yak	NA	notsig	10	0.00128122	NA	notsig	NA	notsig	NA	notsig
BP	GO:0006956~complement activation	1	Cattly/yak	NA	notsig	19	4.32601e-07	NA	notsig	NA	notsig	NA	notsig
BP	GO:0006953~acute-phase response	1	Cattly/yak	NA	notsig	18	2.33853e-05	NA	notsig	NA	notsig	NA	notsig
BP	GO:0006935~chemotaxis	1	Chicken	22	0.000291298	NA	notsig	NA	notsig	NA	notsig	NA	notsig
BP	GO:0006898~receptor-mediated endocytosis	1	Cattly/yak	NA	notsig	30	0.00283613	NA	notsig	NA	notsig	NA	notsig
BP	GO:0006869~lipid transport	1	Cattly/yak	NA	notsig	21	0.00643099	NA	notsig	NA	notsig	NA	notsig
BP	GO:0006805~xenobiotic metabolic process	1	Cattly/yak	NA	notsig	26	1.36166e-05	NA	notsig	NA	notsig	NA	notsig
BP	GO:0006695~cholesterol biosynthetic process	1	Chicken	14	0.00696164	NA	notsig	NA	notsig	NA	notsig	NA	notsig
BP	GO:0006633~fatty acid biosynthetic process	1	Cattly/yak	NA	notsig	16	0.0295433	NA	notsig	NA	notsig	NA	notsig
BP	GO:0006629~lipid metabolic process	1	Cattly/yak	NA	notsig	31	0.0260042	NA	notsig	NA	notsig	NA	notsig
BP	GO:0006364~rRNA processing	1	Goat	NA	notsig	NA	notsig	NA	notsig	NA	notsig	62	0.00782909
CC	GO:0005925~focal adhesion	1	Sheep	NA	notsig	NA	notsig	NA	notsig	65	0.000687994	NA	notsig
CC	GO:0005911~cell-cell junction	1	Chicken	29	0.0145232	NA	notsig	NA	notsig	NA	notsig	NA	notsig
CC	GO:0005833~hemoglobin complex	1	Chicken	9	6.44377e-05	NA	notsig	NA	notsig	NA	notsig	NA	notsig
CC	GO:0005788~endoplasmic reticulum lumen	1	Chicken	31	0.0033134	NA	notsig	NA	notsig	NA	notsig	NA	notsig
CC	GO:0005747~mitochondrial respiratory chain complex I	1	Chicken	13	0.0149667	NA	notsig	NA	notsig	NA	notsig	NA	notsig
CC	GO:0005730~nucleolus	1	Goat	NA	notsig	NA	notsig	NA	notsig	NA	notsig	190	0.000357275
CC	GO:0005604~basement membrane	1	Sheep	NA	notsig	NA	notsig	NA	notsig	21	6.71213e-05	NA	notsig
CC	GO:0005579~membrane attack complex	1	Cattly/yak	NA	notsig	6	0.0256939	NA	notsig	NA	notsig	NA	notsig
MF	GO:0005518~collagen binding	1	Sheep	NA	notsig	NA	notsig	NA	notsig	19	0.000248969	NA	notsig
MF	GO:0005516~calmodulin binding	1	Sheep	NA	notsig	NA	notsig	NA	notsig	29	0.0271785	NA	notsig
MF	GO:0005506~iron ion binding	1	Cattly/yak	NA	notsig	29	0.00198028	NA	notsig	NA	notsig	NA	notsig
MF	GO:0005344~oxygen transporter activity	1	Chicken	9	0.00249546	NA	notsig	NA	notsig	NA	notsig	NA	notsig
MF	GO:0005319~lipid transporter activity	1	Cattly/yak	NA	notsig	9	0.0127959	NA	notsig	NA	notsig	NA	notsig
MF	GO:0004950~chemokine receptor activity	1	Chicken	7	0.0322332	NA	notsig	NA	notsig	NA	notsig	NA	notsig
MF	GO:0004888~transmembrane signaling receptor activity	1	Chicken	26	1.8485e-05	NA	notsig	NA	notsig	NA	notsig	NA	notsig
MF	GO:0004872~receptor activity	1	Chicken	37	0.000293672	NA	notsig	NA	notsig	NA	notsig	NA	notsig
MF	GO:0004866~endopeptidase inhibitor activity	1	Cattly/yak	NA	notsig	13	0.00746922	NA	notsig	NA	notsig	NA	notsig
MF	GO:0004745~retinol dehydrogenase activity	1	Cattly/yak	NA	notsig	9	0.0127959	NA	notsig	NA	notsig	NA	notsig
MF	GO:0004715~non-membrane spanning protein tyrosine kinase activity	1	Chicken	14	0.0224255	NA	notsig	NA	notsig	NA	notsig	NA	notsig
MF	GO:0004714~transmembrane receptor protein tyrosine kinase activity	1	Sheep	NA	notsig	NA	notsig	NA	notsig	12	0.0261867	NA	notsig
MF	GO:0004713~protein tyrosine kinase activity	1	Chicken	26	0.00564137	NA	notsig	NA	notsig	NA	notsig	NA	notsig
MF	GO:0004497~monooxygenase activity	1	Cattly/yak	NA	notsig	20	4.61055e-05	NA	notsig	NA	notsig	NA	notsig
BP	GO:0002755~MyD88-dependent toll-like receptor signaling pathway	1	Chicken	11	0.0469783	NA	notsig	NA	notsig	NA	notsig	NA	notsig
BP	GO:0002504~antigen processing and presentation of peptide or polysaccharide antigen via MHC class II	1	Chicken	7	0.00968577	NA	notsig	NA	notsig	NA	notsig	NA	notsig
BP	GO:0002480~antigen processing and presentation of exogenous peptide antigen via MHC class I, TAP-independent	1	Chicken	7	0.00968577	NA	notsig	NA	notsig	NA	notsig	NA	notsig
BP	GO:0002474~antigen processing and presentation of peptide antigen via MHC class I	1	Chicken	13	0.00698791	NA	notsig	NA	notsig	NA	notsig	NA	notsig
BP	GO:0002407~dendritic cell chemotaxis	1	Chicken	8	0.0101475	NA	notsig	NA	notsig	NA	notsig	NA	notsig
BP	GO:0002250~adaptive immune response	1	Chicken	29	7.46941e-08	NA	notsig	NA	notsig	NA	notsig	NA	notsig
BP	GO:0001666~response to hypoxia	1	Sheep	NA	notsig	NA	notsig	NA	notsig	37	8.18526e-05	NA	notsig
MF	GO:0001530~lipopolysaccharide binding	1	Chicken	9	0.0322509	NA	notsig	NA	notsig	NA	notsig	NA	notsig
BP	GO:0001525~angiogenesis	1	Sheep	NA	notsig	NA	notsig	NA	notsig	50	5.15579e-07	NA	notsig
BP	GO:0001523~retinoid metabolic process	1	Cattly/yak	NA	notsig	21	3.78307e-06	NA	notsig	NA	notsig	NA	notsig
MF	GO:0000978~RNA polymerase II core promoter proximal region sequence-specific DNA binding	1	Cattly/yak	NA	notsig	54	0.00221974	NA	notsig	NA	notsig	NA	notsig

## Sheet: Kidney
Shared and unique enriched fucntional categories within kidney among five vertebrates
Category	Term	Vertebrate number	Species	Chicken		Cattle/yak		Pig		Sheep		Goat
				count	FDR	count	FDR	count	FDR	count	FDR	count	FDR
KEGG_PATHWAY	hsa04610:Complement and coagulation cascades	5	Chicken,Cattly/yak,Pig,Sheep,Goat	13	0.00569228	25	1.12324e-05	19	1.20056e-07	36	1.32353e-05	30	0.00189136
CC	GO:0005887~integral component of plasma membrane	5	Chicken,Cattly/yak,Pig,Sheep,Goat	97	6.65471e-08	155	0.0106131	82	1.07425e-11	290	1.52042e-05	306	1.25118e-08
CC	GO:0005886~plasma membrane	5	Chicken,Cattly/yak,Pig,Sheep,Goat	238	2.53708e-11	402	0.0119202	164	6.15298e-11	755	0.000152344	751	6.8426e-07
CC	GO:0005615~extracellular space	5	Chicken,Cattly/yak,Pig,Sheep,Goat	99	4.15334e-12	183	7.30971e-13	72	1.02091e-09	270	8.178e-06	309	6.0915e-18
CC	GO:0005576~extracellular region	5	Chicken,Cattly/yak,Pig,Sheep,Goat	127	2.36929e-27	184	1.48072e-14	80	5.09814e-13	274	3.33693e-07	302	1.11854e-15
KEGG_PATHWAY	hsa05150:Staphylococcus aureus infection	4	Chicken,Cattly/yak,Pig,Sheep	13	8.53542e-05	18	0.00193392	16	7.33266e-08	27	0.000577667	NA	notsig
KEGG_PATHWAY	hsa04514:Cell adhesion molecules (CAMs)	4	Chicken,Pig,Sheep,Goat	20	0.000152007	NA	notsig	22	2.3249e-06	47	0.0187209	50	0.0113283
KEGG_PATHWAY	hsa00982:Drug metabolism - cytochrome P450	4	Chicken,Cattly/yak,Pig,Sheep	12	0.0160438	24	3.24431e-06	14	5.31434e-05	21	0.0203921	NA	notsig
INTERPRO	IPR017972:Cytochrome P450, conserved site	4	Cattly/yak,Pig,Sheep,Goat	NA	notsig	19	6.23252e-05	15	1.24694e-09	19	0.00474679	18	0.00245222
INTERPRO	IPR002401:Cytochrome P450, E-class, group I	4	Cattly/yak,Pig,Sheep,Goat	NA	notsig	18	0.000121422	15	1.24694e-09	17	0.0417031	17	0.005558
INTERPRO	IPR001128:Cytochrome P450	4	Cattly/yak,Pig,Sheep,Goat	NA	notsig	20	0.000124684	16	9.53396e-10	20	0.0370234	21	0.00100158
INTERPRO	IPR000742:Epidermal growth factor-like domain	4	Chicken,Pig,Sheep,Goat	19	0.0452836	NA	notsig	19	0.00193958	68	0.00717436	87	1.00899e-14
CC	GO:0072562~blood microparticle	4	Chicken,Cattly/yak,Pig,Sheep	21	2.47566e-06	27	0.00469999	17	1.9298e-06	41	0.000166276	NA	notsig
CC	GO:0070062~extracellular exosome	4	Chicken,Pig,Sheep,Goat	197	2.97276e-06	NA	notsig	129	0.000174948	730	2.51335e-07	705	1.85857e-07
BP	GO:0060337~type I interferon signaling pathway	4	Chicken,Cattly/yak,Pig,Sheep	14	0.000493274	25	5.35107e-06	17	2.82679e-07	29	0.00018638	NA	notsig
BP	GO:0060333~interferon-gamma-mediated signaling pathway	4	Chicken,Pig,Sheep,Goat	24	9.69695e-11	NA	notsig	18	4.75558e-08	36	4.34667e-05	31	0.0184053
BP	GO:0055114~oxidation-reduction process	4	Cattly/yak,Pig,Sheep,Goat	NA	notsig	99	0.0362029	36	0.0327296	182	0.000395627	182	1.4282e-05
CC	GO:0031090~organelle membrane	4	Cattly/yak,Pig,Sheep,Goat	NA	notsig	28	3.27548e-05	15	2.26856e-05	33	0.000143683	31	0.00160165
CC	GO:0031012~extracellular matrix	4	Chicken,Pig,Sheep,Goat	37	1.96336e-06	NA	notsig	23	0.00147289	96	5.36984e-05	104	1.9827e-08
BP	GO:0030198~extracellular matrix organization	4	Chicken,Pig,Sheep,Goat	25	0.002105	NA	notsig	21	0.000397449	70	0.00175815	65	0.0186135
MF	GO:0020037~heme binding	4	Chicken,Cattly/yak,Pig,Goat	25	4.44946e-06	26	0.0201976	22	3.65176e-09	NA	notsig	37	0.00939014
CC	GO:0016021~integral component of membrane	4	Chicken,Pig,Sheep,Goat	230	0.0231965	NA	notsig	175	7.56939e-06	961	1.57352e-05	981	2.02402e-10
CC	GO:0009986~cell surface	4	Chicken,Pig,Sheep,Goat	56	2.40449e-08	NA	notsig	42	8.26183e-08	144	1.62569e-05	130	0.00554932
CC	GO:0005578~proteinaceous extracellular matrix	4	Chicken,Pig,Sheep,Goat	34	4.203e-08	NA	notsig	26	1.28673e-07	78	1.53016e-05	81	1.22001e-07
MF	GO:0004497~monooxygenase activity	4	Cattly/yak,Pig,Sheep,Goat	NA	notsig	17	0.016047	13	1.81325e-06	22	0.0474807	22	0.0215979
MF	GO:0004252~serine-type endopeptidase activity	4	Chicken,Cattly/yak,Pig,Goat	19	0.00357668	32	0.00882316	21	2.32693e-06	NA	notsig	42	0.0320427
KEGG_PATHWAY	hsa05332:Graft-versus-host disease	3	Chicken,Pig,Sheep	12	5.30037e-06	NA	notsig	12	9.37082e-07	15	0.0210605	NA	notsig
KEGG_PATHWAY	hsa05330:Allograft rejection	3	Chicken,Pig,Sheep	12	5.45866e-06	NA	notsig	13	4.49236e-07	15	0.0210605	NA	notsig
KEGG_PATHWAY	hsa05322:Systemic lupus erythematosus	3	Chicken,Pig,Sheep	13	0.00237665	NA	notsig	12	0.00147283	29	0.0330296	NA	notsig
KEGG_PATHWAY	hsa05320:Autoimmune thyroid disease	3	Chicken,Pig,Sheep	12	8.50021e-06	NA	notsig	13	2.00515e-05	15	0.0210605	NA	notsig
KEGG_PATHWAY	hsa05204:Chemical carcinogenesis	3	Cattly/yak,Pig,Sheep	NA	notsig	25	9.0667e-06	17	1.55784e-06	22	0.038315	NA	notsig
KEGG_PATHWAY	hsa04940:Type I diabetes mellitus	3	Chicken,Pig,Sheep	12	8.50021e-06	NA	notsig	12	1.85371e-06	16	0.0243339	NA	notsig
KEGG_PATHWAY	hsa00980:Metabolism of xenobiotics by cytochrome P450	3	Cattly/yak,Pig,Goat	NA	notsig	25	5.37114e-06	15	1.06499e-05	NA	notsig	25	0.0464061
INTERPRO	IPR013783:Immunoglobulin-like fold	3	Chicken,Pig,Goat	83	7.76737e-22	NA	notsig	45	2.24843e-07	NA	notsig	155	2.69492e-06
INTERPRO	IPR013320:Concanavalin A-like lectin/glucanase, subgroup	3	Chicken,Pig,Sheep	28	6.88401e-07	NA	notsig	14	0.0318707	59	0.0424536	NA	notsig
INTERPRO	IPR013106:Immunoglobulin V-set	3	Cattly/yak,Pig,Goat	NA	notsig	30	0.00618978	13	0.040876	NA	notsig	43	0.0347174
INTERPRO	IPR013098:Immunoglobulin I-set	3	Chicken,Pig,Goat	15	0.0178857	NA	notsig	11	0.0410317	NA	notsig	42	0.00106836
INTERPRO	IPR013032:EGF-like, conserved site	3	Pig,Sheep,Goat	NA	notsig	NA	notsig	18	0.00154763	60	0.00539353	74	1.74052e-11
INTERPRO	IPR009003:Trypsin-like cysteine/serine peptidase domain	3	Chicken,Pig,Goat	12	0.00416347	NA	notsig	11	0.00612734	NA	notsig	27	0.00553281
INTERPRO	IPR008160:Collagen triple helix repeat	3	Chicken,Pig,Sheep	15	0.00010201	NA	notsig	12	0.000220569	29	0.00955114	NA	notsig
INTERPRO	IPR007110:Immunoglobulin-like domain	3	Chicken,Pig,Goat	57	5.17252e-16	NA	notsig	35	3.04053e-06	NA	notsig	124	2.41626e-08
INTERPRO	IPR003598:Immunoglobulin subtype 2	3	Chicken,Pig,Goat	21	0.0016361	NA	notsig	15	0.0403519	NA	notsig	69	2.70311e-06
INTERPRO	IPR003597:Immunoglobulin C1-set	3	Chicken,Pig,Goat	20	1.64202e-13	NA	notsig	10	0.000402097	NA	notsig	23	0.00105569
INTERPRO	IPR003006:Immunoglobulin/major histocompatibility complex, conserved site	3	Chicken,Pig,Goat	20	6.44464e-16	NA	notsig	11	1.16772e-05	NA	notsig	21	0.00100158
INTERPRO	IPR001314:Peptidase S1A, chymotrypsin-type	3	Chicken,Pig,Goat	10	0.00970206	NA	notsig	9	0.0207896	NA	notsig	20	0.0415469
INTERPRO	IPR001254:Peptidase S1	3	Chicken,Pig,Goat	10	0.021542	NA	notsig	10	0.00815742	NA	notsig	23	0.0171165
CC	GO:0071556~integral component of lumenal side of endoplasmic reticulum membrane	3	Chicken,Pig,Goat	12	2.48124e-06	NA	notsig	10	7.21868e-06	NA	notsig	16	0.0333875
BP	GO:0051607~defense response to virus	3	Cattly/yak,Pig,Sheep	NA	notsig	37	0.000745349	24	1.6172e-07	54	0.00182917	NA	notsig
BP	GO:0045087~innate immune response	3	Chicken,Pig,Sheep	33	0.00485492	NA	notsig	30	0.000160884	100	0.00796515	NA	notsig
CC	GO:0042613~MHC class II protein complex	3	Chicken,Pig,Goat	9	3.76438e-06	NA	notsig	6	0.00343109	NA	notsig	12	0.0259368
CC	GO:0042612~MHC class I protein complex	3	Chicken,Cattly/yak,Pig	10	4.11604e-08	8	0.0104242	6	0.000219461	NA	notsig	NA	notsig
MF	GO:0019825~oxygen binding	3	Chicken,Cattly/yak,Pig	15	3.55161e-06	12	0.0330274	12	1.45305e-07	NA	notsig	NA	notsig
MF	GO:0016705~oxidoreductase activity, acting on paired donors, with incorporation or reduction of molecular oxygen	3	Cattly/yak,Pig,Goat	NA	notsig	17	0.00972063	12	6.43003e-06	NA	notsig	21	0.0318286
CC	GO:0012507~ER to Golgi transport vesicle membrane	3	Chicken,Pig,Goat	13	0.000385871	NA	notsig	12	4.83162e-05	NA	notsig	27	0.00427296
BP	GO:0010951~negative regulation of endopeptidase activity	3	Chicken,Sheep,Goat	19	0.0003452	NA	notsig	NA	notsig	35	0.0210787	37	0.0161307
MF	GO:0008392~arachidonic acid epoxygenase activity	3	Cattly/yak,Pig,Goat	NA	notsig	9	0.0448157	9	2.13879e-06	NA	notsig	10	0.0342789
BP	GO:0007155~cell adhesion	3	Chicken,Pig,Goat	37	0.00719208	NA	notsig	35	4.5066e-05	NA	notsig	126	0.00116944
BP	GO:0006956~complement activation	3	Chicken,Pig,Sheep	8	0.039903	NA	notsig	10	4.83622e-05	17	0.000297706	NA	notsig
BP	GO:0006955~immune response	3	Chicken,Pig,Sheep	51	8.76718e-15	NA	notsig	41	4.05032e-12	89	0.00549677	NA	notsig
BP	GO:0006954~inflammatory response	3	Chicken,Pig,Sheep	36	0.000350051	NA	notsig	38	1.89772e-08	98	0.00796654	NA	notsig
CC	GO:0005581~collagen trimer	3	Chicken,Pig,Sheep	15	9.19926e-05	NA	notsig	12	0.000361415	30	0.00159489	NA	notsig
MF	GO:0005506~iron ion binding	3	Chicken,Cattly/yak,Pig	22	0.00155132	28	0.0315775	21	4.17897e-07	NA	notsig	NA	notsig
KEGG_PATHWAY	hsa05416:Viral myocarditis	2	Chicken,Pig	15	0.000123083	NA	notsig	14	4.49055e-05	NA	notsig	NA	notsig
KEGG_PATHWAY	hsa05310:Asthma	2	Chicken,Pig	7	0.00187211	NA	notsig	6	0.0187138	NA	notsig	NA	notsig
KEGG_PATHWAY	hsa04672:Intestinal immune network for IgA production	2	Chicken,Pig	9	0.0022622	NA	notsig	8	0.0216893	NA	notsig	NA	notsig
KEGG_PATHWAY	hsa04640:Hematopoietic cell lineage	2	Chicken,Pig	12	0.0058518	NA	notsig	12	0.00228311	NA	notsig	NA	notsig
KEGG_PATHWAY	hsa04612:Antigen processing and presentation	2	Chicken,Pig	17	6.14553e-06	NA	notsig	12	0.0020234	NA	notsig	NA	notsig
KEGG_PATHWAY	hsa04512:ECM-receptor interaction	2	Chicken,Pig	15	0.00175618	NA	notsig	12	0.00429462	NA	notsig	NA	notsig
KEGG_PATHWAY	hsa04145:Phagosome	2	Chicken,Pig	23	0.00164699	NA	notsig	17	0.00937521	NA	notsig	NA	notsig
KEGG_PATHWAY	hsa01100:Metabolic pathways	2	Cattly/yak,Goat	NA	notsig	197	0.000389833	NA	notsig	NA	notsig	365	8.84251e-06
KEGG_PATHWAY	hsa00830:Retinol metabolism	2	Cattly/yak,Pig	NA	notsig	21	6.01069e-06	14	1.12166e-05	NA	notsig	NA	notsig
KEGG_PATHWAY	hsa00140:Steroid hormone biosynthesis	2	Cattly/yak,Sheep	NA	notsig	15	0.000946938	NA	notsig	16	0.0243339	NA	notsig
INTERPRO	IPR023796:Serpin domain	2	Chicken,Goat	10	0.000810897	NA	notsig	NA	notsig	NA	notsig	16	0.00590561
INTERPRO	IPR023795:Protease inhibitor I4, serpin, conserved site	2	Chicken,Goat	9	0.00252235	NA	notsig	NA	notsig	NA	notsig	15	0.0122352
INTERPRO	IPR018378:C-type lectin, conserved site	2	Chicken,Sheep	7	0.0118744	NA	notsig	NA	notsig	17	0.00511692	NA	notsig
INTERPRO	IPR018114:Peptidase S1, trypsin family, active site	2	Chicken,Pig	10	0.00613417	NA	notsig	10	0.00228749	NA	notsig	NA	notsig
INTERPRO	IPR018097:EGF-like calcium-binding, conserved site	2	Pig,Goat	NA	notsig	NA	notsig	14	0.000443472	NA	notsig	41	8.18488e-06
INTERPRO	IPR016187:C-type lectin fold	2	Chicken,Pig	11	0.00668309	NA	notsig	12	0.00147206	NA	notsig	NA	notsig
INTERPRO	IPR016186:C-type lectin-like	2	Chicken,Pig	11	0.000968033	NA	notsig	12	0.000403451	NA	notsig	NA	notsig
INTERPRO	IPR014745:MHC class II, alpha/beta chain, N-terminal	2	Chicken,Pig	9	2.55376e-06	NA	notsig	6	0.00618175	NA	notsig	NA	notsig
INTERPRO	IPR011162:MHC classes I/II-like antigen recognition protein	2	Chicken,Pig	16	4.59688e-12	NA	notsig	10	5.90821e-05	NA	notsig	NA	notsig
INTERPRO	IPR011161:MHC class I-like antigen recognition	2	Chicken,Pig	11	1.2547e-07	NA	notsig	7	0.00151762	NA	notsig	NA	notsig
INTERPRO	IPR010579:MHC class I, alpha chain, C-terminal	2	Chicken,Pig	6	0.000561013	NA	notsig	5	0.00234616	NA	notsig	NA	notsig
INTERPRO	IPR003961:Fibronectin, type III	2	Chicken,Pig	32	1.19025e-08	NA	notsig	16	0.00337152	NA	notsig	NA	notsig
INTERPRO	IPR003599:Immunoglobulin subtype	2	Chicken,Goat	31	0.000135617	NA	notsig	NA	notsig	NA	notsig	95	5.43103e-06
INTERPRO	IPR001909:Krueppel-associated box	2	Chicken,Cattly/yak	13	5.9577e-07	79	2.42431e-11	NA	notsig	NA	notsig	NA	notsig
INTERPRO	IPR001881:EGF-like calcium-binding	2	Pig,Goat	NA	notsig	NA	notsig	16	0.000196482	NA	notsig	49	4.24137e-07
INTERPRO	IPR001304:C-type lectin	2	Chicken,Pig	10	0.00112124	NA	notsig	10	0.00194184	NA	notsig	NA	notsig
INTERPRO	IPR001039:MHC class I, alpha chain, alpha1/alpha2	2	Chicken,Pig	11	7.35625e-09	NA	notsig	7	6.41069e-05	NA	notsig	NA	notsig
INTERPRO	IPR000436:Sushi/SCR/CCP	2	Chicken,Cattly/yak	10	0.00486522	16	0.00727389	NA	notsig	NA	notsig	NA	notsig
INTERPRO	IPR000353:MHC class II, beta chain, N-terminal	2	Chicken,Goat	9	6.44527e-07	NA	notsig	NA	notsig	NA	notsig	9	0.0424979
INTERPRO	IPR000215:Serpin family	2	Chicken,Goat	10	0.000810897	NA	notsig	NA	notsig	NA	notsig	16	0.00590561
INTERPRO	IPR000152:EGF-type aspartate/asparagine hydroxylation site	2	Pig,Goat	NA	notsig	NA	notsig	13	0.00153302	NA	notsig	43	2.47238e-06
MF	GO:0070330~aromatase activity	2	Cattly/yak,Pig	NA	notsig	11	0.00964366	7	0.00140493	NA	notsig	NA	notsig
BP	GO:0055085~transmembrane transport	2	Chicken,Goat	26	0.0228063	NA	notsig	NA	notsig	NA	notsig	71	0.0404064
BP	GO:0050776~regulation of immune response	2	Chicken,Pig	22	2.67392e-09	NA	notsig	20	5.3111e-08	NA	notsig	NA	notsig
BP	GO:0045071~negative regulation of viral genome replication	2	Cattly/yak,Pig	NA	notsig	16	0.000304712	8	0.00939433	NA	notsig	NA	notsig
MF	GO:0042605~peptide antigen binding	2	Chicken,Pig	11	5.89448e-06	NA	notsig	8	0.000275787	NA	notsig	NA	notsig
BP	GO:0032496~response to lipopolysaccharide	2	Chicken,Pig	20	0.0163738	NA	notsig	15	0.0207589	NA	notsig	NA	notsig
BP	GO:0031295~T cell costimulation	2	Chicken,Pig	15	0.0027656	NA	notsig	12	0.00315344	NA	notsig	NA	notsig
CC	GO:0031225~anchored component of membrane	2	Chicken,Goat	13	0.00108271	NA	notsig	NA	notsig	NA	notsig	28	0.0118831
MF	GO:0030246~carbohydrate binding	2	Chicken,Pig	17	0.00633017	NA	notsig	16	0.0014964	NA	notsig	NA	notsig
BP	GO:0022617~extracellular matrix disassembly	2	Chicken,Goat	11	0.0277235	NA	notsig	NA	notsig	NA	notsig	26	0.0220157
BP	GO:0019882~antigen processing and presentation	2	Chicken,Pig	14	2.93653e-06	NA	notsig	11	0.000215235	NA	notsig	NA	notsig
CC	GO:0009897~external side of plasma membrane	2	Chicken,Pig	27	5.71315e-06	NA	notsig	23	2.39781e-06	NA	notsig	NA	notsig
MF	GO:0008201~heparin binding	2	Chicken,Pig	19	0.0060605	NA	notsig	17	0.000400611	NA	notsig	NA	notsig
BP	GO:0006958~complement activation, classical pathway	2	Pig,Sheep	NA	notsig	NA	notsig	7	0.0322045	19	0.000451688	NA	notsig
BP	GO:0006805~xenobiotic metabolic process	2	Cattly/yak,Goat	NA	notsig	27	0.000222615	NA	notsig	NA	notsig	31	0.0452638
BP	GO:0006749~glutathione metabolic process	2	Chicken,Cattly/yak	10	0.0310009	18	0.0389258	NA	notsig	NA	notsig	NA	notsig
BP	GO:0006508~proteolysis	2	Pig,Goat	NA	notsig	NA	notsig	29	0.00104002	NA	notsig	106	0.0013076
MF	GO:0004867~serine-type endopeptidase inhibitor activity	2	Chicken,Sheep	15	0.000253283	NA	notsig	NA	notsig	26	0.0449678	NA	notsig
MF	GO:0003823~antigen binding	2	Chicken,Pig	11	5.89448e-06	NA	notsig	7	0.00341195	NA	notsig	NA	notsig
BP	GO:0002480~antigen processing and presentation of exogenous peptide antigen via MHC class I, TAP-independent	2	Chicken,Pig	7	0.000932225	NA	notsig	6	0.00119934	NA	notsig	NA	notsig
BP	GO:0002250~adaptive immune response	2	Chicken,Pig	16	0.00264541	NA	notsig	13	0.031852	NA	notsig	NA	notsig
KEGG_PATHWAY	hsa05340:Primary immunodeficiency	1	Chicken	9	0.0058585	NA	notsig	NA	notsig	NA	notsig	NA	notsig
KEGG_PATHWAY	hsa05321:Inflammatory bowel disease (IBD)	1	Chicken	14	4.36732e-05	NA	notsig	NA	notsig	NA	notsig	NA	notsig
KEGG_PATHWAY	hsa05168:Herpes simplex infection	1	Pig	NA	notsig	NA	notsig	20	0.00798863	NA	notsig	NA	notsig
KEGG_PATHWAY	hsa05166:HTLV-I infection	1	Chicken	35	2.97856e-05	NA	notsig	NA	notsig	NA	notsig	NA	notsig
KEGG_PATHWAY	hsa05164:Influenza A	1	Pig	NA	notsig	NA	notsig	18	0.0181363	NA	notsig	NA	notsig
KEGG_PATHWAY	hsa05162:Measles	1	Pig	NA	notsig	NA	notsig	18	0.000831123	NA	notsig	NA	notsig
KEGG_PATHWAY	hsa05144:Malaria	1	Pig	NA	notsig	NA	notsig	8	0.0354411	NA	notsig	NA	notsig
KEGG_PATHWAY	hsa04650:Natural killer cell mediated cytotoxicity	1	Chicken	13	0.0428631	NA	notsig	NA	notsig	NA	notsig	NA	notsig
KEGG_PATHWAY	hsa04146:Peroxisome	1	Goat	NA	notsig	NA	notsig	NA	notsig	NA	notsig	37	0.0444213
KEGG_PATHWAY	hsa04062:Chemokine signaling pathway	1	Chicken	22	0.00147288	NA	notsig	NA	notsig	NA	notsig	NA	notsig
KEGG_PATHWAY	hsa04060:Cytokine-cytokine receptor interaction	1	Chicken	27	8.01065e-06	NA	notsig	NA	notsig	NA	notsig	NA	notsig
KEGG_PATHWAY	hsa03010:Ribosome	1	Sheep	NA	notsig	NA	notsig	NA	notsig	51	0.00033428	NA	notsig
KEGG_PATHWAY	hsa02010:ABC transporters	1	Chicken	10	0.0121854	NA	notsig	NA	notsig	NA	notsig	NA	notsig
KEGG_PATHWAY	hsa00480:Glutathione metabolism	1	Chicken	13	0.000699641	NA	notsig	NA	notsig	NA	notsig	NA	notsig
KEGG_PATHWAY	hsa00100:Steroid biosynthesis	1	Goat	NA	notsig	NA	notsig	NA	notsig	NA	notsig	15	0.00178496
KEGG_PATHWAY	hsa00053:Ascorbate and aldarate metabolism	1	Cattly/yak	NA	notsig	9	0.0301596	NA	notsig	NA	notsig	NA	notsig
KEGG_PATHWAY	hsa00040:Pentose and glucuronate interconversions	1	Cattly/yak	NA	notsig	13	0.00308464	NA	notsig	NA	notsig	NA	notsig
INTERPRO	IPR026823:Complement Clr-like EGF domain	1	Goat	NA	notsig	NA	notsig	NA	notsig	NA	notsig	15	0.0268885
INTERPRO	IPR026613:KRAB domain C2H2 zinc finger family	1	Cattly/yak	NA	notsig	9	0.00660068	NA	notsig	NA	notsig	NA	notsig
INTERPRO	IPR024079:Metallopeptidase, catalytic domain	1	Chicken	11	0.0244849	NA	notsig	NA	notsig	NA	notsig	NA	notsig
INTERPRO	IPR023412:Ribonuclease A-domain	1	Chicken	7	0.000213048	NA	notsig	NA	notsig	NA	notsig	NA	notsig
INTERPRO	IPR023411:Ribonuclease A, active site	1	Chicken	7	0.000213048	NA	notsig	NA	notsig	NA	notsig	NA	notsig
INTERPRO	IPR023210:NADP-dependent oxidoreductase domain	1	Goat	NA	notsig	NA	notsig	NA	notsig	NA	notsig	13	0.0275336
INTERPRO	IPR020683:Ankyrin repeat-containing domain	1	Cattly/yak	NA	notsig	53	0.00217999	NA	notsig	NA	notsig	NA	notsig
INTERPRO	IPR017329:Peptidase S1A, HAT/DESC1	1	Chicken	5	0.00468107	NA	notsig	NA	notsig	NA	notsig	NA	notsig
INTERPRO	IPR016040:NAD(P)-binding domain	1	Goat	NA	notsig	NA	notsig	NA	notsig	NA	notsig	62	0.0317988
INTERPRO	IPR015880:Zinc finger, C2H2-like	1	Cattly/yak	NA	notsig	101	0.0310534	NA	notsig	NA	notsig	NA	notsig
INTERPRO	IPR014716:Fibrinogen, alpha/beta/gamma chain, C-terminal globular, subdomain 1	1	Chicken	6	0.0253348	NA	notsig	NA	notsig	NA	notsig	NA	notsig
INTERPRO	IPR013151:Immunoglobulin	1	Chicken	9	0.0211924	NA	notsig	NA	notsig	NA	notsig	NA	notsig
INTERPRO	IPR013087:Zinc finger C2H2-type/integrase DNA-binding domain	1	Cattly/yak	NA	notsig	95	0.0197572	NA	notsig	NA	notsig	NA	notsig
INTERPRO	IPR012336:Thioredoxin-like fold	1	Chicken	16	0.0395016	NA	notsig	NA	notsig	NA	notsig	NA	notsig
INTERPRO	IPR012292:Globin, structural domain	1	Chicken	9	2.55376e-06	NA	notsig	NA	notsig	NA	notsig	NA	notsig
INTERPRO	IPR010987:Glutathione S-transferase, C-terminal-like	1	Chicken	9	0.00603532	NA	notsig	NA	notsig	NA	notsig	NA	notsig
INTERPRO	IPR010630:Neuroblastoma breakpoint family (NBPF) domain	1	Pig	NA	notsig	NA	notsig	11	1.53061e-09	NA	notsig	NA	notsig
INTERPRO	IPR009050:Globin-like	1	Chicken	9	2.55376e-06	NA	notsig	NA	notsig	NA	notsig	NA	notsig
INTERPRO	IPR009030:Insulin-like growth factor binding protein, N-terminal	1	Goat	NA	notsig	NA	notsig	NA	notsig	NA	notsig	49	0.000195665
INTERPRO	IPR008983:Tumour necrosis factor-like domain	1	Pig	NA	notsig	NA	notsig	7	0.0403184	NA	notsig	NA	notsig
INTERPRO	IPR006574:SPRY-associated	1	Chicken	9	0.000320626	NA	notsig	NA	notsig	NA	notsig	NA	notsig
INTERPRO	IPR005821:Ion transport domain	1	Goat	NA	notsig	NA	notsig	NA	notsig	NA	notsig	20	0.00868116
INTERPRO	IPR005819:Histone H5	1	Chicken	6	0.00354482	NA	notsig	NA	notsig	NA	notsig	NA	notsig
INTERPRO	IPR005818:Histone H1/H5	1	Chicken	6	0.0181265	NA	notsig	NA	notsig	NA	notsig	NA	notsig
INTERPRO	IPR004046:Glutathione S-transferase, C-terminal	1	Chicken	8	0.000321078	NA	notsig	NA	notsig	NA	notsig	NA	notsig
INTERPRO	IPR004045:Glutathione S-transferase, N-terminal	1	Chicken	9	0.000100301	NA	notsig	NA	notsig	NA	notsig	NA	notsig
INTERPRO	IPR003879:Butyrophylin-like	1	Chicken	14	2.02997e-07	NA	notsig	NA	notsig	NA	notsig	NA	notsig
INTERPRO	IPR003877:SPla/RYanodine receptor SPRY	1	Chicken	15	4.38236e-05	NA	notsig	NA	notsig	NA	notsig	NA	notsig
INTERPRO	IPR003439:ABC transporter-like	1	Chicken	10	0.021542	NA	notsig	NA	notsig	NA	notsig	NA	notsig
INTERPRO	IPR002337:Haemoglobin, beta	1	Chicken	5	0.00468107	NA	notsig	NA	notsig	NA	notsig	NA	notsig
INTERPRO	IPR002213:UDP-glucuronosyl/UDP-glucosyltransferase	1	Cattly/yak	NA	notsig	8	0.0238675	NA	notsig	NA	notsig	NA	notsig
INTERPRO	IPR002110:Ankyrin repeat	1	Cattly/yak	NA	notsig	52	0.00220066	NA	notsig	NA	notsig	NA	notsig
INTERPRO	IPR001870:B30.2/SPRY domain	1	Chicken	15	7.9406e-05	NA	notsig	NA	notsig	NA	notsig	NA	notsig
INTERPRO	IPR001811:Chemokine interleukin-8-like domain	1	Chicken	6	0.00354482	NA	notsig	NA	notsig	NA	notsig	NA	notsig
INTERPRO	IPR001427:Ribonuclease A	1	Chicken	7	0.000213048	NA	notsig	NA	notsig	NA	notsig	NA	notsig
INTERPRO	IPR001395:Aldo/keto reductase	1	Goat	NA	notsig	NA	notsig	NA	notsig	NA	notsig	13	0.0275336
INTERPRO	IPR001368:TNFR/NGFR cysteine-rich region	1	Pig	NA	notsig	NA	notsig	5	0.040267	NA	notsig	NA	notsig
INTERPRO	IPR001073:Complement C1q protein	1	Pig	NA	notsig	NA	notsig	6	0.0341749	NA	notsig	NA	notsig
INTERPRO	IPR000971:Globin	1	Chicken	9	2.55376e-06	NA	notsig	NA	notsig	NA	notsig	NA	notsig
INTERPRO	IPR000884:Thrombospondin, type 1 repeat	1	Chicken	10	0.0180951	NA	notsig	NA	notsig	NA	notsig	NA	notsig
INTERPRO	IPR000562:Fibronectin, type II, collagen-binding	1	Pig	NA	notsig	NA	notsig	5	0.0308353	NA	notsig	NA	notsig
INTERPRO	IPR000355:Chemokine receptor family	1	Chicken	7	0.000518102	NA	notsig	NA	notsig	NA	notsig	NA	notsig
INTERPRO	IPR000315:Zinc finger, B-box	1	Chicken	11	0.00567185	NA	notsig	NA	notsig	NA	notsig	NA	notsig
INTERPRO	IPR000195:Rab-GTPase-TBC domain	1	Chicken	14	0.00165342	NA	notsig	NA	notsig	NA	notsig	NA	notsig
INTERPRO	IPR000082:SEA domain	1	Chicken	6	0.0181265	NA	notsig	NA	notsig	NA	notsig	NA	notsig
BP	GO:2000566~positive regulation of CD8-positive, alpha-beta T cell proliferation	1	Chicken	5	0.0144438	NA	notsig	NA	notsig	NA	notsig	NA	notsig
BP	GO:2000107~negative regulation of leukocyte apoptotic process	1	Chicken	5	0.0144438	NA	notsig	NA	notsig	NA	notsig	NA	notsig
BP	GO:1901687~glutathione derivative biosynthetic process	1	Chicken	8	0.00361319	NA	notsig	NA	notsig	NA	notsig	NA	notsig
BP	GO:0098869~cellular oxidant detoxification	1	Chicken	15	0.00230296	NA	notsig	NA	notsig	NA	notsig	NA	notsig
BP	GO:0097267~omega-hydroxylase P450 pathway	1	Pig	NA	notsig	NA	notsig	6	0.00244448	NA	notsig	NA	notsig
BP	GO:0071346~cellular response to interferon-gamma	1	Chicken	10	0.00566605	NA	notsig	NA	notsig	NA	notsig	NA	notsig
BP	GO:0070206~protein trimerization	1	Chicken	7	0.000373231	NA	notsig	NA	notsig	NA	notsig	NA	notsig
BP	GO:0070098~chemokine-mediated signaling pathway	1	Chicken	12	6.43648e-05	NA	notsig	NA	notsig	NA	notsig	NA	notsig
BP	GO:0050853~B cell receptor signaling pathway	1	Chicken	11	0.00111033	NA	notsig	NA	notsig	NA	notsig	NA	notsig
BP	GO:0050852~T cell receptor signaling pathway	1	Chicken	24	0.000959282	NA	notsig	NA	notsig	NA	notsig	NA	notsig
MF	GO:0048020~CCR chemokine receptor binding	1	Chicken	6	0.00355168	NA	notsig	NA	notsig	NA	notsig	NA	notsig
BP	GO:0045766~positive regulation of angiogenesis	1	Sheep	NA	notsig	NA	notsig	NA	notsig	41	0.0276132	NA	notsig
BP	GO:0043627~response to estrogen	1	Sheep	NA	notsig	NA	notsig	NA	notsig	26	0.0412858	NA	notsig
BP	GO:0043547~positive regulation of GTPase activity	1	Chicken	49	0.0296389	NA	notsig	NA	notsig	NA	notsig	NA	notsig
CC	GO:0043202~lysosomal lumen	1	Goat	NA	notsig	NA	notsig	NA	notsig	NA	notsig	36	0.0118543
CC	GO:0043025~neuronal cell body	1	Sheep	NA	notsig	NA	notsig	NA	notsig	86	0.0375702	NA	notsig
BP	GO:0042744~hydrogen peroxide catabolic process	1	Chicken	6	0.0488189	NA	notsig	NA	notsig	NA	notsig	NA	notsig
BP	GO:0042742~defense response to bacterium	1	Sheep	NA	notsig	NA	notsig	NA	notsig	28	0.00330728	NA	notsig
BP	GO:0042738~exogenous drug catabolic process	1	Pig	NA	notsig	NA	notsig	6	0.00244448	NA	notsig	NA	notsig
BP	GO:0042632~cholesterol homeostasis	1	Goat	NA	notsig	NA	notsig	NA	notsig	NA	notsig	31	0.00219246
MF	GO:0042626~ATPase activity, coupled to transmembrane movement of substances	1	Chicken	10	0.017495	NA	notsig	NA	notsig	NA	notsig	NA	notsig
BP	GO:0042102~positive regulation of T cell proliferation	1	Chicken	11	0.0060723	NA	notsig	NA	notsig	NA	notsig	NA	notsig
CC	GO:0042101~T cell receptor complex	1	Chicken	6	0.0493006	NA	notsig	NA	notsig	NA	notsig	NA	notsig
MF	GO:0032395~MHC class II receptor activity	1	Chicken	6	0.00615679	NA	notsig	NA	notsig	NA	notsig	NA	notsig
CC	GO:0031093~platelet alpha granule lumen	1	Chicken	11	0.0025968	NA	notsig	NA	notsig	NA	notsig	NA	notsig
BP	GO:0030593~neutrophil chemotaxis	1	Chicken	11	0.0097647	NA	notsig	NA	notsig	NA	notsig	NA	notsig
BP	GO:0030574~collagen catabolic process	1	Chicken	11	0.0097647	NA	notsig	NA	notsig	NA	notsig	NA	notsig
BP	GO:0030217~T cell differentiation	1	Chicken	9	0.0151376	NA	notsig	NA	notsig	NA	notsig	NA	notsig
BP	GO:0030101~natural killer cell activation	1	Pig	NA	notsig	NA	notsig	6	0.00244448	NA	notsig	NA	notsig
CC	GO:0022627~cytosolic small ribosomal subunit	1	Sheep	NA	notsig	NA	notsig	NA	notsig	21	0.00347428	NA	notsig
CC	GO:0022625~cytosolic large ribosomal subunit	1	Sheep	NA	notsig	NA	notsig	NA	notsig	24	0.00687962	NA	notsig
BP	GO:0019731~antibacterial humoral response	1	Chicken	7	0.0158687	NA	notsig	NA	notsig	NA	notsig	NA	notsig
BP	GO:0019373~epoxygenase P450 pathway	1	Pig	NA	notsig	NA	notsig	11	8.17613e-08	NA	notsig	NA	notsig
BP	GO:0019083~viral transcription	1	Sheep	NA	notsig	NA	notsig	NA	notsig	45	0.000193106	NA	notsig
BP	GO:0017144~drug metabolic process	1	Pig	NA	notsig	NA	notsig	7	0.036612	NA	notsig	NA	notsig
MF	GO:0016712~oxidoreductase activity, acting on paired donors, with incorporation or reduction of molecular oxygen, reduced flavin or flavoprotein as one donor, and incorporation of one atom of oxygen	1	Pig	NA	notsig	NA	notsig	5	0.0142387	NA	notsig	NA	notsig
MF	GO:0016493~C-C chemokine receptor activity	1	Chicken	6	0.00138936	NA	notsig	NA	notsig	NA	notsig	NA	notsig
CC	GO:0016324~apical plasma membrane	1	Cattly/yak	NA	notsig	55	0.0116579	NA	notsig	NA	notsig	NA	notsig
CC	GO:0016323~basolateral plasma membrane	1	Goat	NA	notsig	NA	notsig	NA	notsig	NA	notsig	59	0.0139188
BP	GO:0015671~oxygen transport	1	Chicken	9	0.000155613	NA	notsig	NA	notsig	NA	notsig	NA	notsig
MF	GO:0015293~symporter activity	1	Pig	NA	notsig	NA	notsig	8	0.00984977	NA	notsig	NA	notsig
BP	GO:0009615~response to virus	1	Pig	NA	notsig	NA	notsig	16	0.000197356	NA	notsig	NA	notsig
MF	GO:0008395~steroid hydroxylase activity	1	Pig	NA	notsig	NA	notsig	9	5.65338e-06	NA	notsig	NA	notsig
CC	GO:0008076~voltage-gated potassium channel complex	1	Goat	NA	notsig	NA	notsig	NA	notsig	NA	notsig	21	0.0156666
MF	GO:0008009~chemokine activity	1	Chicken	6	0.0186189	NA	notsig	NA	notsig	NA	notsig	NA	notsig
BP	GO:0007186~G-protein coupled receptor signaling pathway	1	Chicken	33	0.00275953	NA	notsig	NA	notsig	NA	notsig	NA	notsig
BP	GO:0007166~cell surface receptor signaling pathway	1	Pig	NA	notsig	NA	notsig	23	0.000223569	NA	notsig	NA	notsig
BP	GO:0007165~signal transduction	1	Chicken	80	0.00998013	NA	notsig	NA	notsig	NA	notsig	NA	notsig
BP	GO:0006935~chemotaxis	1	Chicken	14	0.0144043	NA	notsig	NA	notsig	NA	notsig	NA	notsig
BP	GO:0006810~transport	1	Goat	NA	notsig	NA	notsig	NA	notsig	NA	notsig	98	0.0211996
BP	GO:0006730~one-carbon metabolic process	1	Goat	NA	notsig	NA	notsig	NA	notsig	NA	notsig	18	0.0181888
BP	GO:0006695~cholesterol biosynthetic process	1	Goat	NA	notsig	NA	notsig	NA	notsig	NA	notsig	21	0.0421177
BP	GO:0006614~SRP-dependent cotranslational protein targeting to membrane	1	Sheep	NA	notsig	NA	notsig	NA	notsig	37	0.000238921	NA	notsig
BP	GO:0006413~translational initiation	1	Sheep	NA	notsig	NA	notsig	NA	notsig	48	0.00665463	NA	notsig
CC	GO:0005840~ribosome	1	Sheep	NA	notsig	NA	notsig	NA	notsig	62	0.000176983	NA	notsig
CC	GO:0005833~hemoglobin complex	1	Chicken	9	1.7837e-06	NA	notsig	NA	notsig	NA	notsig	NA	notsig
CC	GO:0005796~Golgi lumen	1	Goat	NA	notsig	NA	notsig	NA	notsig	NA	notsig	27	0.00271833
CC	GO:0005789~endoplasmic reticulum membrane	1	Goat	NA	notsig	NA	notsig	NA	notsig	NA	notsig	229	0.0336926
CC	GO:0005622~intracellular	1	Chicken	78	0.0023535	NA	notsig	NA	notsig	NA	notsig	NA	notsig
CC	GO:0005604~basement membrane	1	Goat	NA	notsig	NA	notsig	NA	notsig	NA	notsig	34	0.00215914
MF	GO:0005543~phospholipid binding	1	Sheep	NA	notsig	NA	notsig	NA	notsig	36	0.0421661	NA	notsig
MF	GO:0005509~calcium ion binding	1	Goat	NA	notsig	NA	notsig	NA	notsig	NA	notsig	158	7.90842e-05
MF	GO:0005344~oxygen transporter activity	1	Chicken	9	2.17563e-05	NA	notsig	NA	notsig	NA	notsig	NA	notsig
MF	GO:0005201~extracellular matrix structural constituent	1	Pig	NA	notsig	NA	notsig	8	0.0335757	NA	notsig	NA	notsig
MF	GO:0005102~receptor binding	1	Goat	NA	notsig	NA	notsig	NA	notsig	NA	notsig	109	0.000175014
MF	GO:0004950~chemokine receptor activity	1	Chicken	6	0.0120598	NA	notsig	NA	notsig	NA	notsig	NA	notsig
MF	GO:0004896~cytokine receptor activity	1	Chicken	8	0.0425513	NA	notsig	NA	notsig	NA	notsig	NA	notsig
MF	GO:0004888~transmembrane signaling receptor activity	1	Pig	NA	notsig	NA	notsig	14	0.00136677	NA	notsig	NA	notsig
MF	GO:0004872~receptor activity	1	Pig	NA	notsig	NA	notsig	18	0.00274121	NA	notsig	NA	notsig
MF	GO:0004601~peroxidase activity	1	Chicken	7	0.0148833	NA	notsig	NA	notsig	NA	notsig	NA	notsig
MF	GO:0004364~glutathione transferase activity	1	Chicken	10	0.00161112	NA	notsig	NA	notsig	NA	notsig	NA	notsig
MF	GO:0003735~structural constituent of ribosome	1	Sheep	NA	notsig	NA	notsig	NA	notsig	77	0.00300645	NA	notsig
BP	GO:0002576~platelet degranulation	1	Chicken	15	0.0303529	NA	notsig	NA	notsig	NA	notsig	NA	notsig
BP	GO:0002504~antigen processing and presentation of peptide or polysaccharide antigen via MHC class II	1	Chicken	7	0.000932225	NA	notsig	NA	notsig	NA	notsig	NA	notsig
BP	GO:0002474~antigen processing and presentation of peptide antigen via MHC class I	1	Chicken	12	0.000588318	NA	notsig	NA	notsig	NA	notsig	NA	notsig
BP	GO:0001916~positive regulation of T cell mediated cytotoxicity	1	Chicken	6	0.0301744	NA	notsig	NA	notsig	NA	notsig	NA	notsig
BP	GO:0001525~angiogenesis	1	Sheep	NA	notsig	NA	notsig	NA	notsig	77	0.029763	NA	notsig
BP	GO:0000184~nuclear-transcribed mRNA catabolic process, nonsense-mediated decay	1	Sheep	NA	notsig	NA	notsig	NA	notsig	42	0.006435	NA	notsig

## Sheet: Liver
Shared and unique enriched fucntional categories within liver among five vertebrates
Category	Term	Vertebrate number	Species	Chicken		Cattle/yak		Pig		Sheep		Goat
				count	FDR	count	FDR	count	FDR	count	FDR	count	FDR
KEGG_PATHWAY	hsa05204:Chemical carcinogenesis	5	Chicken,Cattly/yak,Pig,Sheep,Goat	13	0.013575	33	3.63527e-16	35	2.7307e-12	16	2.74066e-08	23	3.79461e-08
BP	GO:0055114~oxidation-reduction process	5	Chicken,Cattly/yak,Pig,Sheep,Goat	67	2.39565e-10	71	3.07839e-06	99	6.27592e-11	40	3.35642e-10	58	1.75927e-05
CC	GO:0031090~organelle membrane	5	Chicken,Cattly/yak,Pig,Sheep,Goat	22	8.19045e-09	35	2.52032e-17	27	7.48568e-08	21	6.13226e-15	20	6.0906e-06
CC	GO:0016021~integral component of membrane	5	Chicken,Cattly/yak,Pig,Sheep,Goat	195	2.92059e-06	261	0.00460744	321	0.000464592	90	0.000132022	210	0.000866259
BP	GO:0006805~xenobiotic metabolic process	5	Chicken,Cattly/yak,Pig,Sheep,Goat	15	0.000185502	28	7.42864e-11	23	3.76557e-05	13	3.64664e-06	20	6.72542e-06
CC	GO:0005887~integral component of plasma membrane	5	Chicken,Cattly/yak,Pig,Sheep,Goat	54	0.0144299	81	0.0119267	115	1.65555e-07	28	0.0149787	72	0.000241902
CC	GO:0005789~endoplasmic reticulum membrane	5	Chicken,Cattly/yak,Pig,Sheep,Goat	66	0.000250467	81	0.0121596	99	0.0101286	44	3.43744e-08	66	0.0103
CC	GO:0005576~extracellular region	5	Chicken,Cattly/yak,Pig,Sheep,Goat	79	3.12306e-12	88	0.000345061	108	4.06155e-05	31	0.00144428	60	0.0339573
MF	GO:0005506~iron ion binding	5	Chicken,Cattly/yak,Pig,Sheep,Goat	32	1.11631e-11	24	0.000174517	29	0.000107112	15	2.30853e-05	18	0.0223874
KEGG_PATHWAY	hsa01130:Biosynthesis of antibiotics	4	Chicken,Pig,Sheep,Goat	37	9.90122e-07	NA	notsig	43	0.00290504	18	0.000563423	28	0.013505
KEGG_PATHWAY	hsa01100:Metabolic pathways	4	Chicken,Cattly/yak,Pig,Sheep	112	1.72617e-07	127	7.83688e-06	187	5.59337e-08	57	2.14152e-05	NA	notsig
KEGG_PATHWAY	hsa00983:Drug metabolism - other enzymes	4	Cattly/yak,Pig,Sheep,Goat	NA	notsig	12	0.00512598	13	0.0394078	8	0.0020567	12	0.00135471
KEGG_PATHWAY	hsa00982:Drug metabolism - cytochrome P450	4	Cattly/yak,Pig,Sheep,Goat	NA	notsig	29	1.0103e-14	32	1.82043e-12	18	6.17451e-11	23	1.36164e-09
KEGG_PATHWAY	hsa00980:Metabolism of xenobiotics by cytochrome P450	4	Cattly/yak,Pig,Sheep,Goat	NA	notsig	32	2.40438e-17	38	1.17226e-17	17	2.22001e-10	26	2.19653e-11
KEGG_PATHWAY	hsa00140:Steroid hormone biosynthesis	4	Cattly/yak,Pig,Sheep,Goat	NA	notsig	24	4.86722e-13	22	8.90913e-07	15	2.72029e-10	15	3.43793e-05
KEGG_PATHWAY	hsa00053:Ascorbate and aldarate metabolism	4	Cattly/yak,Pig,Sheep,Goat	NA	notsig	8	0.0276823	15	2.2547e-05	8	4.66021e-05	9	0.00324733
KEGG_PATHWAY	hsa00040:Pentose and glucuronate interconversions	4	Cattly/yak,Pig,Sheep,Goat	NA	notsig	9	0.0338788	16	0.000101308	8	0.000260787	9	0.0194031
INTERPRO	IPR016040:NAD(P)-binding domain	4	Chicken,Cattly/yak,Pig,Sheep	21	0.00885675	25	0.0235467	37	0.000402604	11	0.0480658	NA	notsig
INTERPRO	IPR011162:MHC classes I/II-like antigen recognition protein	4	Chicken,Cattly/yak,Sheep,Goat	16	6.67355e-13	10	0.0316536	NA	notsig	6	0.0134916	12	5.86675e-05
INTERPRO	IPR011161:MHC class I-like antigen recognition	4	Chicken,Cattly/yak,Sheep,Goat	11	2.23305e-08	9	0.0180394	NA	notsig	6	0.0018897	9	0.00040787
INTERPRO	IPR010579:MHC class I, alpha chain, C-terminal	4	Chicken,Cattly/yak,Sheep,Goat	6	0.000433158	6	0.00170223	NA	notsig	5	0.000474624	6	0.000818257
INTERPRO	IPR007110:Immunoglobulin-like domain	4	Chicken,Cattly/yak,Sheep,Goat	36	6.71038e-09	49	3.87925e-06	NA	notsig	15	0.0205429	51	6.74916e-12
INTERPRO	IPR003597:Immunoglobulin C1-set	4	Chicken,Cattly/yak,Sheep,Goat	19	5.00489e-13	10	0.0477483	NA	notsig	7	0.00822737	12	0.000452244
INTERPRO	IPR003006:Immunoglobulin/major histocompatibility complex, conserved site	4	Chicken,Cattly/yak,Sheep,Goat	18	1.25122e-13	12	0.00184233	NA	notsig	6	0.0213556	11	0.00091911
INTERPRO	IPR002213:UDP-glucuronosyl/UDP-glucosyltransferase	4	Cattly/yak,Pig,Sheep,Goat	NA	notsig	10	2.85519e-05	11	0.00198848	7	0.000186018	10	5.73647e-05
INTERPRO	IPR001039:MHC class I, alpha chain, alpha1/alpha2	4	Chicken,Cattly/yak,Sheep,Goat	11	1.23683e-09	7	0.00655952	NA	notsig	6	0.000384915	7	0.00234431
CC	GO:0070062~extracellular exosome	4	Chicken,Cattly/yak,Pig,Sheep	165	5.88417e-07	203	0.0240263	288	3.14491e-09	71	0.00159665	NA	notsig
BP	GO:0060337~type I interferon signaling pathway	4	Chicken,Cattly/yak,Sheep,Goat	13	0.000357634	28	1.147e-15	NA	notsig	13	2.39907e-08	28	1.21861e-18
BP	GO:0052696~flavonoid glucuronidation	4	Cattly/yak,Pig,Sheep,Goat	NA	notsig	10	5.51416e-05	11	0.000698345	7	0.000171458	10	8.93297e-05
CC	GO:0042612~MHC class I protein complex	4	Chicken,Cattly/yak,Sheep,Goat	9	7.26237e-07	7	0.00394101	NA	notsig	6	9.5067e-05	7	0.000931012
MF	GO:0020037~heme binding	4	Chicken,Cattly/yak,Pig,Sheep	33	1.53449e-15	24	6.9562e-06	24	0.000724298	13	3.76088e-05	NA	notsig
MF	GO:0019825~oxygen binding	4	Chicken,Cattly/yak,Pig,Sheep	21	1.73051e-15	16	3.31718e-07	14	0.000200267	9	3.57561e-05	NA	notsig
BP	GO:0019373~epoxygenase P450 pathway	4	Chicken,Cattly/yak,Pig,Sheep	12	5.90615e-09	13	1.5753e-07	11	0.000382798	7	0.000171458	NA	notsig
MF	GO:0016491~oxidoreductase activity	4	Chicken,Cattly/yak,Pig,Sheep	22	0.0158264	29	0.00375645	45	3.05579e-07	14	0.00466419	NA	notsig
MF	GO:0015020~glucuronosyltransferase activity	4	Cattly/yak,Pig,Sheep,Goat	NA	notsig	11	0.000159106	11	0.00998936	7	0.000705602	10	0.00675119
BP	GO:0009813~flavonoid biosynthetic process	4	Cattly/yak,Pig,Sheep,Goat	NA	notsig	10	5.51416e-05	9	0.0124229	7	0.000171458	10	5.01624e-05
MF	GO:0008395~steroid hydroxylase activity	4	Chicken,Cattly/yak,Pig,Sheep	8	0.00129391	12	4.17927e-06	10	0.00923149	6	0.00335346	NA	notsig
MF	GO:0008392~arachidonic acid epoxygenase activity	4	Chicken,Cattly/yak,Pig,Sheep	9	1.07629e-06	11	1.68623e-06	9	0.00525518	7	4.37533e-05	NA	notsig
BP	GO:0008202~steroid metabolic process	4	Cattly/yak,Pig,Sheep,Goat	NA	notsig	22	5.56333e-11	16	0.000366309	10	1.73758e-05	13	0.000124809
BP	GO:0006955~immune response	4	Chicken,Cattly/yak,Sheep,Goat	30	9.60652e-05	37	0.00183641	NA	notsig	15	0.0174052	31	0.00133814
BP	GO:0006695~cholesterol biosynthetic process	4	Chicken,Pig,Sheep,Goat	16	1.78532e-07	NA	notsig	13	0.0194841	13	8.75219e-09	17	1.57436e-07
CC	GO:0005615~extracellular space	4	Chicken,Cattly/yak,Pig,Sheep	84	3.67673e-12	93	9.964e-05	97	0.0116003	32	0.00164538	NA	notsig
MF	GO:0004497~monooxygenase activity	4	Chicken,Cattly/yak,Pig,Sheep	17	1.0681e-07	18	4.74702e-06	14	0.0270025	9	0.000588947	NA	notsig
MF	GO:0004364~glutathione transferase activity	4	Cattly/yak,Pig,Sheep,Goat	NA	notsig	9	0.0252942	10	0.0137593	6	0.00809368	10	0.00749414
BP	GO:0002480~antigen processing and presentation of exogenous peptide antigen via MHC class I, TAP-independent	4	Chicken,Cattly/yak,Sheep,Goat	6	0.00901379	6	0.0243606	NA	notsig	6	7.06701e-05	6	0.00745952
KEGG_PATHWAY	hsa05332:Graft-versus-host disease	3	Chicken,Sheep,Goat	14	2.66637e-09	NA	notsig	NA	notsig	6	0.00577447	10	0.000587812
KEGG_PATHWAY	hsa05330:Allograft rejection	3	Chicken,Sheep,Goat	14	1.39043e-08	NA	notsig	NA	notsig	6	0.00486676	10	0.000816749
KEGG_PATHWAY	hsa05320:Autoimmune thyroid disease	3	Chicken,Sheep,Goat	13	2.07971e-07	NA	notsig	NA	notsig	6	0.00486676	10	0.000816749
KEGG_PATHWAY	hsa04940:Type I diabetes mellitus	3	Chicken,Sheep,Goat	16	5.49695e-11	NA	notsig	NA	notsig	6	0.00678997	10	0.000816749
KEGG_PATHWAY	hsa04612:Antigen processing and presentation	3	Chicken,Sheep,Goat	15	4.17392e-05	NA	notsig	NA	notsig	8	0.0101639	15	0.000609804
KEGG_PATHWAY	hsa00860:Porphyrin and chlorophyll metabolism	3	Pig,Sheep,Goat	NA	notsig	NA	notsig	16	0.00179382	9	0.000206416	10	0.0201901
INTERPRO	IPR017972:Cytochrome P450, conserved site	3	Chicken,Cattly/yak,Sheep	20	1.35136e-12	21	6.13285e-10	NA	notsig	11	3.21145e-06	NA	notsig
INTERPRO	IPR013783:Immunoglobulin-like fold	3	Chicken,Cattly/yak,Goat	45	2.14858e-08	56	0.000278022	NA	notsig	NA	notsig	55	1.51091e-08
INTERPRO	IPR004046:Glutathione S-transferase, C-terminal	3	Cattly/yak,Sheep,Goat	NA	notsig	9	0.00183093	NA	notsig	5	0.0234199	9	0.000894963
INTERPRO	IPR004045:Glutathione S-transferase, N-terminal	3	Cattly/yak,Sheep,Goat	NA	notsig	9	0.00183093	NA	notsig	5	0.025599	9	0.0012322
INTERPRO	IPR002401:Cytochrome P450, E-class, group I	3	Chicken,Cattly/yak,Sheep	19	1.56408e-12	18	8.8003e-09	NA	notsig	8	0.000520804	NA	notsig
INTERPRO	IPR001128:Cytochrome P450	3	Chicken,Cattly/yak,Sheep	20	8.98792e-12	21	6.71219e-09	NA	notsig	11	6.39744e-06	NA	notsig
BP	GO:1901687~glutathione derivative biosynthetic process	3	Cattly/yak,Pig,Goat	NA	notsig	8	0.0292517	9	0.00718752	NA	notsig	8	0.00950326
CC	GO:0071556~integral component of lumenal side of endoplasmic reticulum membrane	3	Chicken,Sheep,Goat	11	8.07171e-06	NA	notsig	NA	notsig	6	0.00297762	10	0.0010037
BP	GO:0060333~interferon-gamma-mediated signaling pathway	3	Chicken,Cattly/yak,Goat	12	0.0268246	17	0.000712574	NA	notsig	NA	notsig	22	3.2136e-09
BP	GO:0050776~regulation of immune response	3	Chicken,Sheep,Goat	13	0.00281189	NA	notsig	NA	notsig	9	0.00915327	16	0.00263389
MF	GO:0042605~peptide antigen binding	3	Chicken,Cattly/yak,Sheep	11	3.07672e-07	9	0.00623864	NA	notsig	5	0.0296732	NA	notsig
BP	GO:0017144~drug metabolic process	3	Chicken,Cattly/yak,Pig	9	0.00247324	11	0.00157849	11	0.0203168	NA	notsig	NA	notsig
MF	GO:0016705~oxidoreductase activity, acting on paired donors, with incorporation or reduction of molecular oxygen	3	Chicken,Cattly/yak,Sheep	15	7.22229e-07	17	3.90021e-06	NA	notsig	10	3.73541e-05	NA	notsig
CC	GO:0012507~ER to Golgi transport vesicle membrane	3	Chicken,Cattly/yak,Sheep	14	1.5842e-05	13	0.00497521	NA	notsig	8	0.00165927	NA	notsig
BP	GO:0002474~antigen processing and presentation of peptide antigen via MHC class I	3	Chicken,Sheep,Goat	9	0.0293436	NA	notsig	NA	notsig	7	0.00357443	10	0.00337849
KEGG_PATHWAY	hsa05168:Herpes simplex infection	2	Chicken,Goat	20	0.0191501	NA	notsig	NA	notsig	NA	notsig	27	0.00038158
KEGG_PATHWAY	hsa00900:Terpenoid backbone biosynthesis	2	Chicken,Sheep	8	0.0139581	NA	notsig	NA	notsig	5	0.0293645	NA	notsig
KEGG_PATHWAY	hsa00590:Arachidonic acid metabolism	2	Chicken,Sheep	13	6.94983e-05	NA	notsig	NA	notsig	8	0.00226223	NA	notsig
KEGG_PATHWAY	hsa00480:Glutathione metabolism	2	Cattly/yak,Goat	NA	notsig	12	0.00986567	NA	notsig	NA	notsig	13	0.000362291
KEGG_PATHWAY	hsa00260:Glycine, serine and threonine metabolism	2	Pig,Sheep	NA	notsig	NA	notsig	12	0.0411439	6	0.0486401	NA	notsig
KEGG_PATHWAY	hsa00100:Steroid biosynthesis	2	Chicken,Goat	10	2.0332e-06	NA	notsig	NA	notsig	NA	notsig	9	0.000401618
INTERPRO	IPR013106:Immunoglobulin V-set	2	Cattly/yak,Goat	NA	notsig	27	1.32347e-06	NA	notsig	NA	notsig	25	4.05103e-07
INTERPRO	IPR003599:Immunoglobulin subtype	2	Cattly/yak,Goat	NA	notsig	37	0.000273498	NA	notsig	NA	notsig	32	2.28935e-05
INTERPRO	IPR003598:Immunoglobulin subtype 2	2	Cattly/yak,Goat	NA	notsig	28	0.000138613	NA	notsig	NA	notsig	28	1.35195e-08
BP	GO:0098869~cellular oxidant detoxification	2	Pig,Sheep	NA	notsig	NA	notsig	15	0.0366585	8	0.0124792	NA	notsig
BP	GO:0097267~omega-hydroxylase P450 pathway	2	Chicken,Cattly/yak	8	5.74465e-05	6	0.0450931	NA	notsig	NA	notsig	NA	notsig
CC	GO:0072562~blood microparticle	2	Chicken,Sheep	14	0.0152416	NA	notsig	NA	notsig	10	0.00310105	NA	notsig
MF	GO:0070330~aromatase activity	2	Chicken,Cattly/yak	10	4.28668e-05	15	2.53556e-09	NA	notsig	NA	notsig	NA	notsig
BP	GO:0051607~defense response to virus	2	Cattly/yak,Goat	NA	notsig	30	1.65841e-06	NA	notsig	NA	notsig	37	5.97976e-15
BP	GO:0045071~negative regulation of viral genome replication	2	Cattly/yak,Goat	NA	notsig	13	4.19064e-05	NA	notsig	NA	notsig	16	1.47912e-08
BP	GO:0042738~exogenous drug catabolic process	2	Cattly/yak,Pig	NA	notsig	7	0.0076195	7	0.0338252	NA	notsig	NA	notsig
BP	GO:0035455~response to interferon-alpha	2	Cattly/yak,Goat	NA	notsig	7	0.0076195	NA	notsig	NA	notsig	7	0.00225836
CC	GO:0031225~anchored component of membrane	2	Cattly/yak,Goat	NA	notsig	13	0.00540351	NA	notsig	NA	notsig	10	0.0201678
CC	GO:0031012~extracellular matrix	2	Chicken,Pig	29	1.56391e-05	NA	notsig	46	1.13755e-05	NA	notsig	NA	notsig
BP	GO:0019882~antigen processing and presentation	2	Chicken,Goat	14	2.17318e-07	NA	notsig	NA	notsig	NA	notsig	11	0.00560563
BP	GO:0015671~oxygen transport	2	Chicken,Pig	9	1.88473e-05	NA	notsig	7	0.0080249	NA	notsig	NA	notsig
CC	GO:0009986~cell surface	2	Pig,Goat	NA	notsig	NA	notsig	55	0.00358171	NA	notsig	35	0.0311445
CC	GO:0009897~external side of plasma membrane	2	Chicken,Pig	17	0.00689446	NA	notsig	31	0.000209508	NA	notsig	NA	notsig
BP	GO:0009615~response to virus	2	Cattly/yak,Goat	NA	notsig	19	0.00313475	NA	notsig	NA	notsig	19	0.000105955
BP	GO:0008152~metabolic process	2	Sheep,Goat	NA	notsig	NA	notsig	NA	notsig	14	0.00156486	23	0.00747496
BP	GO:0007565~female pregnancy	2	Cattly/yak,Goat	NA	notsig	15	0.0120891	NA	notsig	NA	notsig	14	0.00120657
BP	GO:0006749~glutathione metabolic process	2	Sheep,Goat	NA	notsig	NA	notsig	NA	notsig	7	0.0167199	12	0.00303281
CC	GO:0005886~plasma membrane	2	Chicken,Pig	147	0.000883699	NA	notsig	243	0.0277057	NA	notsig	NA	notsig
MF	GO:0005344~oxygen transporter activity	2	Chicken,Pig	9	1.07629e-06	NA	notsig	6	0.0288257	NA	notsig	NA	notsig
KEGG_PATHWAY	hsa05416:Viral myocarditis	1	Chicken	14	0.00020635	NA	notsig	NA	notsig	NA	notsig	NA	notsig
KEGG_PATHWAY	hsa05322:Systemic lupus erythematosus	1	Goat	NA	notsig	NA	notsig	NA	notsig	NA	notsig	12	0.0260902
KEGG_PATHWAY	hsa05321:Inflammatory bowel disease (IBD)	1	Chicken	9	0.0186454	NA	notsig	NA	notsig	NA	notsig	NA	notsig
KEGG_PATHWAY	hsa05310:Asthma	1	Chicken	6	0.01433	NA	notsig	NA	notsig	NA	notsig	NA	notsig
KEGG_PATHWAY	hsa05166:HTLV-I infection	1	Goat	NA	notsig	NA	notsig	NA	notsig	NA	notsig	30	0.00337427
KEGG_PATHWAY	hsa05164:Influenza A	1	Goat	NA	notsig	NA	notsig	NA	notsig	NA	notsig	28	5.45594e-05
KEGG_PATHWAY	hsa05162:Measles	1	Goat	NA	notsig	NA	notsig	NA	notsig	NA	notsig	18	0.0117931
KEGG_PATHWAY	hsa05140:Leishmaniasis	1	Chicken	13	0.00467655	NA	notsig	NA	notsig	NA	notsig	NA	notsig
KEGG_PATHWAY	hsa05016:Huntington's disease	1	Pig	NA	notsig	NA	notsig	41	0.000128198	NA	notsig	NA	notsig
KEGG_PATHWAY	hsa05012:Parkinson's disease	1	Pig	NA	notsig	NA	notsig	35	2.47523e-05	NA	notsig	NA	notsig
KEGG_PATHWAY	hsa05010:Alzheimer's disease	1	Pig	NA	notsig	NA	notsig	37	0.000412606	NA	notsig	NA	notsig
KEGG_PATHWAY	hsa04974:Protein digestion and absorption	1	Pig	NA	notsig	NA	notsig	14	0.0408423	NA	notsig	NA	notsig
KEGG_PATHWAY	hsa04932:Non-alcoholic fatty liver disease (NAFLD)	1	Pig	NA	notsig	NA	notsig	33	0.00567151	NA	notsig	NA	notsig
KEGG_PATHWAY	hsa04672:Intestinal immune network for IgA production	1	Chicken	7	0.0461684	NA	notsig	NA	notsig	NA	notsig	NA	notsig
KEGG_PATHWAY	hsa04640:Hematopoietic cell lineage	1	Chicken	10	0.0314855	NA	notsig	NA	notsig	NA	notsig	NA	notsig
KEGG_PATHWAY	hsa04623:Cytosolic DNA-sensing pathway	1	Goat	NA	notsig	NA	notsig	NA	notsig	NA	notsig	12	0.00782655
KEGG_PATHWAY	hsa04514:Cell adhesion molecules (CAMs)	1	Chicken	17	0.000512262	NA	notsig	NA	notsig	NA	notsig	NA	notsig
KEGG_PATHWAY	hsa04512:ECM-receptor interaction	1	Pig	NA	notsig	NA	notsig	17	0.0315435	NA	notsig	NA	notsig
KEGG_PATHWAY	hsa04145:Phagosome	1	Cattly/yak	NA	notsig	22	0.0362963	NA	notsig	NA	notsig	NA	notsig
KEGG_PATHWAY	hsa03010:Ribosome	1	Pig	NA	notsig	NA	notsig	42	7.08877e-12	NA	notsig	NA	notsig
KEGG_PATHWAY	hsa01230:Biosynthesis of amino acids	1	Chicken	13	0.013575	NA	notsig	NA	notsig	NA	notsig	NA	notsig
KEGG_PATHWAY	hsa01200:Carbon metabolism	1	Chicken	18	0.0145158	NA	notsig	NA	notsig	NA	notsig	NA	notsig
KEGG_PATHWAY	hsa00591:Linoleic acid metabolism	1	Chicken	6	0.0193205	NA	notsig	NA	notsig	NA	notsig	NA	notsig
KEGG_PATHWAY	hsa00380:Tryptophan metabolism	1	Chicken	10	0.00394277	NA	notsig	NA	notsig	NA	notsig	NA	notsig
KEGG_PATHWAY	hsa00250:Alanine, aspartate and glutamate metabolism	1	Chicken	8	0.0353056	NA	notsig	NA	notsig	NA	notsig	NA	notsig
KEGG_PATHWAY	hsa00190:Oxidative phosphorylation	1	Pig	NA	notsig	NA	notsig	37	2.66731e-07	NA	notsig	NA	notsig
KEGG_PATHWAY	hsa00071:Fatty acid degradation	1	Chicken	9	0.0431459	NA	notsig	NA	notsig	NA	notsig	NA	notsig
INTERPRO	IPR026613:KRAB domain C2H2 zinc finger family	1	Cattly/yak	NA	notsig	8	0.000554972	NA	notsig	NA	notsig	NA	notsig
INTERPRO	IPR023796:Serpin domain	1	Chicken	10	0.000552327	NA	notsig	NA	notsig	NA	notsig	NA	notsig
INTERPRO	IPR023795:Protease inhibitor I4, serpin, conserved site	1	Chicken	9	0.00139318	NA	notsig	NA	notsig	NA	notsig	NA	notsig
INTERPRO	IPR023210:NADP-dependent oxidoreductase domain	1	Goat	NA	notsig	NA	notsig	NA	notsig	NA	notsig	7	0.00234431
INTERPRO	IPR020846:Major facilitator superfamily domain	1	Goat	NA	notsig	NA	notsig	NA	notsig	NA	notsig	15	0.0403122
INTERPRO	IPR020683:Ankyrin repeat-containing domain	1	Cattly/yak	NA	notsig	37	1.50405e-05	NA	notsig	NA	notsig	NA	notsig
INTERPRO	IPR018048:CXC chemokine, conserved site	1	Cattly/yak	NA	notsig	5	0.0307141	NA	notsig	NA	notsig	NA	notsig
INTERPRO	IPR017850:Alkaline-phosphatase-like, core domain	1	Chicken	10	0.00137879	NA	notsig	NA	notsig	NA	notsig	NA	notsig
INTERPRO	IPR017849:Alkaline phosphatase-like, alpha/beta/alpha	1	Chicken	10	0.0011016	NA	notsig	NA	notsig	NA	notsig	NA	notsig
INTERPRO	IPR015894:Guanylate-binding protein, N-terminal	1	Cattly/yak	NA	notsig	7	0.00177018	NA	notsig	NA	notsig	NA	notsig
INTERPRO	IPR015424:Pyridoxal phosphate-dependent transferase	1	Chicken	9	0.0234972	NA	notsig	NA	notsig	NA	notsig	NA	notsig
INTERPRO	IPR015422:Pyridoxal phosphate-dependent transferase, major region, subdomain 2	1	Chicken	9	0.0091654	NA	notsig	NA	notsig	NA	notsig	NA	notsig
INTERPRO	IPR015421:Pyridoxal phosphate-dependent transferase, major region, subdomain 1	1	Chicken	9	0.0234972	NA	notsig	NA	notsig	NA	notsig	NA	notsig
INTERPRO	IPR014745:MHC class II, alpha/beta chain, N-terminal	1	Chicken	9	7.55772e-07	NA	notsig	NA	notsig	NA	notsig	NA	notsig
INTERPRO	IPR013032:EGF-like, conserved site	1	Pig	NA	notsig	NA	notsig	26	0.0498478	NA	notsig	NA	notsig
INTERPRO	IPR012292:Globin, structural domain	1	Chicken	9	1.74321e-07	NA	notsig	NA	notsig	NA	notsig	NA	notsig
INTERPRO	IPR010987:Glutathione S-transferase, C-terminal-like	1	Goat	NA	notsig	NA	notsig	NA	notsig	NA	notsig	10	0.00892706
INTERPRO	IPR009050:Globin-like	1	Chicken	9	1.74321e-07	NA	notsig	NA	notsig	NA	notsig	NA	notsig
INTERPRO	IPR008405:Apolipoprotein L	1	Cattly/yak	NA	notsig	5	0.0132396	NA	notsig	NA	notsig	NA	notsig
INTERPRO	IPR008072:Cytochrome P450, E-class, CYP3A	1	Cattly/yak	NA	notsig	5	0.0132396	NA	notsig	NA	notsig	NA	notsig
INTERPRO	IPR003961:Fibronectin, type III	1	Pig	NA	notsig	NA	notsig	24	0.0259075	NA	notsig	NA	notsig
INTERPRO	IPR003191:Guanylate-binding protein, C-terminal	1	Cattly/yak	NA	notsig	7	0.00177018	NA	notsig	NA	notsig	NA	notsig
INTERPRO	IPR003081:Glutathione S-transferase, Mu class	1	Goat	NA	notsig	NA	notsig	NA	notsig	NA	notsig	5	0.00689482
INTERPRO	IPR002402:Cytochrome P450, E-class, group II	1	Cattly/yak	NA	notsig	6	0.0108804	NA	notsig	NA	notsig	NA	notsig
INTERPRO	IPR002337:Haemoglobin, beta	1	Chicken	5	0.00425575	NA	notsig	NA	notsig	NA	notsig	NA	notsig
INTERPRO	IPR002110:Ankyrin repeat	1	Cattly/yak	NA	notsig	37	4.76459e-06	NA	notsig	NA	notsig	NA	notsig
INTERPRO	IPR001909:Krueppel-associated box	1	Cattly/yak	NA	notsig	47	6.77822e-09	NA	notsig	NA	notsig	NA	notsig
INTERPRO	IPR001395:Aldo/keto reductase	1	Goat	NA	notsig	NA	notsig	NA	notsig	NA	notsig	7	0.00234431
INTERPRO	IPR001089:CXC chemokine	1	Cattly/yak	NA	notsig	5	0.0307141	NA	notsig	NA	notsig	NA	notsig
INTERPRO	IPR000971:Globin	1	Chicken	9	1.74321e-07	NA	notsig	NA	notsig	NA	notsig	NA	notsig
INTERPRO	IPR000873:AMP-dependent synthetase/ligase	1	Chicken	7	0.0365974	NA	notsig	NA	notsig	NA	notsig	NA	notsig
INTERPRO	IPR000742:Epidermal growth factor-like domain	1	Pig	NA	notsig	NA	notsig	30	0.013255	NA	notsig	NA	notsig
INTERPRO	IPR000353:MHC class II, beta chain, N-terminal	1	Chicken	9	1.74321e-07	NA	notsig	NA	notsig	NA	notsig	NA	notsig
INTERPRO	IPR000215:Serpin family	1	Chicken	10	0.000552327	NA	notsig	NA	notsig	NA	notsig	NA	notsig
BP	GO:0070126~mitochondrial translational termination	1	Pig	NA	notsig	NA	notsig	20	0.0451873	NA	notsig	NA	notsig
BP	GO:0070125~mitochondrial translational elongation	1	Pig	NA	notsig	NA	notsig	20	0.0349317	NA	notsig	NA	notsig
BP	GO:0052695~cellular glucuronidation	1	Pig	NA	notsig	NA	notsig	8	0.0266667	NA	notsig	NA	notsig
BP	GO:0045087~innate immune response	1	Goat	NA	notsig	NA	notsig	NA	notsig	NA	notsig	30	0.0330126
BP	GO:0044598~doxorubicin metabolic process	1	Pig	NA	notsig	NA	notsig	7	0.00307168	NA	notsig	NA	notsig
BP	GO:0044597~daunorubicin metabolic process	1	Pig	NA	notsig	NA	notsig	7	0.00307168	NA	notsig	NA	notsig
CC	GO:0043202~lysosomal lumen	1	Chicken	14	0.000950099	NA	notsig	NA	notsig	NA	notsig	NA	notsig
MF	GO:0042803~protein homodimerization activity	1	Goat	NA	notsig	NA	notsig	NA	notsig	NA	notsig	57	0.00869758
CC	GO:0042613~MHC class II protein complex	1	Chicken	9	2.09727e-06	NA	notsig	NA	notsig	NA	notsig	NA	notsig
BP	GO:0042493~response to drug	1	Pig	NA	notsig	NA	notsig	39	0.0205331	NA	notsig	NA	notsig
CC	GO:0042383~sarcolemma	1	Sheep	NA	notsig	NA	notsig	NA	notsig	7	0.0312909	NA	notsig
BP	GO:0035456~response to interferon-beta	1	Goat	NA	notsig	NA	notsig	NA	notsig	NA	notsig	7	0.00119521
BP	GO:0034341~response to interferon-gamma	1	Goat	NA	notsig	NA	notsig	NA	notsig	NA	notsig	8	0.00950326
BP	GO:0034097~response to cytokine	1	Goat	NA	notsig	NA	notsig	NA	notsig	NA	notsig	10	0.0253123
BP	GO:0032981~mitochondrial respiratory chain complex I assembly	1	Pig	NA	notsig	NA	notsig	17	0.0188394	NA	notsig	NA	notsig
BP	GO:0032870~cellular response to hormone stimulus	1	Goat	NA	notsig	NA	notsig	NA	notsig	NA	notsig	9	0.00769907
BP	GO:0032496~response to lipopolysaccharide	1	Pig	NA	notsig	NA	notsig	29	0.00063871	NA	notsig	NA	notsig
MF	GO:0032395~MHC class II receptor activity	1	Chicken	6	0.00140391	NA	notsig	NA	notsig	NA	notsig	NA	notsig
BP	GO:0031295~T cell costimulation	1	Chicken	14	0.00399901	NA	notsig	NA	notsig	NA	notsig	NA	notsig
BP	GO:0030855~epithelial cell differentiation	1	Sheep	NA	notsig	NA	notsig	NA	notsig	9	0.0009988	NA	notsig
CC	GO:0030658~transport vesicle membrane	1	Chicken	6	0.034711	NA	notsig	NA	notsig	NA	notsig	NA	notsig
BP	GO:0030198~extracellular matrix organization	1	Pig	NA	notsig	NA	notsig	32	0.00329043	NA	notsig	NA	notsig
CC	GO:0022627~cytosolic small ribosomal subunit	1	Pig	NA	notsig	NA	notsig	18	1.42194e-07	NA	notsig	NA	notsig
CC	GO:0022625~cytosolic large ribosomal subunit	1	Pig	NA	notsig	NA	notsig	15	0.000534022	NA	notsig	NA	notsig
BP	GO:0019835~cytolysis	1	Chicken	7	0.0281205	NA	notsig	NA	notsig	NA	notsig	NA	notsig
BP	GO:0019083~viral transcription	1	Pig	NA	notsig	NA	notsig	29	5.56928e-07	NA	notsig	NA	notsig
MF	GO:0016758~transferase activity, transferring hexosyl groups	1	Cattly/yak	NA	notsig	8	0.0280415	NA	notsig	NA	notsig	NA	notsig
MF	GO:0016712~oxidoreductase activity, acting on paired donors, with incorporation or reduction of molecular oxygen, reduced flavin or flavoprotein as one donor, and incorporation of one atom of oxygen	1	Cattly/yak	NA	notsig	8	0.00200061	NA	notsig	NA	notsig	NA	notsig
CC	GO:0015935~small ribosomal subunit	1	Pig	NA	notsig	NA	notsig	12	4.82639e-05	NA	notsig	NA	notsig
BP	GO:0010951~negative regulation of endopeptidase activity	1	Chicken	15	0.0136139	NA	notsig	NA	notsig	NA	notsig	NA	notsig
BP	GO:0009636~response to toxic substance	1	Goat	NA	notsig	NA	notsig	NA	notsig	NA	notsig	13	0.0225234
MF	GO:0009055~electron carrier activity	1	Pig	NA	notsig	NA	notsig	26	2.77056e-05	NA	notsig	NA	notsig
BP	GO:0008652~cellular amino acid biosynthetic process	1	Chicken	8	0.0292765	NA	notsig	NA	notsig	NA	notsig	NA	notsig
MF	GO:0008483~transaminase activity	1	Chicken	7	0.00150228	NA	notsig	NA	notsig	NA	notsig	NA	notsig
BP	GO:0008299~isoprenoid biosynthetic process	1	Sheep	NA	notsig	NA	notsig	NA	notsig	5	0.0140912	NA	notsig
MF	GO:0008137~NADH dehydrogenase (ubiquinone) activity	1	Pig	NA	notsig	NA	notsig	15	0.00314139	NA	notsig	NA	notsig
BP	GO:0007155~cell adhesion	1	Pig	NA	notsig	NA	notsig	50	0.00399282	NA	notsig	NA	notsig
BP	GO:0006953~acute-phase response	1	Sheep	NA	notsig	NA	notsig	NA	notsig	6	0.0388224	NA	notsig
BP	GO:0006898~receptor-mediated endocytosis	1	Sheep	NA	notsig	NA	notsig	NA	notsig	11	0.00430479	NA	notsig
BP	GO:0006694~steroid biosynthetic process	1	Pig	NA	notsig	NA	notsig	13	0.000150184	NA	notsig	NA	notsig
BP	GO:0006629~lipid metabolic process	1	Cattly/yak	NA	notsig	25	0.0013579	NA	notsig	NA	notsig	NA	notsig
BP	GO:0006614~SRP-dependent cotranslational protein targeting to membrane	1	Pig	NA	notsig	NA	notsig	29	6.44396e-10	NA	notsig	NA	notsig
BP	GO:0006413~translational initiation	1	Pig	NA	notsig	NA	notsig	30	1.55086e-05	NA	notsig	NA	notsig
BP	GO:0006412~translation	1	Pig	NA	notsig	NA	notsig	54	2.95468e-09	NA	notsig	NA	notsig
BP	GO:0006120~mitochondrial electron transport, NADH to ubiquinone	1	Pig	NA	notsig	NA	notsig	16	0.00356841	NA	notsig	NA	notsig
CC	GO:0005840~ribosome	1	Pig	NA	notsig	NA	notsig	43	5.52102e-10	NA	notsig	NA	notsig
CC	GO:0005833~hemoglobin complex	1	Chicken	9	7.26237e-07	NA	notsig	NA	notsig	NA	notsig	NA	notsig
CC	GO:0005783~endoplasmic reticulum	1	Chicken	55	0.00533581	NA	notsig	NA	notsig	NA	notsig	NA	notsig
CC	GO:0005747~mitochondrial respiratory chain complex I	1	Pig	NA	notsig	NA	notsig	15	0.00198714	NA	notsig	NA	notsig
CC	GO:0005746~mitochondrial respiratory chain	1	Pig	NA	notsig	NA	notsig	7	0.0150049	NA	notsig	NA	notsig
CC	GO:0005743~mitochondrial inner membrane	1	Pig	NA	notsig	NA	notsig	89	4.18785e-11	NA	notsig	NA	notsig
CC	GO:0005739~mitochondrion	1	Pig	NA	notsig	NA	notsig	166	3.52007e-06	NA	notsig	NA	notsig
CC	GO:0005581~collagen trimer	1	Pig	NA	notsig	NA	notsig	14	0.0337582	NA	notsig	NA	notsig
CC	GO:0005578~proteinaceous extracellular matrix	1	Chicken	17	0.00504137	NA	notsig	NA	notsig	NA	notsig	NA	notsig
MF	GO:0004867~serine-type endopeptidase inhibitor activity	1	Chicken	14	0.000369519	NA	notsig	NA	notsig	NA	notsig	NA	notsig
MF	GO:0004129~cytochrome-c oxidase activity	1	Pig	NA	notsig	NA	notsig	9	0.0289792	NA	notsig	NA	notsig
MF	GO:0004033~aldo-keto reductase (NADP) activity	1	Goat	NA	notsig	NA	notsig	NA	notsig	NA	notsig	7	0.011555
MF	GO:0003823~antigen binding	1	Chicken	11	1.30371e-07	NA	notsig	NA	notsig	NA	notsig	NA	notsig
MF	GO:0003735~structural constituent of ribosome	1	Pig	NA	notsig	NA	notsig	53	2.65388e-12	NA	notsig	NA	notsig
BP	GO:0002504~antigen processing and presentation of peptide or polysaccharide antigen via MHC class II	1	Chicken	7	0.000423639	NA	notsig	NA	notsig	NA	notsig	NA	notsig
MF	GO:0001972~retinoic acid binding	1	Sheep	NA	notsig	NA	notsig	NA	notsig	5	0.00566164	NA	notsig
BP	GO:0001676~long-chain fatty acid metabolic process	1	Chicken	7	0.0381209	NA	notsig	NA	notsig	NA	notsig	NA	notsig
BP	GO:0001657~ureteric bud development	1	Goat	NA	notsig	NA	notsig	NA	notsig	NA	notsig	8	0.025681
MF	GO:0000978~RNA polymerase II core promoter proximal region sequence-specific DNA binding	1	Cattly/yak	NA	notsig	47	2.98741e-07	NA	notsig	NA	notsig	NA	notsig
BP	GO:0000184~nuclear-transcribed mRNA catabolic process, nonsense-mediated decay	1	Pig	NA	notsig	NA	notsig	29	2.67904e-06	NA	notsig	NA	notsig
BP	GO:0000028~ribosomal small subunit assembly	1	Pig	NA	notsig	NA	notsig	8	0.0266667	NA	notsig	NA	notsig

## Sheet: Lung
Shared and unique enriched fucntional categories within lung among five vertebrates
Category	Term	Vertebrate number	Species	Chicken		Cattle/yak		Pig		Sheep		Goat
				count	FDR	count	FDR	count	FDR	count	FDR	count	FDR
KEGG_PATHWAY	hsa04060:Cytokine-cytokine receptor interaction	5	Chicken,Cattly/yak,Pig,Sheep,Goat	36	1.55662e-07	64	0.000337367	22	0.000564965	42	0.00544205	34	0.0251765
INTERPRO	IPR013783:Immunoglobulin-like fold	5	Chicken,Cattly/yak,Pig,Sheep,Goat	83	6.44373e-13	178	1.09022e-10	65	3.43069e-20	156	3.06999e-28	75	0.00682496
INTERPRO	IPR007110:Immunoglobulin-like domain	5	Chicken,Cattly/yak,Pig,Sheep,Goat	58	7.18436e-10	137	6.1629e-10	58	5.41761e-22	116	1.42462e-21	64	0.000924602
CC	GO:0072562~blood microparticle	5	Chicken,Cattly/yak,Pig,Sheep,Goat	18	0.00672562	46	1.20109e-05	12	0.000712789	25	0.000819495	24	7.64548e-06
CC	GO:0070062~extracellular exosome	5	Chicken,Cattly/yak,Pig,Sheep,Goat	233	0.000125278	602	2.41733e-05	110	0.000315774	368	1.81229e-07	285	1.58257e-05
CC	GO:0009986~cell surface	5	Chicken,Cattly/yak,Pig,Sheep,Goat	63	2.50908e-06	143	1.30356e-08	28	0.00924125	106	1.31151e-12	60	0.0117627
CC	GO:0009897~external side of plasma membrane	5	Chicken,Cattly/yak,Pig,Sheep,Goat	39	3.00499e-09	56	0.00779869	19	0.000207254	55	2.55811e-10	32	0.00539729
BP	GO:0006955~immune response	5	Chicken,Cattly/yak,Pig,Sheep,Goat	61	1.20816e-14	115	5.30347e-09	36	1.43335e-08	82	3.39585e-10	64	6.83973e-08
BP	GO:0006954~inflammatory response	5	Chicken,Cattly/yak,Pig,Sheep,Goat	44	0.000716317	116	1.16274e-06	38	1.16658e-08	65	0.00428579	59	0.000115176
CC	GO:0005887~integral component of plasma membrane	5	Chicken,Cattly/yak,Pig,Sheep,Goat	126	1.3273e-09	287	2.77541e-11	53	0.000892656	226	1.058e-25	140	1.87535e-07
CC	GO:0005886~plasma membrane	5	Chicken,Cattly/yak,Pig,Sheep,Goat	310	5.54965e-15	767	2.79956e-21	133	1.12042e-06	497	1.80095e-26	329	3.17981e-08
CC	GO:0005615~extracellular space	5	Chicken,Cattly/yak,Pig,Sheep,Goat	140	2.14046e-19	326	2.03991e-25	76	2.11386e-13	205	1.6803e-20	141	1.33817e-09
CC	GO:0005576~extracellular region	5	Chicken,Cattly/yak,Pig,Sheep,Goat	154	9.66685e-26	325	1.1517e-26	87	7.68641e-19	223	3.55773e-28	169	1.96088e-19
KEGG_PATHWAY	hsa05332:Graft-versus-host disease	4	Chicken,Cattly/yak,Sheep,Goat	16	1.69151e-09	16	0.00896946	NA	notsig	12	0.00940182	11	0.0259414
KEGG_PATHWAY	hsa05330:Allograft rejection	4	Chicken,Cattly/yak,Sheep,Goat	16	4.00903e-09	17	0.00507915	NA	notsig	13	0.00493157	12	0.00896919
KEGG_PATHWAY	hsa05320:Autoimmune thyroid disease	4	Chicken,Cattly/yak,Sheep,Goat	16	7.58438e-09	15	0.0297985	NA	notsig	14	0.00210505	12	0.00913679
KEGG_PATHWAY	hsa04940:Type I diabetes mellitus	4	Chicken,Cattly/yak,Sheep,Goat	18	1.39369e-09	17	0.0074389	NA	notsig	13	0.00983896	11	0.0313264
KEGG_PATHWAY	hsa04640:Hematopoietic cell lineage	4	Chicken,Cattly/yak,Pig,Sheep	21	4.87332e-07	27	0.0361032	14	0.000317225	25	0.000440954	NA	notsig
KEGG_PATHWAY	hsa04514:Cell adhesion molecules (CAMs)	4	Chicken,Cattly/yak,Sheep,Goat	34	1.01925e-09	50	7.47172e-05	NA	notsig	37	2.36371e-05	28	0.00276759
INTERPRO	IPR013106:Immunoglobulin V-set	4	Chicken,Cattly/yak,Pig,Sheep	19	0.00474886	56	1.3251e-05	26	7.90275e-11	42	8.87999e-07	NA	notsig
INTERPRO	IPR011162:MHC classes I/II-like antigen recognition protein	4	Chicken,Cattly/yak,Sheep,Goat	16	6.61772e-10	22	0.000308489	NA	notsig	13	0.0361575	13	0.0286115
INTERPRO	IPR003599:Immunoglobulin subtype	4	Chicken,Cattly/yak,Pig,Sheep	35	0.00263695	110	3.31334e-08	46	1.44332e-17	86	5.57332e-14	NA	notsig
INTERPRO	IPR003006:Immunoglobulin/major histocompatibility complex, conserved site	4	Chicken,Cattly/yak,Sheep,Goat	17	6.53395e-10	20	0.00299914	NA	notsig	13	0.0224673	14	0.00722267
BP	GO:0050776~regulation of immune response	4	Chicken,Cattly/yak,Sheep,Goat	23	1.7722e-07	42	0.000975393	NA	notsig	41	1.14322e-09	23	0.0237978
BP	GO:0045087~innate immune response	4	Cattly/yak,Pig,Sheep,Goat	NA	notsig	106	8.18342e-06	23	0.0408512	65	0.000877311	58	0.000107653
CC	GO:0016021~integral component of membrane	4	Chicken,Cattly/yak,Pig,Sheep	297	0.0114098	816	2.61525e-05	166	8.62536e-09	479	0.000376206	NA	notsig
MF	GO:0008201~heparin binding	4	Chicken,Cattly/yak,Sheep,Goat	22	0.0207694	46	0.0235632	NA	notsig	33	0.00576281	29	0.0027411
BP	GO:0007267~cell-cell signaling	4	Chicken,Cattly/yak,Pig,Sheep	28	0.000421826	55	0.0221914	16	0.0467032	37	0.0296284	NA	notsig
BP	GO:0007186~G-protein coupled receptor signaling pathway	4	Chicken,Cattly/yak,Pig,Sheep	48	1.37869e-05	92	0.022886	25	0.00554872	61	0.011187	NA	notsig
BP	GO:0007155~cell adhesion	4	Chicken,Cattly/yak,Sheep,Goat	56	5.96871e-06	120	3.28031e-05	NA	notsig	96	1.83815e-10	63	0.000295062
CC	GO:0005578~proteinaceous extracellular matrix	4	Chicken,Cattly/yak,Sheep,Goat	44	7.13526e-09	70	3.98018e-06	NA	notsig	59	1.20983e-09	45	3.86636e-07
KEGG_PATHWAY	hsa05204:Chemical carcinogenesis	3	Chicken,Cattly/yak,Pig	26	5.28122e-09	29	0.000112201	12	0.000433163	NA	notsig	NA	notsig
KEGG_PATHWAY	hsa05150:Staphylococcus aureus infection	3	Chicken,Cattly/yak,Sheep	11	0.0105386	27	8.38867e-05	NA	notsig	16	0.00539055	NA	notsig
KEGG_PATHWAY	hsa05144:Malaria	3	Pig,Sheep,Goat	NA	notsig	NA	notsig	8	0.0247501	14	0.029695	13	0.0240442
KEGG_PATHWAY	hsa04612:Antigen processing and presentation	3	Chicken,Sheep,Goat	17	6.006e-05	NA	notsig	NA	notsig	19	0.00801661	16	0.0252931
KEGG_PATHWAY	hsa00982:Drug metabolism - cytochrome P450	3	Chicken,Cattly/yak,Pig	21	4.87332e-07	25	0.000111126	11	0.000589718	NA	notsig	NA	notsig
KEGG_PATHWAY	hsa00980:Metabolism of xenobiotics by cytochrome P450	3	Chicken,Cattly/yak,Pig	20	7.8533e-06	27	7.65111e-05	12	0.000361721	NA	notsig	NA	notsig
KEGG_PATHWAY	hsa00830:Retinol metabolism	3	Chicken,Cattly/yak,Pig	15	0.000744972	20	0.00235561	12	6.59186e-05	NA	notsig	NA	notsig
INTERPRO	IPR011161:MHC class I-like antigen recognition	3	Chicken,Cattly/yak,Goat	11	2.25977e-06	17	0.00195924	NA	notsig	NA	notsig	10	0.0488982
INTERPRO	IPR010579:MHC class I, alpha chain, C-terminal	3	Chicken,Sheep,Goat	6	0.00285695	NA	notsig	NA	notsig	6	0.0110811	6	0.0287134
INTERPRO	IPR003961:Fibronectin, type III	3	Chicken,Cattly/yak,Sheep	30	4.01212e-05	48	0.0455946	NA	notsig	50	6.63556e-11	NA	notsig
INTERPRO	IPR003598:Immunoglobulin subtype 2	3	Cattly/yak,Pig,Sheep	NA	notsig	73	6.44683e-07	34	2.35541e-15	66	9.01973e-17	NA	notsig
INTERPRO	IPR003597:Immunoglobulin C1-set	3	Chicken,Cattly/yak,Sheep	16	9.45221e-07	20	0.0143344	NA	notsig	15	0.0112351	NA	notsig
CC	GO:0071556~integral component of lumenal side of endoplasmic reticulum membrane	3	Chicken,Sheep,Goat	12	3.93808e-05	NA	notsig	NA	notsig	11	0.00921033	10	0.0230481
BP	GO:0060333~interferon-gamma-mediated signaling pathway	3	Chicken,Cattly/yak,Goat	16	0.00580268	34	1.6278e-05	NA	notsig	NA	notsig	26	6.66042e-08
BP	GO:0060326~cell chemotaxis	3	Chicken,Cattly/yak,Pig	12	0.0397883	28	0.00217045	9	0.0474926	NA	notsig	NA	notsig
CC	GO:0042612~MHC class I protein complex	3	Chicken,Sheep,Goat	9	1.41157e-05	NA	notsig	NA	notsig	7	0.0157946	7	0.0110117
MF	GO:0042605~peptide antigen binding	3	Chicken,Cattly/yak,Sheep	11	4.16518e-05	15	0.00302378	NA	notsig	10	0.0218826	NA	notsig
CC	GO:0042101~T cell receptor complex	3	Chicken,Sheep,Goat	9	0.000805131	NA	notsig	NA	notsig	13	1.64378e-05	9	0.0130689
BP	GO:0032496~response to lipopolysaccharide	3	Cattly/yak,Pig,Goat	NA	notsig	53	0.00273908	22	1.20751e-06	NA	notsig	32	0.00151285
CC	GO:0031225~anchored component of membrane	3	Cattly/yak,Pig,Sheep	NA	notsig	33	1.98608e-05	8	0.0407919	20	0.00327891	NA	notsig
CC	GO:0031012~extracellular matrix	3	Chicken,Sheep,Goat	39	0.000586023	NA	notsig	NA	notsig	55	0.000117019	45	0.000736649
MF	GO:0030246~carbohydrate binding	3	Chicken,Cattly/yak,Sheep	19	0.0142568	49	0.0155436	NA	notsig	40	1.88304e-05	NA	notsig
BP	GO:0030198~extracellular matrix organization	3	Chicken,Sheep,Goat	32	0.000385848	NA	notsig	NA	notsig	57	3.5986e-10	36	0.00140322
BP	GO:0030049~muscle filament sliding	3	Chicken,Cattly/yak,Sheep	9	0.0142534	23	8.05734e-05	NA	notsig	13	0.0141711	NA	notsig
MF	GO:0020037~heme binding	3	Chicken,Cattly/yak,Sheep	24	0.000604623	35	0.0289938	NA	notsig	23	0.0380908	NA	notsig
BP	GO:0019882~antigen processing and presentation	3	Chicken,Cattly/yak,Sheep	13	0.00040102	22	0.0339141	NA	notsig	16	0.0338225	NA	notsig
BP	GO:0010951~negative regulation of endopeptidase activity	3	Chicken,Cattly/yak,Sheep	16	0.0360177	32	0.019851	NA	notsig	26	0.000302748	NA	notsig
MF	GO:0008009~chemokine activity	3	Chicken,Cattly/yak,Pig	8	0.00327402	20	0.0262657	11	0.000270116	NA	notsig	NA	notsig
BP	GO:0007166~cell surface receptor signaling pathway	3	Chicken,Sheep,Goat	38	6.42287e-06	NA	notsig	NA	notsig	57	2.02223e-07	39	0.00175847
BP	GO:0007165~signal transduction	3	Chicken,Cattly/yak,Sheep	97	0.0482014	249	0.00249641	NA	notsig	153	0.00574803	NA	notsig
BP	GO:0006952~defense response	3	Pig,Sheep,Goat	NA	notsig	NA	notsig	9	0.0320938	23	9.06065e-05	17	0.012296
BP	GO:0006935~chemotaxis	3	Chicken,Cattly/yak,Pig	21	0.00034157	38	0.0448279	13	0.021425	NA	notsig	NA	notsig
MF	GO:0005509~calcium ion binding	3	Chicken,Cattly/yak,Sheep	58	0.00844758	153	7.08021e-05	NA	notsig	100	2.24668e-06	NA	notsig
MF	GO:0005102~receptor binding	3	Chicken,Cattly/yak,Sheep	35	0.0381714	93	0.00117899	NA	notsig	61	0.000926001	NA	notsig
MF	GO:0004888~transmembrane signaling receptor activity	3	Pig,Sheep,Goat	NA	notsig	NA	notsig	16	0.000205099	32	4.18776e-06	23	0.0357234
KEGG_PATHWAY	hsa05416:Viral myocarditis	2	Chicken,Sheep	19	4.80242e-06	NA	notsig	NA	notsig	19	0.00391666	NA	notsig
KEGG_PATHWAY	hsa05340:Primary immunodeficiency	2	Chicken,Sheep	11	0.00180049	NA	notsig	NA	notsig	13	0.00576994	NA	notsig
KEGG_PATHWAY	hsa05323:Rheumatoid arthritis	2	Chicken,Pig	16	0.00651837	NA	notsig	11	0.0132804	NA	notsig	NA	notsig
KEGG_PATHWAY	hsa05322:Systemic lupus erythematosus	2	Cattly/yak,Goat	NA	notsig	30	0.00353916	NA	notsig	NA	notsig	18	0.00935528
KEGG_PATHWAY	hsa05321:Inflammatory bowel disease (IBD)	2	Chicken,Cattly/yak	14	0.000535131	22	0.0345759	NA	notsig	NA	notsig	NA	notsig
KEGG_PATHWAY	hsa05146:Amoebiasis	2	Sheep,Goat	NA	notsig	NA	notsig	NA	notsig	25	0.00528094	25	0.00280262
KEGG_PATHWAY	hsa05140:Leishmaniasis	2	Chicken,Cattly/yak	14	0.0145167	28	0.00944503	NA	notsig	NA	notsig	NA	notsig
KEGG_PATHWAY	hsa04610:Complement and coagulation cascades	2	Cattly/yak,Sheep	NA	notsig	33	7.57828e-05	NA	notsig	16	0.0201911	NA	notsig
KEGG_PATHWAY	hsa04512:ECM-receptor interaction	2	Chicken,Sheep	15	0.0198534	NA	notsig	NA	notsig	26	1.97511e-05	NA	notsig
KEGG_PATHWAY	hsa04145:Phagosome	2	Cattly/yak,Sheep	NA	notsig	49	0.0110302	NA	notsig	35	0.00596127	NA	notsig
KEGG_PATHWAY	hsa04062:Chemokine signaling pathway	2	Chicken,Pig	31	6.5637e-05	NA	notsig	17	0.0142679	NA	notsig	NA	notsig
KEGG_PATHWAY	hsa00591:Linoleic acid metabolism	2	Chicken,Cattly/yak	7	0.00543823	11	0.0345839	NA	notsig	NA	notsig	NA	notsig
KEGG_PATHWAY	hsa00140:Steroid hormone biosynthesis	2	Cattly/yak,Pig	NA	notsig	16	0.00641566	10	0.000363434	NA	notsig	NA	notsig
INTERPRO	IPR017972:Cytochrome P450, conserved site	2	Chicken,Cattly/yak	16	3.73001e-05	24	9.4187e-05	NA	notsig	NA	notsig	NA	notsig
INTERPRO	IPR015894:Guanylate-binding protein, N-terminal	2	Chicken,Goat	7	0.00300014	NA	notsig	NA	notsig	NA	notsig	7	0.0334867
INTERPRO	IPR013151:Immunoglobulin	2	Pig,Sheep	NA	notsig	NA	notsig	9	0.00523534	20	7.92465e-05	NA	notsig
INTERPRO	IPR013032:EGF-like, conserved site	2	Sheep,Goat	NA	notsig	NA	notsig	NA	notsig	46	4.62542e-09	25	0.0266006
INTERPRO	IPR008160:Collagen triple helix repeat	2	Cattly/yak,Sheep	NA	notsig	33	2.18058e-06	NA	notsig	18	0.0153618	NA	notsig
INTERPRO	IPR003191:Guanylate-binding protein, C-terminal	2	Chicken,Goat	7	0.00300014	NA	notsig	NA	notsig	NA	notsig	7	0.025371
INTERPRO	IPR002401:Cytochrome P450, E-class, group I	2	Chicken,Cattly/yak	13	0.00212239	22	0.000308489	NA	notsig	NA	notsig	NA	notsig
INTERPRO	IPR001909:Krueppel-associated box	2	Chicken,Cattly/yak	13	0.00013225	83	0.000481045	NA	notsig	NA	notsig	NA	notsig
INTERPRO	IPR001811:Chemokine interleukin-8-like domain	2	Chicken,Pig	7	0.00536427	NA	notsig	11	3.96436e-05	NA	notsig	NA	notsig
INTERPRO	IPR001128:Cytochrome P450	2	Chicken,Cattly/yak	16	0.000117896	25	0.000407759	NA	notsig	NA	notsig	NA	notsig
INTERPRO	IPR001039:MHC class I, alpha chain, alpha1/alpha2	2	Chicken,Goat	11	1.451e-07	NA	notsig	NA	notsig	NA	notsig	8	0.0169051
INTERPRO	IPR000980:SH2 domain	2	Chicken,Sheep	22	0.00506896	NA	notsig	NA	notsig	28	0.0151956	NA	notsig
INTERPRO	IPR000884:Thrombospondin, type 1 repeat	2	Sheep,Goat	NA	notsig	NA	notsig	NA	notsig	16	0.0248718	14	0.0274806
INTERPRO	IPR000742:Epidermal growth factor-like domain	2	Sheep,Goat	NA	notsig	NA	notsig	NA	notsig	55	5.26379e-12	27	0.0276973
INTERPRO	IPR000242:Protein-tyrosine phosphatase, receptor/non-receptor type	2	Chicken,Sheep	12	0.0040279	NA	notsig	NA	notsig	14	0.00512574	NA	notsig
INTERPRO	IPR000203:GPS domain	2	Sheep,Goat	NA	notsig	NA	notsig	NA	notsig	14	3.81479e-05	9	0.0291601
BP	GO:0071346~cellular response to interferon-gamma	2	Chicken,Cattly/yak	12	0.00199349	22	0.0339141	NA	notsig	NA	notsig	NA	notsig
MF	GO:0070330~aromatase activity	2	Chicken,Cattly/yak	11	0.000187597	18	8.95848e-05	NA	notsig	NA	notsig	NA	notsig
BP	GO:0070098~chemokine-mediated signaling pathway	2	Chicken,Pig	15	4.35849e-05	NA	notsig	15	4.6749e-06	NA	notsig	NA	notsig
BP	GO:0060337~type I interferon signaling pathway	2	Cattly/yak,Goat	NA	notsig	29	9.14653e-05	NA	notsig	NA	notsig	29	1.77135e-13
BP	GO:0051607~defense response to virus	2	Cattly/yak,Goat	NA	notsig	50	0.00230789	NA	notsig	NA	notsig	44	4.31377e-11
BP	GO:0050853~B cell receptor signaling pathway	2	Chicken,Sheep	11	0.0176191	NA	notsig	NA	notsig	16	0.00152968	NA	notsig
BP	GO:0050852~T cell receptor signaling pathway	2	Chicken,Sheep	33	7.91323e-06	NA	notsig	NA	notsig	34	0.0287808	NA	notsig
BP	GO:0050729~positive regulation of inflammatory response	2	Cattly/yak,Pig	NA	notsig	29	0.00907153	10	0.0230607	NA	notsig	NA	notsig
CC	GO:0045121~membrane raft	2	Chicken,Sheep	29	0.0119061	NA	notsig	NA	notsig	44	0.00100627	NA	notsig
BP	GO:0043547~positive regulation of GTPase activity	2	Chicken,Sheep	61	0.0342375	NA	notsig	NA	notsig	88	0.0337589	NA	notsig
CC	GO:0042105~alpha-beta T cell receptor complex	2	Chicken,Sheep	5	0.00978066	NA	notsig	NA	notsig	5	0.0277524	NA	notsig
BP	GO:0031295~T cell costimulation	2	Chicken,Sheep	21	5.01551e-05	NA	notsig	NA	notsig	23	0.00388855	NA	notsig
CC	GO:0031093~platelet alpha granule lumen	2	Chicken,Sheep	12	0.00935962	NA	notsig	NA	notsig	16	0.00714605	NA	notsig
CC	GO:0031090~organelle membrane	2	Chicken,Cattly/yak	16	0.0250667	31	0.00106744	NA	notsig	NA	notsig	NA	notsig
BP	GO:0030593~neutrophil chemotaxis	2	Chicken,Sheep	16	0.00013096	NA	notsig	NA	notsig	19	0.0114969	NA	notsig
BP	GO:0030335~positive regulation of cell migration	2	Chicken,Sheep	26	0.0482758	NA	notsig	NA	notsig	42	0.00268927	NA	notsig
BP	GO:0030217~T cell differentiation	2	Chicken,Sheep	11	0.00984968	NA	notsig	NA	notsig	13	0.0141711	NA	notsig
MF	GO:0019825~oxygen binding	2	Chicken,Cattly/yak	18	1.10485e-06	22	0.000287278	NA	notsig	NA	notsig	NA	notsig
BP	GO:0019373~epoxygenase P450 pathway	2	Chicken,Cattly/yak	9	0.00110963	13	0.0110075	NA	notsig	NA	notsig	NA	notsig
MF	GO:0016712~oxidoreductase activity, acting on paired donors, with incorporation or reduction of molecular oxygen, reduced flavin or flavoprotein as one donor, and incorporation of one atom of oxygen	2	Chicken,Cattly/yak	7	0.00778268	11	0.0222268	NA	notsig	NA	notsig	NA	notsig
CC	GO:0016324~apical plasma membrane	2	Cattly/yak,Sheep	NA	notsig	79	5.10135e-05	NA	notsig	48	0.000866639	NA	notsig
CC	GO:0016323~basolateral plasma membrane	2	Cattly/yak,Sheep	NA	notsig	48	0.0114634	NA	notsig	35	0.00107678	NA	notsig
CC	GO:0012507~ER to Golgi transport vesicle membrane	2	Chicken,Goat	14	0.00161771	NA	notsig	NA	notsig	NA	notsig	15	0.0100896
BP	GO:0009615~response to virus	2	Cattly/yak,Goat	NA	notsig	37	0.00653847	NA	notsig	NA	notsig	34	1.45851e-09
MF	GO:0008395~steroid hydroxylase activity	2	Chicken,Cattly/yak	11	6.79461e-05	14	0.0238618	NA	notsig	NA	notsig	NA	notsig
BP	GO:0007565~female pregnancy	2	Cattly/yak,Pig	NA	notsig	31	0.000627135	12	0.00169646	NA	notsig	NA	notsig
BP	GO:0006968~cellular defense response	2	Pig,Sheep	NA	notsig	NA	notsig	9	0.0319923	17	0.016669	NA	notsig
BP	GO:0006953~acute-phase response	2	Chicken,Cattly/yak	10	0.0124554	19	0.00476608	NA	notsig	NA	notsig	NA	notsig
BP	GO:0006898~receptor-mediated endocytosis	2	Sheep,Goat	NA	notsig	NA	notsig	NA	notsig	37	1.36163e-05	27	0.0017643
BP	GO:0006805~xenobiotic metabolic process	2	Chicken,Cattly/yak	18	0.000427004	36	7.46964e-06	NA	notsig	NA	notsig	NA	notsig
CC	GO:0005911~cell-cell junction	2	Chicken,Sheep	26	0.0116261	NA	notsig	NA	notsig	40	0.000656394	NA	notsig
CC	GO:0005581~collagen trimer	2	Cattly/yak,Sheep	NA	notsig	36	3.32199e-07	NA	notsig	21	0.00173047	NA	notsig
MF	GO:0005518~collagen binding	2	Chicken,Sheep	13	0.0272312	NA	notsig	NA	notsig	17	0.0278413	NA	notsig
MF	GO:0005506~iron ion binding	2	Chicken,Cattly/yak	22	0.0207694	43	0.0132155	NA	notsig	NA	notsig	NA	notsig
MF	GO:0005178~integrin binding	2	Sheep,Goat	NA	notsig	NA	notsig	NA	notsig	28	0.00160369	23	0.0303012
MF	GO:0005125~cytokine activity	2	Chicken,Cattly/yak	19	0.00185031	35	0.0355026	NA	notsig	NA	notsig	NA	notsig
MF	GO:0004872~receptor activity	2	Pig,Sheep	NA	notsig	NA	notsig	16	0.0214257	40	0.00800307	NA	notsig
MF	GO:0004497~monooxygenase activity	2	Chicken,Cattly/yak	16	0.000198263	27	7.71871e-05	NA	notsig	NA	notsig	NA	notsig
MF	GO:0004252~serine-type endopeptidase activity	2	Pig,Sheep	NA	notsig	NA	notsig	13	0.0139685	33	0.000251343	NA	notsig
MF	GO:0003823~antigen binding	2	Chicken,Pig	8	0.0237261	NA	notsig	7	0.0138719	NA	notsig	NA	notsig
MF	GO:0003779~actin binding	2	Cattly/yak,Sheep	NA	notsig	77	0.0274264	NA	notsig	57	0.00011501	NA	notsig
BP	GO:0002480~antigen processing and presentation of exogenous peptide antigen via MHC class I, TAP-independent	2	Chicken,Sheep	6	0.0354021	NA	notsig	NA	notsig	7	0.0199203	NA	notsig
BP	GO:0002250~adaptive immune response	2	Chicken,Sheep	19	0.00369209	NA	notsig	NA	notsig	36	1.31443e-05	NA	notsig
KEGG_PATHWAY	hsa05310:Asthma	1	Chicken	9	0.000225396	NA	notsig	NA	notsig	NA	notsig	NA	notsig
KEGG_PATHWAY	hsa05222:Small cell lung cancer	1	Sheep	NA	notsig	NA	notsig	NA	notsig	23	0.00778379	NA	notsig
KEGG_PATHWAY	hsa05166:HTLV-I infection	1	Chicken	35	0.00848246	NA	notsig	NA	notsig	NA	notsig	NA	notsig
KEGG_PATHWAY	hsa05164:Influenza A	1	Goat	NA	notsig	NA	notsig	NA	notsig	NA	notsig	35	0.00271819
KEGG_PATHWAY	hsa05162:Measles	1	Goat	NA	notsig	NA	notsig	NA	notsig	NA	notsig	24	0.0470978
KEGG_PATHWAY	hsa05143:African trypanosomiasis	1	Sheep	NA	notsig	NA	notsig	NA	notsig	11	0.0409293	NA	notsig
KEGG_PATHWAY	hsa04976:Bile secretion	1	Cattly/yak	NA	notsig	19	0.0414804	NA	notsig	NA	notsig	NA	notsig
KEGG_PATHWAY	hsa04913:Ovarian steroidogenesis	1	Cattly/yak	NA	notsig	16	0.0311123	NA	notsig	NA	notsig	NA	notsig
KEGG_PATHWAY	hsa04810:Regulation of actin cytoskeleton	1	Sheep	NA	notsig	NA	notsig	NA	notsig	40	0.0226621	NA	notsig
KEGG_PATHWAY	hsa04672:Intestinal immune network for IgA production	1	Chicken	11	0.00126312	NA	notsig	NA	notsig	NA	notsig	NA	notsig
KEGG_PATHWAY	hsa04670:Leukocyte transendothelial migration	1	Chicken	20	0.0188802	NA	notsig	NA	notsig	NA	notsig	NA	notsig
KEGG_PATHWAY	hsa04660:T cell receptor signaling pathway	1	Chicken	25	6.20096e-05	NA	notsig	NA	notsig	NA	notsig	NA	notsig
KEGG_PATHWAY	hsa04650:Natural killer cell mediated cytotoxicity	1	Chicken	18	0.00596079	NA	notsig	NA	notsig	NA	notsig	NA	notsig
KEGG_PATHWAY	hsa04510:Focal adhesion	1	Sheep	NA	notsig	NA	notsig	NA	notsig	48	0.000186337	NA	notsig
KEGG_PATHWAY	hsa04151:PI3K-Akt signaling pathway	1	Sheep	NA	notsig	NA	notsig	NA	notsig	60	0.00480385	NA	notsig
KEGG_PATHWAY	hsa04080:Neuroactive ligand-receptor interaction	1	Sheep	NA	notsig	NA	notsig	NA	notsig	28	0.00584784	NA	notsig
KEGG_PATHWAY	hsa04064:NF-kappa B signaling pathway	1	Cattly/yak	NA	notsig	31	0.0433881	NA	notsig	NA	notsig	NA	notsig
KEGG_PATHWAY	hsa04015:Rap1 signaling pathway	1	Sheep	NA	notsig	NA	notsig	NA	notsig	40	0.0212654	NA	notsig
KEGG_PATHWAY	hsa00983:Drug metabolism - other enzymes	1	Pig	NA	notsig	NA	notsig	9	0.000596773	NA	notsig	NA	notsig
KEGG_PATHWAY	hsa00860:Porphyrin and chlorophyll metabolism	1	Pig	NA	notsig	NA	notsig	9	0.00149006	NA	notsig	NA	notsig
KEGG_PATHWAY	hsa00590:Arachidonic acid metabolism	1	Cattly/yak	NA	notsig	27	0.000121716	NA	notsig	NA	notsig	NA	notsig
KEGG_PATHWAY	hsa00053:Ascorbate and aldarate metabolism	1	Pig	NA	notsig	NA	notsig	7	0.00164199	NA	notsig	NA	notsig
KEGG_PATHWAY	hsa00040:Pentose and glucuronate interconversions	1	Pig	NA	notsig	NA	notsig	9	0.000365576	NA	notsig	NA	notsig
INTERPRO	IPR027417:P-loop containing nucleoside triphosphate hydrolase	1	Goat	NA	notsig	NA	notsig	NA	notsig	NA	notsig	100	0.0476344
INTERPRO	IPR027357:DHR-2 domain	1	Chicken	6	0.0472829	NA	notsig	NA	notsig	NA	notsig	NA	notsig
INTERPRO	IPR027007:DHR-1 domain	1	Chicken	6	0.0472829	NA	notsig	NA	notsig	NA	notsig	NA	notsig
INTERPRO	IPR026983:Dynein heavy chain	1	Sheep	NA	notsig	NA	notsig	NA	notsig	9	0.000364667	NA	notsig
INTERPRO	IPR026823:Complement Clr-like EGF domain	1	Sheep	NA	notsig	NA	notsig	NA	notsig	12	0.00479025	NA	notsig
INTERPRO	IPR026791:Dedicator of cytokinesis	1	Chicken	6	0.0472829	NA	notsig	NA	notsig	NA	notsig	NA	notsig
INTERPRO	IPR024743:Dynein heavy chain, coiled coil stalk	1	Sheep	NA	notsig	NA	notsig	NA	notsig	9	0.000364667	NA	notsig
INTERPRO	IPR024317:Dynein heavy chain, P-loop containing D4 domain	1	Sheep	NA	notsig	NA	notsig	NA	notsig	9	0.000364667	NA	notsig
INTERPRO	IPR023412:Ribonuclease A-domain	1	Chicken	7	0.00152214	NA	notsig	NA	notsig	NA	notsig	NA	notsig
INTERPRO	IPR023411:Ribonuclease A, active site	1	Chicken	7	0.00152214	NA	notsig	NA	notsig	NA	notsig	NA	notsig
INTERPRO	IPR021190:Peptidase M10A	1	Chicken	8	0.0153717	NA	notsig	NA	notsig	NA	notsig	NA	notsig
INTERPRO	IPR021158:Peptidase M10A, cysteine switch, zinc binding site	1	Chicken	7	0.0162869	NA	notsig	NA	notsig	NA	notsig	NA	notsig
INTERPRO	IPR020635:Tyrosine-protein kinase, catalytic domain	1	Sheep	NA	notsig	NA	notsig	NA	notsig	24	0.00206796	NA	notsig
INTERPRO	IPR020479:Homeodomain, metazoa	1	Cattly/yak	NA	notsig	14	0.0159265	NA	notsig	NA	notsig	NA	notsig
INTERPRO	IPR018487:Hemopexin-like repeats	1	Chicken	9	0.00283988	NA	notsig	NA	notsig	NA	notsig	NA	notsig
INTERPRO	IPR018486:Hemopexin, conserved site	1	Chicken	8	0.00606704	NA	notsig	NA	notsig	NA	notsig	NA	notsig
INTERPRO	IPR018378:C-type lectin, conserved site	1	Sheep	NA	notsig	NA	notsig	NA	notsig	12	0.0063238	NA	notsig
INTERPRO	IPR018244:Allergen V5/Tpx-1-related, conserved site	1	Sheep	NA	notsig	NA	notsig	NA	notsig	6	0.0284078	NA	notsig
INTERPRO	IPR018114:Peptidase S1, trypsin family, active site	1	Sheep	NA	notsig	NA	notsig	NA	notsig	12	0.0306711	NA	notsig
INTERPRO	IPR018097:EGF-like calcium-binding, conserved site	1	Sheep	NA	notsig	NA	notsig	NA	notsig	24	0.000632951	NA	notsig
INTERPRO	IPR018048:CXC chemokine, conserved site	1	Pig	NA	notsig	NA	notsig	7	0.000196433	NA	notsig	NA	notsig
INTERPRO	IPR017983:GPCR, family 2, secretin-like, conserved site	1	Sheep	NA	notsig	NA	notsig	NA	notsig	10	0.0110174	NA	notsig
INTERPRO	IPR017981:GPCR, family 2-like	1	Sheep	NA	notsig	NA	notsig	NA	notsig	16	0.00270945	NA	notsig
INTERPRO	IPR017943:Bactericidal permeability-increasing protein, alpha/beta domain	1	Pig	NA	notsig	NA	notsig	5	0.00244206	NA	notsig	NA	notsig
INTERPRO	IPR017942:Lipid-binding serum glycoprotein, N-terminal	1	Pig	NA	notsig	NA	notsig	5	0.00244206	NA	notsig	NA	notsig
INTERPRO	IPR017853:Glycoside hydrolase, superfamily	1	Chicken	13	0.00417462	NA	notsig	NA	notsig	NA	notsig	NA	notsig
INTERPRO	IPR016201:Plexin-like fold	1	Sheep	NA	notsig	NA	notsig	NA	notsig	16	0.00635203	NA	notsig
INTERPRO	IPR016187:C-type lectin fold	1	Sheep	NA	notsig	NA	notsig	NA	notsig	29	3.85518e-06	NA	notsig
INTERPRO	IPR016186:C-type lectin-like	1	Sheep	NA	notsig	NA	notsig	NA	notsig	24	0.000216714	NA	notsig
INTERPRO	IPR014767:Diaphanous autoregulatory	1	Sheep	NA	notsig	NA	notsig	NA	notsig	6	0.0284078	NA	notsig
INTERPRO	IPR014745:MHC class II, alpha/beta chain, N-terminal	1	Chicken	9	3.51235e-05	NA	notsig	NA	notsig	NA	notsig	NA	notsig
INTERPRO	IPR014044:CAP domain	1	Sheep	NA	notsig	NA	notsig	NA	notsig	6	0.0284078	NA	notsig
INTERPRO	IPR013602:Dynein heavy chain, domain-2	1	Sheep	NA	notsig	NA	notsig	NA	notsig	9	0.000364667	NA	notsig
INTERPRO	IPR013594:Dynein heavy chain, domain-1	1	Sheep	NA	notsig	NA	notsig	NA	notsig	6	0.0284078	NA	notsig
INTERPRO	IPR013320:Concanavalin A-like lectin/glucanase, subgroup	1	Sheep	NA	notsig	NA	notsig	NA	notsig	32	0.0109802	NA	notsig
INTERPRO	IPR013098:Immunoglobulin I-set	1	Sheep	NA	notsig	NA	notsig	NA	notsig	37	1.10616e-08	NA	notsig
INTERPRO	IPR012292:Globin, structural domain	1	Pig	NA	notsig	NA	notsig	5	0.00491317	NA	notsig	NA	notsig
INTERPRO	IPR011993:Pleckstrin homology-like domain	1	Chicken	52	0.0118792	NA	notsig	NA	notsig	NA	notsig	NA	notsig
INTERPRO	IPR011704:ATPase, dynein-related, AAA domain	1	Sheep	NA	notsig	NA	notsig	NA	notsig	9	0.000364667	NA	notsig
INTERPRO	IPR010987:Glutathione S-transferase, C-terminal-like	1	Chicken	10	0.0131187	NA	notsig	NA	notsig	NA	notsig	NA	notsig
INTERPRO	IPR010703:Dedicator of cytokinesis C-terminal	1	Chicken	6	0.0472829	NA	notsig	NA	notsig	NA	notsig	NA	notsig
INTERPRO	IPR009050:Globin-like	1	Pig	NA	notsig	NA	notsig	5	0.00244206	NA	notsig	NA	notsig
INTERPRO	IPR009030:Insulin-like growth factor binding protein, N-terminal	1	Sheep	NA	notsig	NA	notsig	NA	notsig	35	2.21281e-05	NA	notsig
INTERPRO	IPR009003:Trypsin-like cysteine/serine peptidase domain	1	Sheep	NA	notsig	NA	notsig	NA	notsig	16	0.0248718	NA	notsig
INTERPRO	IPR008936:Rho GTPase activation protein	1	Sheep	NA	notsig	NA	notsig	NA	notsig	24	0.010789	NA	notsig
INTERPRO	IPR008266:Tyrosine-protein kinase, active site	1	Sheep	NA	notsig	NA	notsig	NA	notsig	27	0.000435999	NA	notsig
INTERPRO	IPR008072:Cytochrome P450, E-class, CYP3A	1	Chicken	5	0.0159023	NA	notsig	NA	notsig	NA	notsig	NA	notsig
INTERPRO	IPR007237:CD20-like	1	Pig	NA	notsig	NA	notsig	7	0.000196433	NA	notsig	NA	notsig
INTERPRO	IPR006048:Alpha-amylase, C-terminal all beta	1	Chicken	5	0.0398933	NA	notsig	NA	notsig	NA	notsig	NA	notsig
INTERPRO	IPR006046:Alpha amylase	1	Chicken	5	0.0159023	NA	notsig	NA	notsig	NA	notsig	NA	notsig
INTERPRO	IPR006026:Peptidase, metallopeptidase	1	Chicken	8	0.0218416	NA	notsig	NA	notsig	NA	notsig	NA	notsig
INTERPRO	IPR004273:Dynein heavy chain domain	1	Sheep	NA	notsig	NA	notsig	NA	notsig	9	0.000364667	NA	notsig
INTERPRO	IPR004046:Glutathione S-transferase, C-terminal	1	Chicken	7	0.0162869	NA	notsig	NA	notsig	NA	notsig	NA	notsig
INTERPRO	IPR004045:Glutathione S-transferase, N-terminal	1	Chicken	8	0.00606704	NA	notsig	NA	notsig	NA	notsig	NA	notsig
INTERPRO	IPR003595:Protein-tyrosine phosphatase, catalytic	1	Sheep	NA	notsig	NA	notsig	NA	notsig	18	0.00836779	NA	notsig
INTERPRO	IPR003110:Phosphorylated immunoreceptor signaling ITAM	1	Sheep	NA	notsig	NA	notsig	NA	notsig	7	0.00714949	NA	notsig
INTERPRO	IPR002477:Peptidoglycan binding-like	1	Chicken	8	0.00606704	NA	notsig	NA	notsig	NA	notsig	NA	notsig
INTERPRO	IPR002213:UDP-glucuronosyl/UDP-glucosyltransferase	1	Pig	NA	notsig	NA	notsig	7	0.000196433	NA	notsig	NA	notsig
INTERPRO	IPR002035:von Willebrand factor, type A	1	Sheep	NA	notsig	NA	notsig	NA	notsig	22	0.00631736	NA	notsig
INTERPRO	IPR001881:EGF-like calcium-binding	1	Sheep	NA	notsig	NA	notsig	NA	notsig	34	1.48523e-07	NA	notsig
INTERPRO	IPR001818:Peptidase M10, metallopeptidase	1	Chicken	8	0.0153717	NA	notsig	NA	notsig	NA	notsig	NA	notsig
INTERPRO	IPR001791:Laminin G domain	1	Sheep	NA	notsig	NA	notsig	NA	notsig	15	0.00128509	NA	notsig
INTERPRO	IPR001715:Calponin homology domain	1	Sheep	NA	notsig	NA	notsig	NA	notsig	20	0.0330526	NA	notsig
INTERPRO	IPR001664:Intermediate filament protein	1	Sheep	NA	notsig	NA	notsig	NA	notsig	10	0.0234594	NA	notsig
INTERPRO	IPR001609:Myosin head, motor domain	1	Sheep	NA	notsig	NA	notsig	NA	notsig	10	0.0234594	NA	notsig
INTERPRO	IPR001452:Src homology-3 domain	1	Sheep	NA	notsig	NA	notsig	NA	notsig	48	0.000988118	NA	notsig
INTERPRO	IPR001427:Ribonuclease A	1	Chicken	7	0.00152214	NA	notsig	NA	notsig	NA	notsig	NA	notsig
INTERPRO	IPR001314:Peptidase S1A, chymotrypsin-type	1	Sheep	NA	notsig	NA	notsig	NA	notsig	15	0.005258	NA	notsig
INTERPRO	IPR001304:C-type lectin	1	Sheep	NA	notsig	NA	notsig	NA	notsig	20	0.00160774	NA	notsig
INTERPRO	IPR001283:Allergen V5/Tpx-1-related	1	Sheep	NA	notsig	NA	notsig	NA	notsig	6	0.0284078	NA	notsig
INTERPRO	IPR001254:Peptidase S1	1	Sheep	NA	notsig	NA	notsig	NA	notsig	16	0.00519111	NA	notsig
INTERPRO	IPR001245:Serine-threonine/tyrosine-protein kinase catalytic domain	1	Sheep	NA	notsig	NA	notsig	NA	notsig	29	0.0242561	NA	notsig
INTERPRO	IPR001089:CXC chemokine	1	Pig	NA	notsig	NA	notsig	7	0.000196433	NA	notsig	NA	notsig
INTERPRO	IPR001073:Complement C1q protein	1	Cattly/yak	NA	notsig	14	0.00330142	NA	notsig	NA	notsig	NA	notsig
INTERPRO	IPR000971:Globin	1	Pig	NA	notsig	NA	notsig	5	0.00244206	NA	notsig	NA	notsig
INTERPRO	IPR000832:GPCR, family 2, secretin-like	1	Sheep	NA	notsig	NA	notsig	NA	notsig	16	5.83109e-05	NA	notsig
INTERPRO	IPR000585:Hemopexin-like domain	1	Chicken	9	0.00283988	NA	notsig	NA	notsig	NA	notsig	NA	notsig
INTERPRO	IPR000436:Sushi/SCR/CCP	1	Chicken	12	0.000616706	NA	notsig	NA	notsig	NA	notsig	NA	notsig
INTERPRO	IPR000355:Chemokine receptor family	1	Chicken	8	0.00402129	NA	notsig	NA	notsig	NA	notsig	NA	notsig
INTERPRO	IPR000353:MHC class II, beta chain, N-terminal	1	Chicken	9	8.61377e-06	NA	notsig	NA	notsig	NA	notsig	NA	notsig
INTERPRO	IPR000237:GRIP	1	Chicken	7	0.0162869	NA	notsig	NA	notsig	NA	notsig	NA	notsig
INTERPRO	IPR000198:Rho GTPase-activating protein domain	1	Sheep	NA	notsig	NA	notsig	NA	notsig	19	0.0201442	NA	notsig
INTERPRO	IPR000156:Ran binding domain	1	Chicken	8	0.0027336	NA	notsig	NA	notsig	NA	notsig	NA	notsig
INTERPRO	IPR000152:EGF-type aspartate/asparagine hydroxylation site	1	Sheep	NA	notsig	NA	notsig	NA	notsig	28	1.08993e-05	NA	notsig
CC	GO:1903561~extracellular vesicle	1	Chicken	11	0.0278008	NA	notsig	NA	notsig	NA	notsig	NA	notsig
BP	GO:0097267~omega-hydroxylase P450 pathway	1	Cattly/yak	NA	notsig	8	0.0399921	NA	notsig	NA	notsig	NA	notsig
CC	GO:0071682~endocytic vesicle lumen	1	Sheep	NA	notsig	NA	notsig	NA	notsig	8	0.00805986	NA	notsig
BP	GO:0071356~cellular response to tumor necrosis factor	1	Chicken	17	0.012866	NA	notsig	NA	notsig	NA	notsig	NA	notsig
BP	GO:0071347~cellular response to interleukin-1	1	Chicken	16	0.00013096	NA	notsig	NA	notsig	NA	notsig	NA	notsig
BP	GO:0070374~positive regulation of ERK1 and ERK2 cascade	1	Chicken	23	0.0391032	NA	notsig	NA	notsig	NA	notsig	NA	notsig
BP	GO:0070372~regulation of ERK1 and ERK2 cascade	1	Sheep	NA	notsig	NA	notsig	NA	notsig	12	0.0129336	NA	notsig
BP	GO:0055114~oxidation-reduction process	1	Cattly/yak	NA	notsig	136	0.0418371	NA	notsig	NA	notsig	NA	notsig
BP	GO:0052696~flavonoid glucuronidation	1	Pig	NA	notsig	NA	notsig	7	0.000762791	NA	notsig	NA	notsig
BP	GO:0051056~regulation of small GTPase mediated signal transduction	1	Sheep	NA	notsig	NA	notsig	NA	notsig	35	0.00230313	NA	notsig
BP	GO:0050850~positive regulation of calcium-mediated signaling	1	Sheep	NA	notsig	NA	notsig	NA	notsig	10	0.00409154	NA	notsig
MF	GO:0050839~cell adhesion molecule binding	1	Chicken	12	0.0193879	NA	notsig	NA	notsig	NA	notsig	NA	notsig
BP	GO:0050728~negative regulation of inflammatory response	1	Cattly/yak	NA	notsig	36	5.3662e-05	NA	notsig	NA	notsig	NA	notsig
MF	GO:0048020~CCR chemokine receptor binding	1	Chicken	6	0.00928127	NA	notsig	NA	notsig	NA	notsig	NA	notsig
BP	GO:0045766~positive regulation of angiogenesis	1	Goat	NA	notsig	NA	notsig	NA	notsig	NA	notsig	22	0.0461023
MF	GO:0045236~CXCR chemokine receptor binding	1	Pig	NA	notsig	NA	notsig	5	0.0065282	NA	notsig	NA	notsig
BP	GO:0045071~negative regulation of viral genome replication	1	Goat	NA	notsig	NA	notsig	NA	notsig	NA	notsig	17	1.28785e-05
CC	GO:0043235~receptor complex	1	Sheep	NA	notsig	NA	notsig	NA	notsig	27	0.00162478	NA	notsig
CC	GO:0043025~neuronal cell body	1	Sheep	NA	notsig	NA	notsig	NA	notsig	46	0.047557	NA	notsig
CC	GO:0042613~MHC class II protein complex	1	Chicken	9	3.79613e-05	NA	notsig	NA	notsig	NA	notsig	NA	notsig
BP	GO:0042157~lipoprotein metabolic process	1	Sheep	NA	notsig	NA	notsig	NA	notsig	11	0.0313378	NA	notsig
BP	GO:0042127~regulation of cell proliferation	1	Pig	NA	notsig	NA	notsig	16	0.0294866	NA	notsig	NA	notsig
BP	GO:0042110~T cell activation	1	Sheep	NA	notsig	NA	notsig	NA	notsig	16	0.0290617	NA	notsig
BP	GO:0042102~positive regulation of T cell proliferation	1	Chicken	13	0.00167186	NA	notsig	NA	notsig	NA	notsig	NA	notsig
BP	GO:0035987~endodermal cell differentiation	1	Chicken	10	0.00565364	NA	notsig	NA	notsig	NA	notsig	NA	notsig
BP	GO:0035456~response to interferon-beta	1	Goat	NA	notsig	NA	notsig	NA	notsig	NA	notsig	7	0.0247107
BP	GO:0035455~response to interferon-alpha	1	Goat	NA	notsig	NA	notsig	NA	notsig	NA	notsig	7	0.0444508
BP	GO:0034605~cellular response to heat	1	Goat	NA	notsig	NA	notsig	NA	notsig	NA	notsig	12	0.0223002
BP	GO:0034220~ion transmembrane transport	1	Cattly/yak	NA	notsig	44	0.0441144	NA	notsig	NA	notsig	NA	notsig
BP	GO:0034097~response to cytokine	1	Goat	NA	notsig	NA	notsig	NA	notsig	NA	notsig	14	0.0389225
BP	GO:0032930~positive regulation of superoxide anion generation	1	Cattly/yak	NA	notsig	9	0.0138675	NA	notsig	NA	notsig	NA	notsig
BP	GO:0032729~positive regulation of interferon-gamma production	1	Chicken	10	0.0397531	NA	notsig	NA	notsig	NA	notsig	NA	notsig
MF	GO:0032395~MHC class II receptor activity	1	Chicken	6	0.0197211	NA	notsig	NA	notsig	NA	notsig	NA	notsig
CC	GO:0031526~brush border membrane	1	Sheep	NA	notsig	NA	notsig	NA	notsig	12	0.0472792	NA	notsig
CC	GO:0031362~anchored component of external side of plasma membrane	1	Cattly/yak	NA	notsig	13	0.00256019	NA	notsig	NA	notsig	NA	notsig
CC	GO:0030670~phagocytic vesicle membrane	1	Goat	NA	notsig	NA	notsig	NA	notsig	NA	notsig	14	0.0489908
BP	GO:0030574~collagen catabolic process	1	Chicken	14	0.00578981	NA	notsig	NA	notsig	NA	notsig	NA	notsig
BP	GO:0030324~lung development	1	Goat	NA	notsig	NA	notsig	NA	notsig	NA	notsig	17	0.0339645
BP	GO:0030195~negative regulation of blood coagulation	1	Chicken	6	0.0354021	NA	notsig	NA	notsig	NA	notsig	NA	notsig
CC	GO:0030175~filopodium	1	Sheep	NA	notsig	NA	notsig	NA	notsig	20	0.00893595	NA	notsig
CC	GO:0030054~cell junction	1	Sheep	NA	notsig	NA	notsig	NA	notsig	56	0.0186646	NA	notsig
CC	GO:0030018~Z disc	1	Sheep	NA	notsig	NA	notsig	NA	notsig	24	0.00589839	NA	notsig
BP	GO:0022617~extracellular matrix disassembly	1	Sheep	NA	notsig	NA	notsig	NA	notsig	20	0.00471466	NA	notsig
MF	GO:0019864~IgG binding	1	Cattly/yak	NA	notsig	8	0.0263949	NA	notsig	NA	notsig	NA	notsig
MF	GO:0019838~growth factor binding	1	Sheep	NA	notsig	NA	notsig	NA	notsig	13	0.00212102	NA	notsig
BP	GO:0019835~cytolysis	1	Sheep	NA	notsig	NA	notsig	NA	notsig	10	0.0279547	NA	notsig
BP	GO:0019221~cytokine-mediated signaling pathway	1	Chicken	18	0.0341958	NA	notsig	NA	notsig	NA	notsig	NA	notsig
BP	GO:0017144~drug metabolic process	1	Cattly/yak	NA	notsig	17	0.00249023	NA	notsig	NA	notsig	NA	notsig
MF	GO:0017124~SH3 domain binding	1	Sheep	NA	notsig	NA	notsig	NA	notsig	28	0.0161601	NA	notsig
MF	GO:0016705~oxidoreductase activity, acting on paired donors, with incorporation or reduction of molecular oxygen	1	Chicken	11	0.0394141	NA	notsig	NA	notsig	NA	notsig	NA	notsig
MF	GO:0016493~C-C chemokine receptor activity	1	Chicken	7	0.00778268	NA	notsig	NA	notsig	NA	notsig	NA	notsig
BP	GO:0016477~cell migration	1	Sheep	NA	notsig	NA	notsig	NA	notsig	37	0.0193962	NA	notsig
CC	GO:0016459~myosin complex	1	Cattly/yak	NA	notsig	20	0.0129171	NA	notsig	NA	notsig	NA	notsig
BP	GO:0016337~single organismal cell-cell adhesion	1	Chicken	17	0.0393972	NA	notsig	NA	notsig	NA	notsig	NA	notsig
BP	GO:0015671~oxygen transport	1	Pig	NA	notsig	NA	notsig	6	0.00117491	NA	notsig	NA	notsig
CC	GO:0015629~actin cytoskeleton	1	Cattly/yak	NA	notsig	65	0.0178704	NA	notsig	NA	notsig	NA	notsig
MF	GO:0015020~glucuronosyltransferase activity	1	Pig	NA	notsig	NA	notsig	7	0.0057118	NA	notsig	NA	notsig
CC	GO:0009925~basal plasma membrane	1	Sheep	NA	notsig	NA	notsig	NA	notsig	14	0.000902662	NA	notsig
BP	GO:0009813~flavonoid biosynthetic process	1	Pig	NA	notsig	NA	notsig	7	0.000762791	NA	notsig	NA	notsig
BP	GO:0009612~response to mechanical stimulus	1	Cattly/yak	NA	notsig	24	0.0261334	NA	notsig	NA	notsig	NA	notsig
MF	GO:0008392~arachidonic acid epoxygenase activity	1	Chicken	6	0.0467667	NA	notsig	NA	notsig	NA	notsig	NA	notsig
MF	GO:0008307~structural constituent of muscle	1	Cattly/yak	NA	notsig	21	0.00980788	NA	notsig	NA	notsig	NA	notsig
CC	GO:0008305~integrin complex	1	Sheep	NA	notsig	NA	notsig	NA	notsig	10	0.0488003	NA	notsig
BP	GO:0008217~regulation of blood pressure	1	Sheep	NA	notsig	NA	notsig	NA	notsig	18	0.00406771	NA	notsig
BP	GO:0008202~steroid metabolic process	1	Chicken	12	0.000914392	NA	notsig	NA	notsig	NA	notsig	NA	notsig
MF	GO:0008083~growth factor activity	1	Cattly/yak	NA	notsig	38	0.0233045	NA	notsig	NA	notsig	NA	notsig
BP	GO:0007229~integrin-mediated signaling pathway	1	Sheep	NA	notsig	NA	notsig	NA	notsig	28	0.000417776	NA	notsig
BP	GO:0007204~positive regulation of cytosolic calcium ion concentration	1	Cattly/yak	NA	notsig	39	0.0125594	NA	notsig	NA	notsig	NA	notsig
BP	GO:0007202~activation of phospholipase C activity	1	Cattly/yak	NA	notsig	14	0.017098	NA	notsig	NA	notsig	NA	notsig
BP	GO:0007169~transmembrane receptor protein tyrosine kinase signaling pathway	1	Sheep	NA	notsig	NA	notsig	NA	notsig	29	0.000250403	NA	notsig
BP	GO:0006956~complement activation	1	Cattly/yak	NA	notsig	16	0.0278964	NA	notsig	NA	notsig	NA	notsig
CC	GO:0005923~bicellular tight junction	1	Cattly/yak	NA	notsig	36	0.0382891	NA	notsig	NA	notsig	NA	notsig
CC	GO:0005901~caveola	1	Sheep	NA	notsig	NA	notsig	NA	notsig	17	0.0269546	NA	notsig
CC	GO:0005859~muscle myosin complex	1	Sheep	NA	notsig	NA	notsig	NA	notsig	6	0.0157653	NA	notsig
CC	GO:0005833~hemoglobin complex	1	Pig	NA	notsig	NA	notsig	6	7.77262e-05	NA	notsig	NA	notsig
CC	GO:0005622~intracellular	1	Chicken	96	0.0097524	NA	notsig	NA	notsig	NA	notsig	NA	notsig
CC	GO:0005604~basement membrane	1	Sheep	NA	notsig	NA	notsig	NA	notsig	28	2.17106e-07	NA	notsig
CC	GO:0005577~fibrinogen complex	1	Chicken	6	0.0147928	NA	notsig	NA	notsig	NA	notsig	NA	notsig
MF	GO:0005344~oxygen transporter activity	1	Pig	NA	notsig	NA	notsig	6	0.000235909	NA	notsig	NA	notsig
MF	GO:0005201~extracellular matrix structural constituent	1	Sheep	NA	notsig	NA	notsig	NA	notsig	26	2.43984e-09	NA	notsig
MF	GO:0005200~structural constituent of cytoskeleton	1	Sheep	NA	notsig	NA	notsig	NA	notsig	21	0.021074	NA	notsig
MF	GO:0005096~GTPase activator activity	1	Sheep	NA	notsig	NA	notsig	NA	notsig	52	0.00891942	NA	notsig
MF	GO:0005089~Rho guanyl-nucleotide exchange factor activity	1	Chicken	15	0.0221356	NA	notsig	NA	notsig	NA	notsig	NA	notsig
MF	GO:0005044~scavenger receptor activity	1	Sheep	NA	notsig	NA	notsig	NA	notsig	14	0.0332002	NA	notsig
MF	GO:0005001~transmembrane receptor protein tyrosine phosphatase activity	1	Sheep	NA	notsig	NA	notsig	NA	notsig	9	0.01091	NA	notsig
MF	GO:0004950~chemokine receptor activity	1	Chicken	8	0.00587064	NA	notsig	NA	notsig	NA	notsig	NA	notsig
MF	GO:0004930~G-protein coupled receptor activity	1	Sheep	NA	notsig	NA	notsig	NA	notsig	35	0.00483578	NA	notsig
MF	GO:0004896~cytokine receptor activity	1	Sheep	NA	notsig	NA	notsig	NA	notsig	14	0.00726057	NA	notsig
MF	GO:0004867~serine-type endopeptidase inhibitor activity	1	Cattly/yak	NA	notsig	22	0.0483179	NA	notsig	NA	notsig	NA	notsig
MF	GO:0004745~retinol dehydrogenase activity	1	Chicken	6	0.0467667	NA	notsig	NA	notsig	NA	notsig	NA	notsig
MF	GO:0004601~peroxidase activity	1	Pig	NA	notsig	NA	notsig	6	0.0132384	NA	notsig	NA	notsig
MF	GO:0004556~alpha-amylase activity	1	Chicken	5	0.0199499	NA	notsig	NA	notsig	NA	notsig	NA	notsig
MF	GO:0004364~glutathione transferase activity	1	Chicken	11	0.00140473	NA	notsig	NA	notsig	NA	notsig	NA	notsig
MF	GO:0003777~microtubule motor activity	1	Sheep	NA	notsig	NA	notsig	NA	notsig	20	0.0121508	NA	notsig
BP	GO:0003341~cilium movement	1	Cattly/yak	NA	notsig	17	0.00479598	NA	notsig	NA	notsig	NA	notsig
BP	GO:0002933~lipid hydroxylation	1	Chicken	6	0.00598149	NA	notsig	NA	notsig	NA	notsig	NA	notsig
BP	GO:0002576~platelet degranulation	1	Sheep	NA	notsig	NA	notsig	NA	notsig	25	0.0166327	NA	notsig
BP	GO:0002548~monocyte chemotaxis	1	Chicken	8	0.0368808	NA	notsig	NA	notsig	NA	notsig	NA	notsig
BP	GO:0002504~antigen processing and presentation of peptide or polysaccharide antigen via MHC class II	1	Chicken	7	0.00302164	NA	notsig	NA	notsig	NA	notsig	NA	notsig
BP	GO:0002474~antigen processing and presentation of peptide antigen via MHC class I	1	Chicken	11	0.0176191	NA	notsig	NA	notsig	NA	notsig	NA	notsig
BP	GO:0002042~cell migration involved in sprouting angiogenesis	1	Sheep	NA	notsig	NA	notsig	NA	notsig	8	0.0226356	NA	notsig
CC	GO:0001772~immunological synapse	1	Sheep	NA	notsig	NA	notsig	NA	notsig	15	0.000887506	NA	notsig
BP	GO:0001759~organ induction	1	Goat	NA	notsig	NA	notsig	NA	notsig	NA	notsig	6	0.0457965
MF	GO:0001618~virus receptor activity	1	Cattly/yak	NA	notsig	28	0.0219751	NA	notsig	NA	notsig	NA	notsig
BP	GO:0001525~angiogenesis	1	Cattly/yak	NA	notsig	69	0.00879247	NA	notsig	NA	notsig	NA	notsig
BP	GO:0001501~skeletal system development	1	Sheep	NA	notsig	NA	notsig	NA	notsig	27	0.019166	NA	notsig

## Sheet: Muscle
Shared and unique enriched fucntional categories within muscle among five vertebrates
Category	Term	Vertebrate number	Species	Chicken		Cattle/yak		Pig		Sheep		Goat
				count	FDR	count	FDR	count	FDR	count	FDR	count	FDR
INTERPRO	IPR011161:MHC class I-like antigen recognition	4	Chicken,Pig,Sheep,Goat	9	2.80706e-09	NA	notsig	6	0.0117079	14	3.67998e-05	16	0.000766857
BP	GO:0060337~type I interferon signaling pathway	4	Chicken,Cattly/yak,Pig,Goat	6	0.0422455	26	3.6427e-05	12	0.000160476	NA	notsig	29	1.15441e-06
MF	GO:0019825~oxygen binding	4	Chicken,Cattly/yak,Pig,Sheep	9	2.76361e-08	16	0.018494	6	0.0118598	8	0.0366448	NA	notsig
CC	GO:0005615~extracellular space	4	Chicken,Cattly/yak,Pig,Sheep	32	5.06011e-07	211	5.65719e-09	41	0.0047818	85	0.00917733	NA	notsig
CC	GO:0005576~extracellular region	4	Chicken,Cattly/yak,Pig,Sheep	43	2.08722e-14	223	8.59645e-16	40	0.00488376	90	0.000170951	NA	notsig
INTERPRO	IPR011162:MHC classes I/II-like antigen recognition protein	3	Chicken,Sheep,Goat	9	1.00002e-07	NA	notsig	NA	notsig	16	2.45598e-05	21	0.000181244
INTERPRO	IPR004827:Basic-leucine zipper domain	3	Pig,Sheep,Goat	NA	notsig	NA	notsig	8	0.0339459	15	0.00747382	21	0.00891646
INTERPRO	IPR001039:MHC class I, alpha chain, alpha1/alpha2	3	Chicken,Pig,Sheep	9	7.42772e-10	NA	notsig	6	0.00195809	7	0.021723	NA	notsig
CC	GO:0072562~blood microparticle	3	Chicken,Cattly/yak,Sheep	9	0.000237415	60	1.21856e-15	NA	notsig	18	0.00665199	NA	notsig
CC	GO:0042612~MHC class I protein complex	3	Chicken,Pig,Sheep	8	2.98331e-09	NA	notsig	6	0.000791628	7	0.0109609	NA	notsig
BP	GO:0019882~antigen processing and presentation	3	Chicken,Sheep,Goat	8	4.98068e-05	NA	notsig	NA	notsig	16	0.00472258	25	0.000118223
MF	GO:0003823~antigen binding	3	Chicken,Sheep,Goat	7	2.55692e-05	NA	notsig	NA	notsig	14	0.000101234	14	0.022704
BP	GO:0002480~antigen processing and presentation of exogenous peptide antigen via MHC class I, TAP-independent	3	Chicken,Pig,Sheep	6	2.80361e-05	NA	notsig	6	0.00213593	7	0.0210482	NA	notsig
KEGG_PATHWAY	hsa05416:Viral myocarditis	2	Chicken,Goat	6	0.0268147	NA	notsig	NA	notsig	NA	notsig	22	0.0324127
KEGG_PATHWAY	hsa05332:Graft-versus-host disease	2	Chicken,Goat	6	0.00179666	NA	notsig	NA	notsig	NA	notsig	12	0.0287608
KEGG_PATHWAY	hsa05330:Allograft rejection	2	Chicken,Goat	6	0.0017655	NA	notsig	NA	notsig	NA	notsig	12	0.0398903
KEGG_PATHWAY	hsa05320:Autoimmune thyroid disease	2	Chicken,Goat	6	0.00151819	NA	notsig	NA	notsig	NA	notsig	12	0.0398903
KEGG_PATHWAY	hsa05150:Staphylococcus aureus infection	2	Cattly/yak,Goat	NA	notsig	19	0.0345909	NA	notsig	NA	notsig	21	0.000201678
KEGG_PATHWAY	hsa04940:Type I diabetes mellitus	2	Chicken,Goat	6	0.00144803	NA	notsig	NA	notsig	NA	notsig	13	0.0271033
KEGG_PATHWAY	hsa04612:Antigen processing and presentation	2	Chicken,Goat	6	0.0237547	NA	notsig	NA	notsig	NA	notsig	22	0.0478926
KEGG_PATHWAY	hsa04610:Complement and coagulation cascades	2	Cattly/yak,Goat	NA	notsig	36	1.33332e-08	NA	notsig	NA	notsig	18	0.00770982
KEGG_PATHWAY	hsa04145:Phagosome	2	Chicken,Goat	11	0.00143286	NA	notsig	NA	notsig	NA	notsig	44	0.0372044
KEGG_PATHWAY	hsa00982:Drug metabolism - cytochrome P450	2	Cattly/yak,Goat	NA	notsig	25	2.32622e-05	NA	notsig	NA	notsig	19	0.000169396
KEGG_PATHWAY	hsa00980:Metabolism of xenobiotics by cytochrome P450	2	Cattly/yak,Goat	NA	notsig	29	9.35867e-07	NA	notsig	NA	notsig	21	0.000138701
INTERPRO	IPR010579:MHC class I, alpha chain, C-terminal	2	Chicken,Pig	5	6.81484e-05	NA	notsig	5	0.00391367	NA	notsig	NA	notsig
INTERPRO	IPR007110:Immunoglobulin-like domain	2	Chicken,Pig	18	4.42523e-06	NA	notsig	20	0.0137281	NA	notsig	NA	notsig
INTERPRO	IPR003597:Immunoglobulin C1-set	2	Chicken,Sheep	9	1.78495e-06	NA	notsig	NA	notsig	13	0.0157246	NA	notsig
INTERPRO	IPR003006:Immunoglobulin/major histocompatibility complex, conserved site	2	Chicken,Sheep	9	4.56895e-07	NA	notsig	NA	notsig	11	0.0161047	NA	notsig
INTERPRO	IPR000742:Epidermal growth factor-like domain	2	Chicken,Sheep	11	0.000214282	NA	notsig	NA	notsig	23	0.0313035	NA	notsig
CC	GO:0071556~integral component of lumenal side of endoplasmic reticulum membrane	2	Chicken,Pig	6	0.000530956	NA	notsig	6	0.02695	NA	notsig	NA	notsig
MF	GO:0043565~sequence-specific DNA binding	2	Cattly/yak,Pig	NA	notsig	83	0.0160248	23	0.0122742	NA	notsig	NA	notsig
MF	GO:0042605~peptide antigen binding	2	Chicken,Goat	6	0.000291369	NA	notsig	NA	notsig	NA	notsig	15	0.0240823
CC	GO:0031012~extracellular matrix	2	Chicken,Sheep	25	7.65277e-13	NA	notsig	NA	notsig	40	0.000604218	NA	notsig
BP	GO:0030198~extracellular matrix organization	2	Chicken,Sheep	23	4.18395e-14	NA	notsig	NA	notsig	29	0.0194262	NA	notsig
BP	GO:0015671~oxygen transport	2	Chicken,Pig	9	7.35047e-09	NA	notsig	5	0.0160466	NA	notsig	NA	notsig
CC	GO:0009986~cell surface	2	Chicken,Sheep	13	0.0288933	NA	notsig	NA	notsig	47	0.0178587	NA	notsig
CC	GO:0005887~integral component of plasma membrane	2	Chicken,Pig	22	0.0374998	NA	notsig	37	0.0253139	NA	notsig	NA	notsig
CC	GO:0005578~proteinaceous extracellular matrix	2	Chicken,Pig	21	1.0123e-12	NA	notsig	14	0.0314494	NA	notsig	NA	notsig
KEGG_PATHWAY	hsa05204:Chemical carcinogenesis	1	Cattly/yak	NA	notsig	34	5.30657e-09	NA	notsig	NA	notsig	NA	notsig
KEGG_PATHWAY	hsa05164:Influenza A	1	Goat	NA	notsig	NA	notsig	NA	notsig	NA	notsig	47	0.00757799
KEGG_PATHWAY	hsa05146:Amoebiasis	1	Chicken	8	0.00423615	NA	notsig	NA	notsig	NA	notsig	NA	notsig
KEGG_PATHWAY	hsa05144:Malaria	1	Chicken	5	0.0329785	NA	notsig	NA	notsig	NA	notsig	NA	notsig
KEGG_PATHWAY	hsa04974:Protein digestion and absorption	1	Chicken	7	0.00169739	NA	notsig	NA	notsig	NA	notsig	NA	notsig
KEGG_PATHWAY	hsa04920:Adipocytokine signaling pathway	1	Goat	NA	notsig	NA	notsig	NA	notsig	NA	notsig	25	0.0296052
KEGG_PATHWAY	hsa04512:ECM-receptor interaction	1	Chicken	12	1.75754e-07	NA	notsig	NA	notsig	NA	notsig	NA	notsig
KEGG_PATHWAY	hsa04510:Focal adhesion	1	Chicken	14	0.000723064	NA	notsig	NA	notsig	NA	notsig	NA	notsig
KEGG_PATHWAY	hsa04151:PI3K-Akt signaling pathway	1	Chicken	14	0.00475152	NA	notsig	NA	notsig	NA	notsig	NA	notsig
KEGG_PATHWAY	hsa03320:PPAR signaling pathway	1	Cattly/yak	NA	notsig	27	0.00157469	NA	notsig	NA	notsig	NA	notsig
KEGG_PATHWAY	hsa03010:Ribosome	1	Sheep	NA	notsig	NA	notsig	NA	notsig	24	0.00928327	NA	notsig
KEGG_PATHWAY	hsa03008:Ribosome biogenesis in eukaryotes	1	Goat	NA	notsig	NA	notsig	NA	notsig	NA	notsig	28	0.0488934
KEGG_PATHWAY	hsa00830:Retinol metabolism	1	Cattly/yak	NA	notsig	17	0.0471417	NA	notsig	NA	notsig	NA	notsig
KEGG_PATHWAY	hsa00480:Glutathione metabolism	1	Goat	NA	notsig	NA	notsig	NA	notsig	NA	notsig	19	0.0130327
KEGG_PATHWAY	hsa00140:Steroid hormone biosynthesis	1	Cattly/yak	NA	notsig	19	8.46605e-05	NA	notsig	NA	notsig	NA	notsig
INTERPRO	IPR026823:Complement Clr-like EGF domain	1	Chicken	5	0.00238064	NA	notsig	NA	notsig	NA	notsig	NA	notsig
INTERPRO	IPR020894:Cadherin conserved site	1	Sheep	NA	notsig	NA	notsig	NA	notsig	9	0.0212033	NA	notsig
INTERPRO	IPR020683:Ankyrin repeat-containing domain	1	Cattly/yak	NA	notsig	63	0.0283307	NA	notsig	NA	notsig	NA	notsig
INTERPRO	IPR018378:C-type lectin, conserved site	1	Chicken	5	0.0013739	NA	notsig	NA	notsig	NA	notsig	NA	notsig
INTERPRO	IPR018097:EGF-like calcium-binding, conserved site	1	Chicken	7	0.00246984	NA	notsig	NA	notsig	NA	notsig	NA	notsig
INTERPRO	IPR016187:C-type lectin fold	1	Chicken	6	0.00827107	NA	notsig	NA	notsig	NA	notsig	NA	notsig
INTERPRO	IPR016186:C-type lectin-like	1	Chicken	5	0.0305595	NA	notsig	NA	notsig	NA	notsig	NA	notsig
INTERPRO	IPR015919:Cadherin-like	1	Sheep	NA	notsig	NA	notsig	NA	notsig	10	0.0222829	NA	notsig
INTERPRO	IPR015902:Glycoside hydrolase, family 13	1	Pig	NA	notsig	NA	notsig	5	0.0114709	NA	notsig	NA	notsig
INTERPRO	IPR013806:Kringle-like fold	1	Chicken	5	0.00511312	NA	notsig	NA	notsig	NA	notsig	NA	notsig
INTERPRO	IPR013783:Immunoglobulin-like fold	1	Chicken	23	1.64651e-06	NA	notsig	NA	notsig	NA	notsig	NA	notsig
INTERPRO	IPR013320:Concanavalin A-like lectin/glucanase, subgroup	1	Chicken	8	0.0342522	NA	notsig	NA	notsig	NA	notsig	NA	notsig
INTERPRO	IPR013273:Peptidase M12B, ADAM-TS	1	Pig	NA	notsig	NA	notsig	6	0.0206477	NA	notsig	NA	notsig
INTERPRO	IPR013032:EGF-like, conserved site	1	Chicken	7	0.0497722	NA	notsig	NA	notsig	NA	notsig	NA	notsig
INTERPRO	IPR012292:Globin, structural domain	1	Chicken	9	7.42772e-10	NA	notsig	NA	notsig	NA	notsig	NA	notsig
INTERPRO	IPR011598:Myc-type, basic helix-loop-helix (bHLH) domain	1	Sheep	NA	notsig	NA	notsig	NA	notsig	16	0.022458	NA	notsig
INTERPRO	IPR009050:Globin-like	1	Chicken	9	7.42772e-10	NA	notsig	NA	notsig	NA	notsig	NA	notsig
INTERPRO	IPR009030:Insulin-like growth factor binding protein, N-terminal	1	Chicken	9	0.000667096	NA	notsig	NA	notsig	NA	notsig	NA	notsig
INTERPRO	IPR008160:Collagen triple helix repeat	1	Chicken	8	0.000105617	NA	notsig	NA	notsig	NA	notsig	NA	notsig
INTERPRO	IPR006048:Alpha-amylase, C-terminal all beta	1	Pig	NA	notsig	NA	notsig	5	0.00391367	NA	notsig	NA	notsig
INTERPRO	IPR006047:Glycosyl hydrolase, family 13, catalytic domain	1	Pig	NA	notsig	NA	notsig	5	0.0114709	NA	notsig	NA	notsig
INTERPRO	IPR006046:Alpha amylase	1	Pig	NA	notsig	NA	notsig	5	0.00179067	NA	notsig	NA	notsig
INTERPRO	IPR002337:Haemoglobin, beta	1	Chicken	5	2.56087e-05	NA	notsig	NA	notsig	NA	notsig	NA	notsig
INTERPRO	IPR002126:Cadherin	1	Sheep	NA	notsig	NA	notsig	NA	notsig	9	0.0415391	NA	notsig
INTERPRO	IPR002110:Ankyrin repeat	1	Cattly/yak	NA	notsig	62	0.0356712	NA	notsig	NA	notsig	NA	notsig
INTERPRO	IPR001881:EGF-like calcium-binding	1	Chicken	7	0.00639876	NA	notsig	NA	notsig	NA	notsig	NA	notsig
INTERPRO	IPR001304:C-type lectin	1	Chicken	5	0.0119282	NA	notsig	NA	notsig	NA	notsig	NA	notsig
INTERPRO	IPR000971:Globin	1	Chicken	9	7.42772e-10	NA	notsig	NA	notsig	NA	notsig	NA	notsig
INTERPRO	IPR000884:Thrombospondin, type 1 repeat	1	Pig	NA	notsig	NA	notsig	10	0.00107516	NA	notsig	NA	notsig
INTERPRO	IPR000562:Fibronectin, type II, collagen-binding	1	Chicken	6	2.45662e-05	NA	notsig	NA	notsig	NA	notsig	NA	notsig
INTERPRO	IPR000152:EGF-type aspartate/asparagine hydroxylation site	1	Chicken	6	0.0233195	NA	notsig	NA	notsig	NA	notsig	NA	notsig
CC	GO:1903561~extracellular vesicle	1	Chicken	5	0.0377883	NA	notsig	NA	notsig	NA	notsig	NA	notsig
BP	GO:1901687~glutathione derivative biosynthetic process	1	Goat	NA	notsig	NA	notsig	NA	notsig	NA	notsig	13	0.0407642
MF	GO:0070330~aromatase activity	1	Cattly/yak	NA	notsig	15	0.00160818	NA	notsig	NA	notsig	NA	notsig
CC	GO:0070062~extracellular exosome	1	Chicken	58	0.000115496	NA	notsig	NA	notsig	NA	notsig	NA	notsig
BP	GO:0060333~interferon-gamma-mediated signaling pathway	1	Goat	NA	notsig	NA	notsig	NA	notsig	NA	notsig	26	0.013545
BP	GO:0060048~cardiac muscle contraction	1	Pig	NA	notsig	NA	notsig	8	0.0193023	NA	notsig	NA	notsig
BP	GO:0055010~ventricular cardiac muscle tissue morphogenesis	1	Pig	NA	notsig	NA	notsig	7	0.00306768	NA	notsig	NA	notsig
BP	GO:0051607~defense response to virus	1	Goat	NA	notsig	NA	notsig	NA	notsig	NA	notsig	44	0.000322287
BP	GO:0050776~regulation of immune response	1	Chicken	8	0.00284069	NA	notsig	NA	notsig	NA	notsig	NA	notsig
MF	GO:0046703~natural killer cell lectin-like receptor binding	1	Sheep	NA	notsig	NA	notsig	NA	notsig	8	0.00120606	NA	notsig
BP	GO:0045944~positive regulation of transcription from RNA polymerase II promoter	1	Cattly/yak	NA	notsig	184	0.00188811	NA	notsig	NA	notsig	NA	notsig
BP	GO:0045893~positive regulation of transcription, DNA-templated	1	Cattly/yak	NA	notsig	112	0.00168579	NA	notsig	NA	notsig	NA	notsig
BP	GO:0045071~negative regulation of viral genome replication	1	Goat	NA	notsig	NA	notsig	NA	notsig	NA	notsig	18	0.00285129
CC	GO:0042627~chylomicron	1	Cattly/yak	NA	notsig	9	0.0165152	NA	notsig	NA	notsig	NA	notsig
BP	GO:0042157~lipoprotein metabolic process	1	Cattly/yak	NA	notsig	18	0.00355394	NA	notsig	NA	notsig	NA	notsig
BP	GO:0035914~skeletal muscle cell differentiation	1	Pig	NA	notsig	NA	notsig	8	0.0396457	NA	notsig	NA	notsig
MF	GO:0035259~glucocorticoid receptor binding	1	Pig	NA	notsig	NA	notsig	5	0.0268216	NA	notsig	NA	notsig
CC	GO:0034364~high-density lipoprotein particle	1	Cattly/yak	NA	notsig	12	0.0143338	NA	notsig	NA	notsig	NA	notsig
CC	GO:0034361~very-low-density lipoprotein particle	1	Cattly/yak	NA	notsig	12	0.0143338	NA	notsig	NA	notsig	NA	notsig
CC	GO:0032982~myosin filament	1	Pig	NA	notsig	NA	notsig	5	0.033753	NA	notsig	NA	notsig
BP	GO:0032870~cellular response to hormone stimulus	1	Pig	NA	notsig	NA	notsig	8	0.0123639	NA	notsig	NA	notsig
CC	GO:0031901~early endosome membrane	1	Chicken	7	0.0367841	NA	notsig	NA	notsig	NA	notsig	NA	notsig
CC	GO:0031093~platelet alpha granule lumen	1	Chicken	5	0.02702	NA	notsig	NA	notsig	NA	notsig	NA	notsig
CC	GO:0031090~organelle membrane	1	Cattly/yak	NA	notsig	31	0.000217408	NA	notsig	NA	notsig	NA	notsig
CC	GO:0030670~phagocytic vesicle membrane	1	Chicken	6	0.0242208	NA	notsig	NA	notsig	NA	notsig	NA	notsig
BP	GO:0030574~collagen catabolic process	1	Chicken	10	5.34639e-07	NA	notsig	NA	notsig	NA	notsig	NA	notsig
BP	GO:0030049~muscle filament sliding	1	Pig	NA	notsig	NA	notsig	8	0.0123639	NA	notsig	NA	notsig
CC	GO:0022627~cytosolic small ribosomal subunit	1	Sheep	NA	notsig	NA	notsig	NA	notsig	12	0.0127763	NA	notsig
MF	GO:0020037~heme binding	1	Chicken	9	0.00100477	NA	notsig	NA	notsig	NA	notsig	NA	notsig
MF	GO:0016712~oxidoreductase activity, acting on paired donors, with incorporation or reduction of molecular oxygen, reduced flavin or flavoprotein as one donor, and incorporation of one atom of oxygen	1	Cattly/yak	NA	notsig	12	0.0045612	NA	notsig	NA	notsig	NA	notsig
CC	GO:0016459~myosin complex	1	Pig	NA	notsig	NA	notsig	8	0.00479159	NA	notsig	NA	notsig
BP	GO:0015701~bicarbonate transport	1	Pig	NA	notsig	NA	notsig	8	0.00293998	NA	notsig	NA	notsig
BP	GO:0014883~transition between fast and slow fiber	1	Pig	NA	notsig	NA	notsig	5	0.0160466	NA	notsig	NA	notsig
CC	GO:0012507~ER to Golgi transport vesicle membrane	1	Chicken	6	0.00931738	NA	notsig	NA	notsig	NA	notsig	NA	notsig
BP	GO:0010951~negative regulation of endopeptidase activity	1	Cattly/yak	NA	notsig	31	0.00178042	NA	notsig	NA	notsig	NA	notsig
BP	GO:0009615~response to virus	1	Goat	NA	notsig	NA	notsig	NA	notsig	NA	notsig	33	0.00333788
MF	GO:0008395~steroid hydroxylase activity	1	Cattly/yak	NA	notsig	12	0.0144328	NA	notsig	NA	notsig	NA	notsig
BP	GO:0008202~steroid metabolic process	1	Cattly/yak	NA	notsig	21	0.000145364	NA	notsig	NA	notsig	NA	notsig
MF	GO:0008201~heparin binding	1	Chicken	9	0.00231203	NA	notsig	NA	notsig	NA	notsig	NA	notsig
BP	GO:0006958~complement activation, classical pathway	1	Cattly/yak	NA	notsig	17	0.00927964	NA	notsig	NA	notsig	NA	notsig
BP	GO:0006955~immune response	1	Pig	NA	notsig	NA	notsig	19	0.0127303	NA	notsig	NA	notsig
BP	GO:0006953~acute-phase response	1	Cattly/yak	NA	notsig	19	0.00189118	NA	notsig	NA	notsig	NA	notsig
BP	GO:0006898~receptor-mediated endocytosis	1	Chicken	9	0.00735048	NA	notsig	NA	notsig	NA	notsig	NA	notsig
BP	GO:0006805~xenobiotic metabolic process	1	Cattly/yak	NA	notsig	35	1.09266e-06	NA	notsig	NA	notsig	NA	notsig
BP	GO:0006614~SRP-dependent cotranslational protein targeting to membrane	1	Sheep	NA	notsig	NA	notsig	NA	notsig	18	0.0168388	NA	notsig
CC	GO:0005886~plasma membrane	1	Pig	NA	notsig	NA	notsig	90	0.0290996	NA	notsig	NA	notsig
CC	GO:0005833~hemoglobin complex	1	Chicken	9	2.54432e-11	NA	notsig	NA	notsig	NA	notsig	NA	notsig
CC	GO:0005605~basal lamina	1	Chicken	5	0.00025652	NA	notsig	NA	notsig	NA	notsig	NA	notsig
CC	GO:0005604~basement membrane	1	Chicken	11	2.2274e-07	NA	notsig	NA	notsig	NA	notsig	NA	notsig
CC	GO:0005581~collagen trimer	1	Chicken	8	0.000112124	NA	notsig	NA	notsig	NA	notsig	NA	notsig
MF	GO:0005518~collagen binding	1	Chicken	8	0.000349138	NA	notsig	NA	notsig	NA	notsig	NA	notsig
MF	GO:0005506~iron ion binding	1	Chicken	12	2.7407e-05	NA	notsig	NA	notsig	NA	notsig	NA	notsig
MF	GO:0005344~oxygen transporter activity	1	Chicken	9	1.82788e-09	NA	notsig	NA	notsig	NA	notsig	NA	notsig
MF	GO:0005201~extracellular matrix structural constituent	1	Chicken	11	1.58474e-09	NA	notsig	NA	notsig	NA	notsig	NA	notsig
MF	GO:0004556~alpha-amylase activity	1	Pig	NA	notsig	NA	notsig	5	0.00482789	NA	notsig	NA	notsig
MF	GO:0004364~glutathione transferase activity	1	Goat	NA	notsig	NA	notsig	NA	notsig	NA	notsig	17	0.0113752
MF	GO:0004252~serine-type endopeptidase activity	1	Cattly/yak	NA	notsig	35	0.0172576	NA	notsig	NA	notsig	NA	notsig
MF	GO:0003735~structural constituent of ribosome	1	Sheep	NA	notsig	NA	notsig	NA	notsig	32	0.0293228	NA	notsig
MF	GO:0003713~transcription coactivator activity	1	Cattly/yak	NA	notsig	66	0.0270117	NA	notsig	NA	notsig	NA	notsig
BP	GO:0002576~platelet degranulation	1	Cattly/yak	NA	notsig	35	0.0246369	NA	notsig	NA	notsig	NA	notsig
BP	GO:0002479~antigen processing and presentation of exogenous peptide antigen via MHC class I, TAP-dependent	1	Chicken	7	0.0267058	NA	notsig	NA	notsig	NA	notsig	NA	notsig
BP	GO:0002474~antigen processing and presentation of peptide antigen via MHC class I	1	Chicken	8	9.75015e-05	NA	notsig	NA	notsig	NA	notsig	NA	notsig
BP	GO:0002026~regulation of the force of heart contraction	1	Pig	NA	notsig	NA	notsig	6	0.0386557	NA	notsig	NA	notsig

## Sheet: Spleen
Shared and unique enriched fucntional categories within spleen among five vertebrates
Category	Term	Vertebrate number	Species	Chicken		Cattle/yak		Pig		Sheep		Goat
	Term			count	FDR	count	FDR	count	FDR	count	FDR	count	FDR
INTERPRO	IPR016187:C-type lectin fold	5	Chicken,Cattly/yak,Pig,Sheep,Goat	13	0.0315254	36	1.55536e-07	19	0.00131368	25	0.0178434	24	0.000115818
INTERPRO	IPR011162:MHC classes I/II-like antigen recognition protein	5	Chicken,Cattly/yak,Pig,Sheep,Goat	10	0.00249051	19	0.000779354	11	0.00241331	18	0.00105858	14	0.00327504
CC	GO:0070062~extracellular exosome	5	Chicken,Cattly/yak,Pig,Sheep,Goat	213	0.00112438	496	3.73834e-10	252	3.14799e-16	519	1.35455e-15	298	1.66177e-07
BP	GO:0050776~regulation of immune response	5	Chicken,Cattly/yak,Pig,Sheep,Goat	16	0.0098868	36	0.00202985	19	0.0176714	42	3.72164e-06	30	1.19668e-05
CC	GO:0009897~external side of plasma membrane	5	Chicken,Cattly/yak,Pig,Sheep,Goat	25	0.01276	46	0.0056395	25	0.00743727	65	2.8711e-09	35	0.00135729
CC	GO:0005615~extracellular space	5	Chicken,Cattly/yak,Pig,Sheep,Goat	105	1.37676e-07	268	3.35672e-29	97	2.04776e-06	273	1.18152e-35	161	1.82121e-19
CC	GO:0005576~extracellular region	5	Chicken,Cattly/yak,Pig,Sheep,Goat	97	8.1369e-06	247	3.41049e-22	94	1.43033e-05	278	3.4984e-38	153	5.09428e-16
KEGG_PATHWAY	hsa04145:Phagosome	4	Cattly/yak,Pig,Sheep,Goat	NA	notsig	42	0.0065433	28	0.00056539	41	0.0180444	36	0.000849675
INTERPRO	IPR016186:C-type lectin-like	4	Chicken,Cattly/yak,Pig,Goat	12	0.0318454	33	3.65975e-07	19	0.000497115	NA	notsig	23	7.67686e-05
INTERPRO	IPR013783:Immunoglobulin-like fold	4	Chicken,Cattly/yak,Sheep,Goat	61	8.00045e-05	139	1.68672e-09	NA	notsig	202	4.975e-39	111	6.97678e-17
INTERPRO	IPR013106:Immunoglobulin V-set	4	Chicken,Cattly/yak,Sheep,Goat	17	0.0321906	48	2.2238e-06	NA	notsig	64	1.54041e-14	45	4.43656e-12
INTERPRO	IPR011161:MHC class I-like antigen recognition	4	Chicken,Pig,Sheep,Goat	10	7.32192e-05	NA	notsig	9	0.00226946	15	0.000855377	11	0.00645406
INTERPRO	IPR007110:Immunoglobulin-like domain	4	Chicken,Cattly/yak,Sheep,Goat	44	0.000185746	120	1.73461e-12	NA	notsig	157	1.36758e-33	94	1.11902e-17
INTERPRO	IPR003597:Immunoglobulin C1-set	4	Chicken,Cattly/yak,Pig,Goat	10	0.0365418	21	0.000184668	12	0.00439071	NA	notsig	14	0.00503538
INTERPRO	IPR003006:Immunoglobulin/major histocompatibility complex, conserved site	4	Chicken,Cattly/yak,Pig,Goat	9	0.0314118	17	0.00337063	11	0.00467223	NA	notsig	12	0.0166586
INTERPRO	IPR001304:C-type lectin	4	Chicken,Cattly/yak,Pig,Goat	12	0.00651852	28	9.29683e-06	17	0.000546232	NA	notsig	21	9.19753e-05
CC	GO:0071556~integral component of lumenal side of endoplasmic reticulum membrane	4	Cattly/yak,Pig,Sheep,Goat	NA	notsig	12	0.0401595	9	0.00626411	12	0.0287846	11	0.00592182
BP	GO:0045087~innate immune response	4	Cattly/yak,Pig,Sheep,Goat	NA	notsig	85	4.70146e-05	43	0.000938135	77	0.0142618	82	2.8848e-16
CC	GO:0031012~extracellular matrix	4	Chicken,Cattly/yak,Pig,Sheep	44	5.62527e-06	61	0.0056417	45	5.4665e-08	103	8.87203e-21	NA	notsig
CC	GO:0016021~integral component of membrane	4	Cattly/yak,Pig,Sheep,Goat	NA	notsig	633	4.21529e-06	256	0.0122689	641	1.76214e-07	381	3.4992e-06
CC	GO:0009986~cell surface	4	Cattly/yak,Pig,Sheep,Goat	NA	notsig	110	7.35937e-07	47	0.00376347	132	3.35163e-15	79	2.74832e-08
BP	GO:0007155~cell adhesion	4	Chicken,Cattly/yak,Sheep,Goat	42	0.0444714	98	9.68725e-06	NA	notsig	147	3.97489e-27	54	0.0331973
BP	GO:0006955~immune response	4	Chicken,Cattly/yak,Sheep,Goat	42	0.000185254	93	1.24106e-07	NA	notsig	95	2.36114e-08	86	1.46059e-19
BP	GO:0006954~inflammatory response	4	Cattly/yak,Pig,Sheep,Goat	NA	notsig	105	9.8856e-10	39	0.0439606	104	1.00979e-09	86	3.79408e-18
CC	GO:0005887~integral component of plasma membrane	4	Chicken,Cattly/yak,Sheep,Goat	91	0.0155438	232	4.8761e-13	NA	notsig	261	3.69447e-24	149	1.34628e-11
KEGG_PATHWAY	hsa05332:Graft-versus-host disease	3	Cattly/yak,Pig,Goat	NA	notsig	18	5.55763e-05	10	0.0192641	NA	notsig	12	0.0110487
KEGG_PATHWAY	hsa05330:Allograft rejection	3	Cattly/yak,Pig,Goat	NA	notsig	18	8.20143e-05	10	0.0406497	NA	notsig	12	0.0141821
KEGG_PATHWAY	hsa05320:Autoimmune thyroid disease	3	Cattly/yak,Sheep,Goat	NA	notsig	17	0.000203165	NA	notsig	14	0.0182729	12	0.00852355
KEGG_PATHWAY	hsa04640:Hematopoietic cell lineage	3	Cattly/yak,Sheep,Goat	NA	notsig	28	0.00143479	NA	notsig	29	0.000825731	18	0.0349913
KEGG_PATHWAY	hsa04514:Cell adhesion molecules (CAMs)	3	Cattly/yak,Sheep,Goat	NA	notsig	38	0.00128431	NA	notsig	46	1.40137e-05	28	0.00636256
INTERPRO	IPR018378:C-type lectin, conserved site	3	Cattly/yak,Sheep,Goat	NA	notsig	13	0.00768915	NA	notsig	12	0.0170312	12	0.00457113
INTERPRO	IPR003599:Immunoglobulin subtype	3	Cattly/yak,Sheep,Goat	NA	notsig	85	1.32302e-06	NA	notsig	123	5.2914e-26	64	4.34961e-09
INTERPRO	IPR003598:Immunoglobulin subtype 2	3	Cattly/yak,Sheep,Goat	NA	notsig	55	2.18832e-05	NA	notsig	78	1.2101e-18	36	0.000729089
INTERPRO	IPR001039:MHC class I, alpha chain, alpha1/alpha2	3	Chicken,Pig,Goat	9	0.000158437	NA	notsig	7	0.00307068	NA	notsig	7	0.0240975
INTERPRO	IPR000010:Proteinase inhibitor I25, cystatin	3	Chicken,Cattly/yak,Pig	6	0.0375122	8	0.0381067	8	0.00174712	NA	notsig	NA	notsig
CC	GO:0072562~blood microparticle	3	Cattly/yak,Sheep,Goat	NA	notsig	46	5.20822e-10	NA	notsig	36	2.19776e-05	22	0.00360012
BP	GO:0060337~type I interferon signaling pathway	3	Cattly/yak,Pig,Goat	NA	notsig	32	1.1907e-09	16	0.00281106	NA	notsig	29	1.13465e-13
CC	GO:0042612~MHC class I protein complex	3	Chicken,Pig,Goat	8	0.000405082	NA	notsig	7	0.000726979	NA	notsig	7	0.0104761
MF	GO:0042605~peptide antigen binding	3	Cattly/yak,Sheep,Goat	NA	notsig	13	0.00487833	NA	notsig	12	0.0240897	12	0.0043735
CC	GO:0031225~anchored component of membrane	3	Cattly/yak,Sheep,Goat	NA	notsig	22	0.00368852	NA	notsig	26	3.7009e-05	21	1.99508e-05
CC	GO:0031093~platelet alpha granule lumen	3	Cattly/yak,Pig,Sheep	NA	notsig	20	0.0211113	14	0.0006206	20	0.0125095	NA	notsig
CC	GO:0031090~organelle membrane	3	Cattly/yak,Pig,Goat	NA	notsig	25	9.23197e-05	12	0.0443275	NA	notsig	15	0.0194577
MF	GO:0030246~carbohydrate binding	3	Cattly/yak,Pig,Goat	NA	notsig	43	0.00226236	23	0.00642965	NA	notsig	38	5.37035e-06
MF	GO:0020037~heme binding	3	Cattly/yak,Sheep,Goat	NA	notsig	31	0.000677621	NA	notsig	32	0.00024646	19	0.0397441
BP	GO:0007565~female pregnancy	3	Cattly/yak,Sheep,Goat	NA	notsig	23	0.0124975	NA	notsig	24	0.00694586	17	0.0177117
BP	GO:0007166~cell surface receptor signaling pathway	3	Cattly/yak,Sheep,Goat	NA	notsig	55	0.0142925	NA	notsig	56	0.00373924	40	0.000631183
BP	GO:0006898~receptor-mediated endocytosis	3	Pig,Sheep,Goat	NA	notsig	NA	notsig	19	0.0356408	37	0.00467677	28	0.00058551
CC	GO:0005886~plasma membrane	3	Cattly/yak,Sheep,Goat	NA	notsig	557	1.70257e-11	NA	notsig	684	1.41543e-46	382	6.43616e-23
CC	GO:0005578~proteinaceous extracellular matrix	3	Chicken,Cattly/yak,Sheep	34	0.00010568	46	0.0070097	NA	notsig	85	1.9216e-22	NA	notsig
MF	GO:0005509~calcium ion binding	3	Cattly/yak,Pig,Sheep	NA	notsig	111	0.000468893	50	0.0299946	148	1.33099e-16	NA	notsig
MF	GO:0005506~iron ion binding	3	Cattly/yak,Sheep,Goat	NA	notsig	34	0.00693145	NA	notsig	33	0.00658125	22	0.0394606
MF	GO:0004872~receptor activity	3	Cattly/yak,Pig,Sheep	NA	notsig	47	0.0424268	25	0.0447702	56	0.000163633	NA	notsig
MF	GO:0004869~cysteine-type endopeptidase inhibitor activity	3	Chicken,Cattly/yak,Pig	9	0.00299658	12	0.00714013	8	0.0115999	NA	notsig	NA	notsig
BP	GO:0002576~platelet degranulation	3	Cattly/yak,Pig,Sheep	NA	notsig	37	0.000192751	25	1.83563e-06	32	0.0249237	NA	notsig
BP	GO:0002250~adaptive immune response	3	Cattly/yak,Sheep,Goat	NA	notsig	41	0.000386547	NA	notsig	40	0.000909761	30	0.000348992
KEGG_PATHWAY	hsa05416:Viral myocarditis	2	Cattly/yak,Goat	NA	notsig	23	0.00231233	NA	notsig	NA	notsig	16	0.0205595
KEGG_PATHWAY	hsa05323:Rheumatoid arthritis	2	Cattly/yak,Sheep	NA	notsig	30	0.00100212	NA	notsig	28	0.0133316	NA	notsig
KEGG_PATHWAY	hsa05168:Herpes simplex infection	2	Cattly/yak,Goat	NA	notsig	45	0.0173368	NA	notsig	NA	notsig	31	0.0349692
KEGG_PATHWAY	hsa05164:Influenza A	2	Cattly/yak,Goat	NA	notsig	44	0.0087917	NA	notsig	NA	notsig	34	0.0040732
KEGG_PATHWAY	hsa05162:Measles	2	Cattly/yak,Goat	NA	notsig	36	0.0132323	NA	notsig	NA	notsig	29	0.00435041
KEGG_PATHWAY	hsa05150:Staphylococcus aureus infection	2	Cattly/yak,Sheep	NA	notsig	23	0.000169674	NA	notsig	17	0.0299402	NA	notsig
KEGG_PATHWAY	hsa04940:Type I diabetes mellitus	2	Cattly/yak,Goat	NA	notsig	18	0.000169619	NA	notsig	NA	notsig	13	0.00906966
KEGG_PATHWAY	hsa04612:Antigen processing and presentation	2	Cattly/yak,Pig	NA	notsig	23	0.00804649	15	0.0126866	NA	notsig	NA	notsig
KEGG_PATHWAY	hsa04610:Complement and coagulation cascades	2	Cattly/yak,Sheep	NA	notsig	28	4.20898e-05	NA	notsig	20	0.0200569	NA	notsig
KEGG_PATHWAY	hsa04512:ECM-receptor interaction	2	Pig,Sheep	NA	notsig	NA	notsig	16	0.0114615	40	1.84799e-11	NA	notsig
KEGG_PATHWAY	hsa04380:Osteoclast differentiation	2	Cattly/yak,Goat	NA	notsig	39	0.0126505	NA	notsig	NA	notsig	26	0.0360875
KEGG_PATHWAY	hsa04060:Cytokine-cytokine receptor interaction	2	Sheep,Goat	NA	notsig	NA	notsig	NA	notsig	55	0.00117288	39	0.00254152
INTERPRO	IPR018073:Proteinase inhibitor I25, cystatin, conserved site	2	Chicken,Pig	6	0.0295235	NA	notsig	7	0.00175578	NA	notsig	NA	notsig
INTERPRO	IPR017972:Cytochrome P450, conserved site	2	Cattly/yak,Goat	NA	notsig	19	9.07567e-06	NA	notsig	NA	notsig	11	0.00285222
INTERPRO	IPR002401:Cytochrome P450, E-class, group I	2	Cattly/yak,Goat	NA	notsig	16	0.000713505	NA	notsig	NA	notsig	9	0.0485517
INTERPRO	IPR001909:Krueppel-associated box	2	Chicken,Cattly/yak	14	4.23285e-05	85	1.02964e-09	NA	notsig	NA	notsig	NA	notsig
INTERPRO	IPR001881:EGF-like calcium-binding	2	Chicken,Sheep	16	0.0486827	NA	notsig	NA	notsig	49	6.19504e-14	NA	notsig
INTERPRO	IPR001128:Cytochrome P450	2	Cattly/yak,Goat	NA	notsig	21	4.50156e-06	NA	notsig	NA	notsig	11	0.0139378
INTERPRO	IPR000276:G protein-coupled receptor, rhodopsin-like	2	Sheep,Goat	NA	notsig	NA	notsig	NA	notsig	40	0.0239653	27	0.0464743
INTERPRO	IPR000152:EGF-type aspartate/asparagine hydroxylation site	2	Chicken,Sheep	15	0.0311966	NA	notsig	NA	notsig	44	9.6223e-13	NA	notsig
BP	GO:0070098~chemokine-mediated signaling pathway	2	Chicken,Sheep	13	0.003652	NA	notsig	NA	notsig	26	0.00331183	NA	notsig
BP	GO:0060333~interferon-gamma-mediated signaling pathway	2	Cattly/yak,Goat	NA	notsig	29	2.34487e-05	NA	notsig	NA	notsig	28	2.43533e-09
BP	GO:0051607~defense response to virus	2	Cattly/yak,Goat	NA	notsig	48	1.39208e-05	NA	notsig	NA	notsig	46	1.08924e-12
BP	GO:0050729~positive regulation of inflammatory response	2	Sheep,Goat	NA	notsig	NA	notsig	NA	notsig	26	0.00721536	17	0.00940344
BP	GO:0045071~negative regulation of viral genome replication	2	Cattly/yak,Goat	NA	notsig	20	0.000114983	NA	notsig	NA	notsig	18	2.76314e-07
BP	GO:0032496~response to lipopolysaccharide	2	Sheep,Goat	NA	notsig	NA	notsig	NA	notsig	45	0.000870263	39	6.42284e-07
BP	GO:0030593~neutrophil chemotaxis	2	Cattly/yak,Sheep	NA	notsig	21	0.0449564	NA	notsig	27	0.000108065	NA	notsig
BP	GO:0030574~collagen catabolic process	2	Chicken,Sheep	15	0.0030311	NA	notsig	NA	notsig	28	6.45143e-09	NA	notsig
BP	GO:0022617~extracellular matrix disassembly	2	Chicken,Sheep	14	0.0405717	NA	notsig	NA	notsig	24	0.000957988	NA	notsig
BP	GO:0019882~antigen processing and presentation	2	Sheep,Goat	NA	notsig	NA	notsig	NA	notsig	20	0.0093442	15	0.0179229
CC	GO:0016324~apical plasma membrane	2	Cattly/yak,Sheep	NA	notsig	57	0.000286849	NA	notsig	57	2.79321e-05	NA	notsig
BP	GO:0009615~response to virus	2	Cattly/yak,Goat	NA	notsig	34	0.000552399	NA	notsig	NA	notsig	29	2.44885e-06
MF	GO:0008201~heparin binding	2	Cattly/yak,Sheep	NA	notsig	36	0.0244535	NA	notsig	48	8.0677e-07	NA	notsig
BP	GO:0007165~signal transduction	2	Sheep,Goat	NA	notsig	NA	notsig	NA	notsig	234	1.94725e-09	130	0.000255485
BP	GO:0006935~chemotaxis	2	Chicken,Goat	20	0.00240043	NA	notsig	NA	notsig	NA	notsig	21	0.0357916
CC	GO:0005925~focal adhesion	2	Pig,Sheep	NA	notsig	NA	notsig	54	1.31885e-05	118	3.02264e-10	NA	notsig
MF	GO:0004888~transmembrane signaling receptor activity	2	Cattly/yak,Sheep	NA	notsig	33	0.00952437	NA	notsig	39	2.64807e-06	NA	notsig
MF	GO:0004497~monooxygenase activity	2	Cattly/yak,Goat	NA	notsig	22	1.34102e-05	NA	notsig	NA	notsig	12	0.0346812
MF	GO:0004252~serine-type endopeptidase activity	2	Chicken,Cattly/yak	22	0.0041993	34	0.0113877	NA	notsig	NA	notsig	NA	notsig
MF	GO:0002020~protease binding	2	Cattly/yak,Pig	NA	notsig	34	0.000280749	17	0.0132913	NA	notsig	NA	notsig
BP	GO:0001666~response to hypoxia	2	Sheep,Goat	NA	notsig	NA	notsig	NA	notsig	47	0.00205299	30	0.0172961
MF	GO:0001618~virus receptor activity	2	Cattly/yak,Goat	NA	notsig	27	0.000465044	NA	notsig	NA	notsig	17	0.0440227
KEGG_PATHWAY	hsa05414:Dilated cardiomyopathy	1	Sheep	NA	notsig	NA	notsig	NA	notsig	27	0.000835019	NA	notsig
KEGG_PATHWAY	hsa05412:Arrhythmogenic right ventricular cardiomyopathy (ARVC)	1	Sheep	NA	notsig	NA	notsig	NA	notsig	27	8.69326e-05	NA	notsig
KEGG_PATHWAY	hsa05410:Hypertrophic cardiomyopathy (HCM)	1	Sheep	NA	notsig	NA	notsig	NA	notsig	26	0.000453242	NA	notsig
KEGG_PATHWAY	hsa05340:Primary immunodeficiency	1	Sheep	NA	notsig	NA	notsig	NA	notsig	14	0.0495765	NA	notsig
KEGG_PATHWAY	hsa05322:Systemic lupus erythematosus	1	Cattly/yak	NA	notsig	28	0.0120959	NA	notsig	NA	notsig	NA	notsig
KEGG_PATHWAY	hsa05310:Asthma	1	Cattly/yak	NA	notsig	10	0.0395351	NA	notsig	NA	notsig	NA	notsig
KEGG_PATHWAY	hsa05204:Chemical carcinogenesis	1	Cattly/yak	NA	notsig	16	0.0400047	NA	notsig	NA	notsig	NA	notsig
KEGG_PATHWAY	hsa05200:Pathways in cancer	1	Sheep	NA	notsig	NA	notsig	NA	notsig	92	0.00435523	NA	notsig
KEGG_PATHWAY	hsa05166:HTLV-I infection	1	Goat	NA	notsig	NA	notsig	NA	notsig	NA	notsig	43	0.0208461
KEGG_PATHWAY	hsa05146:Amoebiasis	1	Sheep	NA	notsig	NA	notsig	NA	notsig	36	5.15751e-05	NA	notsig
KEGG_PATHWAY	hsa05140:Leishmaniasis	1	Goat	NA	notsig	NA	notsig	NA	notsig	NA	notsig	20	0.00512155
KEGG_PATHWAY	hsa05134:Legionellosis	1	Goat	NA	notsig	NA	notsig	NA	notsig	NA	notsig	14	0.0351704
KEGG_PATHWAY	hsa05016:Huntington's disease	1	Pig	NA	notsig	NA	notsig	46	1.9369e-11	NA	notsig	NA	notsig
KEGG_PATHWAY	hsa05012:Parkinson's disease	1	Pig	NA	notsig	NA	notsig	41	1.66456e-12	NA	notsig	NA	notsig
KEGG_PATHWAY	hsa05010:Alzheimer's disease	1	Pig	NA	notsig	NA	notsig	41	2.92021e-09	NA	notsig	NA	notsig
KEGG_PATHWAY	hsa04974:Protein digestion and absorption	1	Sheep	NA	notsig	NA	notsig	NA	notsig	26	2.08707e-06	NA	notsig
KEGG_PATHWAY	hsa04970:Salivary secretion	1	Sheep	NA	notsig	NA	notsig	NA	notsig	27	0.000236207	NA	notsig
KEGG_PATHWAY	hsa04932:Non-alcoholic fatty liver disease (NAFLD)	1	Pig	NA	notsig	NA	notsig	37	3.36965e-08	NA	notsig	NA	notsig
KEGG_PATHWAY	hsa04924:Renin secretion	1	Sheep	NA	notsig	NA	notsig	NA	notsig	22	0.00179155	NA	notsig
KEGG_PATHWAY	hsa04810:Regulation of actin cytoskeleton	1	Sheep	NA	notsig	NA	notsig	NA	notsig	56	0.00269621	NA	notsig
KEGG_PATHWAY	hsa04713:Circadian entrainment	1	Sheep	NA	notsig	NA	notsig	NA	notsig	25	0.0137345	NA	notsig
KEGG_PATHWAY	hsa04672:Intestinal immune network for IgA production	1	Cattly/yak	NA	notsig	16	0.022336	NA	notsig	NA	notsig	NA	notsig
KEGG_PATHWAY	hsa04670:Leukocyte transendothelial migration	1	Sheep	NA	notsig	NA	notsig	NA	notsig	38	0.000179082	NA	notsig
KEGG_PATHWAY	hsa04620:Toll-like receptor signaling pathway	1	Goat	NA	notsig	NA	notsig	NA	notsig	NA	notsig	22	0.015875
KEGG_PATHWAY	hsa04611:Platelet activation	1	Sheep	NA	notsig	NA	notsig	NA	notsig	36	0.0163925	NA	notsig
KEGG_PATHWAY	hsa04530:Tight junction	1	Sheep	NA	notsig	NA	notsig	NA	notsig	35	0.00267869	NA	notsig
KEGG_PATHWAY	hsa04520:Adherens junction	1	Sheep	NA	notsig	NA	notsig	NA	notsig	26	0.0102996	NA	notsig
KEGG_PATHWAY	hsa04510:Focal adhesion	1	Sheep	NA	notsig	NA	notsig	NA	notsig	70	1.28281e-07	NA	notsig
KEGG_PATHWAY	hsa04360:Axon guidance	1	Sheep	NA	notsig	NA	notsig	NA	notsig	42	0.000345718	NA	notsig
KEGG_PATHWAY	hsa04270:Vascular smooth muscle contraction	1	Sheep	NA	notsig	NA	notsig	NA	notsig	35	0.00267869	NA	notsig
KEGG_PATHWAY	hsa04260:Cardiac muscle contraction	1	Pig	NA	notsig	NA	notsig	17	5.7223e-05	NA	notsig	NA	notsig
KEGG_PATHWAY	hsa04151:PI3K-Akt signaling pathway	1	Sheep	NA	notsig	NA	notsig	NA	notsig	78	0.00952449	NA	notsig
KEGG_PATHWAY	hsa04142:Lysosome	1	Goat	NA	notsig	NA	notsig	NA	notsig	NA	notsig	26	0.020219
KEGG_PATHWAY	hsa04080:Neuroactive ligand-receptor interaction	1	Sheep	NA	notsig	NA	notsig	NA	notsig	34	0.0188988	NA	notsig
KEGG_PATHWAY	hsa04062:Chemokine signaling pathway	1	Sheep	NA	notsig	NA	notsig	NA	notsig	50	0.0441249	NA	notsig
KEGG_PATHWAY	hsa04024:cAMP signaling pathway	1	Sheep	NA	notsig	NA	notsig	NA	notsig	42	0.0166294	NA	notsig
KEGG_PATHWAY	hsa04022:cGMP-PKG signaling pathway	1	Sheep	NA	notsig	NA	notsig	NA	notsig	46	0.00168232	NA	notsig
KEGG_PATHWAY	hsa04020:Calcium signaling pathway	1	Sheep	NA	notsig	NA	notsig	NA	notsig	37	0.0195846	NA	notsig
KEGG_PATHWAY	hsa04015:Rap1 signaling pathway	1	Sheep	NA	notsig	NA	notsig	NA	notsig	61	0.00015798	NA	notsig
KEGG_PATHWAY	hsa03010:Ribosome	1	Pig	NA	notsig	NA	notsig	41	2.44447e-16	NA	notsig	NA	notsig
KEGG_PATHWAY	hsa00982:Drug metabolism - cytochrome P450	1	Cattly/yak	NA	notsig	14	0.0119548	NA	notsig	NA	notsig	NA	notsig
KEGG_PATHWAY	hsa00980:Metabolism of xenobiotics by cytochrome P450	1	Cattly/yak	NA	notsig	17	0.00234367	NA	notsig	NA	notsig	NA	notsig
KEGG_PATHWAY	hsa00910:Nitrogen metabolism	1	Cattly/yak	NA	notsig	8	0.0115741	NA	notsig	NA	notsig	NA	notsig
KEGG_PATHWAY	hsa00830:Retinol metabolism	1	Cattly/yak	NA	notsig	12	0.00829012	NA	notsig	NA	notsig	NA	notsig
KEGG_PATHWAY	hsa00190:Oxidative phosphorylation	1	Pig	NA	notsig	NA	notsig	45	1.67993e-17	NA	notsig	NA	notsig
KEGG_PATHWAY	hsa00140:Steroid hormone biosynthesis	1	Cattly/yak	NA	notsig	13	0.00215821	NA	notsig	NA	notsig	NA	notsig
INTERPRO	IPR027231:Semaphorin	1	Sheep	NA	notsig	NA	notsig	NA	notsig	11	0.0157678	NA	notsig
INTERPRO	IPR027214:Cystatin	1	Pig	NA	notsig	NA	notsig	6	0.00767492	NA	notsig	NA	notsig
INTERPRO	IPR026823:Complement Clr-like EGF domain	1	Sheep	NA	notsig	NA	notsig	NA	notsig	19	4.31528e-08	NA	notsig
INTERPRO	IPR026613:KRAB domain C2H2 zinc finger family	1	Cattly/yak	NA	notsig	9	0.0118504	NA	notsig	NA	notsig	NA	notsig
INTERPRO	IPR024079:Metallopeptidase, catalytic domain	1	Sheep	NA	notsig	NA	notsig	NA	notsig	19	0.00407161	NA	notsig
INTERPRO	IPR023796:Serpin domain	1	Cattly/yak	NA	notsig	12	0.0202022	NA	notsig	NA	notsig	NA	notsig
INTERPRO	IPR023795:Protease inhibitor I4, serpin, conserved site	1	Cattly/yak	NA	notsig	12	0.0122137	NA	notsig	NA	notsig	NA	notsig
INTERPRO	IPR020894:Cadherin conserved site	1	Sheep	NA	notsig	NA	notsig	NA	notsig	14	0.0166906	NA	notsig
INTERPRO	IPR020635:Tyrosine-protein kinase, catalytic domain	1	Sheep	NA	notsig	NA	notsig	NA	notsig	32	9.97031e-06	NA	notsig
INTERPRO	IPR020454:Diacylglycerol/phorbol-ester binding	1	Sheep	NA	notsig	NA	notsig	NA	notsig	13	0.0167574	NA	notsig
INTERPRO	IPR018933:Netrin module, non-TIMP type	1	Sheep	NA	notsig	NA	notsig	NA	notsig	9	0.033953	NA	notsig
INTERPRO	IPR018490:Cyclic nucleotide-binding-like	1	Sheep	NA	notsig	NA	notsig	NA	notsig	10	0.0375465	NA	notsig
INTERPRO	IPR018247:EF-Hand 1, calcium-binding site	1	Sheep	NA	notsig	NA	notsig	NA	notsig	36	0.0241374	NA	notsig
INTERPRO	IPR018114:Peptidase S1, trypsin family, active site	1	Cattly/yak	NA	notsig	16	0.00322933	NA	notsig	NA	notsig	NA	notsig
INTERPRO	IPR018097:EGF-like calcium-binding, conserved site	1	Sheep	NA	notsig	NA	notsig	NA	notsig	43	3.62155e-13	NA	notsig
INTERPRO	IPR017983:GPCR, family 2, secretin-like, conserved site	1	Sheep	NA	notsig	NA	notsig	NA	notsig	14	0.000337733	NA	notsig
INTERPRO	IPR017981:GPCR, family 2-like	1	Sheep	NA	notsig	NA	notsig	NA	notsig	18	0.00425684	NA	notsig
INTERPRO	IPR017452:GPCR, rhodopsin-like, 7TM	1	Sheep	NA	notsig	NA	notsig	NA	notsig	40	0.0304549	NA	notsig
INTERPRO	IPR017448:Speract/scavenger receptor-related	1	Sheep	NA	notsig	NA	notsig	NA	notsig	10	0.0375465	NA	notsig
INTERPRO	IPR017441:Protein kinase, ATP binding site	1	Sheep	NA	notsig	NA	notsig	NA	notsig	89	0.000479848	NA	notsig
INTERPRO	IPR016332:Alpha-1B-glycoprotein/leukocyte immunoglobulin-like receptor	1	Cattly/yak	NA	notsig	8	0.00545051	NA	notsig	NA	notsig	NA	notsig
INTERPRO	IPR016201:Plexin-like fold	1	Sheep	NA	notsig	NA	notsig	NA	notsig	22	7.38574e-05	NA	notsig
INTERPRO	IPR015919:Cadherin-like	1	Sheep	NA	notsig	NA	notsig	NA	notsig	16	0.00716572	NA	notsig
INTERPRO	IPR015894:Guanylate-binding protein, N-terminal	1	Goat	NA	notsig	NA	notsig	NA	notsig	NA	notsig	8	0.00310149
INTERPRO	IPR015880:Zinc finger, C2H2-like	1	Cattly/yak	NA	notsig	118	0.0396071	NA	notsig	NA	notsig	NA	notsig
INTERPRO	IPR014745:MHC class II, alpha/beta chain, N-terminal	1	Cattly/yak	NA	notsig	11	0.0009915	NA	notsig	NA	notsig	NA	notsig
INTERPRO	IPR013787:S100/CaBP-9k-type, calcium binding, subdomain	1	Cattly/yak	NA	notsig	9	0.0245877	NA	notsig	NA	notsig	NA	notsig
INTERPRO	IPR013320:Concanavalin A-like lectin/glucanase, subgroup	1	Sheep	NA	notsig	NA	notsig	NA	notsig	55	3.2021e-08	NA	notsig
INTERPRO	IPR013162:CD80-like, immunoglobulin C2-set	1	Cattly/yak	NA	notsig	13	0.0209169	NA	notsig	NA	notsig	NA	notsig
INTERPRO	IPR013151:Immunoglobulin	1	Sheep	NA	notsig	NA	notsig	NA	notsig	20	0.00746728	NA	notsig
INTERPRO	IPR013098:Immunoglobulin I-set	1	Sheep	NA	notsig	NA	notsig	NA	notsig	46	1.68525e-11	NA	notsig
INTERPRO	IPR013087:Zinc finger C2H2-type/integrase DNA-binding domain	1	Cattly/yak	NA	notsig	114	0.00654516	NA	notsig	NA	notsig	NA	notsig
INTERPRO	IPR013032:EGF-like, conserved site	1	Sheep	NA	notsig	NA	notsig	NA	notsig	62	1.53016e-15	NA	notsig
INTERPRO	IPR012292:Globin, structural domain	1	Chicken	9	0.00029242	NA	notsig	NA	notsig	NA	notsig	NA	notsig
INTERPRO	IPR011993:Pleckstrin homology-like domain	1	Sheep	NA	notsig	NA	notsig	NA	notsig	97	0.000498086	NA	notsig
INTERPRO	IPR011992:EF-hand-like domain	1	Sheep	NA	notsig	NA	notsig	NA	notsig	52	0.0259273	NA	notsig
INTERPRO	IPR011489:EMI domain	1	Sheep	NA	notsig	NA	notsig	NA	notsig	9	0.00883739	NA	notsig
INTERPRO	IPR011009:Protein kinase-like domain	1	Sheep	NA	notsig	NA	notsig	NA	notsig	111	0.00795908	NA	notsig
INTERPRO	IPR010579:MHC class I, alpha chain, C-terminal	1	Goat	NA	notsig	NA	notsig	NA	notsig	NA	notsig	6	0.0105024
INTERPRO	IPR009050:Globin-like	1	Chicken	9	0.000158437	NA	notsig	NA	notsig	NA	notsig	NA	notsig
INTERPRO	IPR009030:Insulin-like growth factor binding protein, N-terminal	1	Sheep	NA	notsig	NA	notsig	NA	notsig	55	1.02896e-15	NA	notsig
INTERPRO	IPR009003:Trypsin-like cysteine/serine peptidase domain	1	Cattly/yak	NA	notsig	23	0.000674054	NA	notsig	NA	notsig	NA	notsig
INTERPRO	IPR008993:Tissue inhibitor of metalloproteinases-like, OB-fold	1	Sheep	NA	notsig	NA	notsig	NA	notsig	11	0.0381922	NA	notsig
INTERPRO	IPR008936:Rho GTPase activation protein	1	Sheep	NA	notsig	NA	notsig	NA	notsig	29	0.0255064	NA	notsig
INTERPRO	IPR008266:Tyrosine-protein kinase, active site	1	Sheep	NA	notsig	NA	notsig	NA	notsig	34	9.22944e-06	NA	notsig
INTERPRO	IPR008160:Collagen triple helix repeat	1	Sheep	NA	notsig	NA	notsig	NA	notsig	29	2.52662e-09	NA	notsig
INTERPRO	IPR008072:Cytochrome P450, E-class, CYP3A	1	Pig	NA	notsig	NA	notsig	5	0.0228119	NA	notsig	NA	notsig
INTERPRO	IPR003961:Fibronectin, type III	1	Sheep	NA	notsig	NA	notsig	NA	notsig	58	1.36957e-12	NA	notsig
INTERPRO	IPR003191:Guanylate-binding protein, C-terminal	1	Goat	NA	notsig	NA	notsig	NA	notsig	NA	notsig	8	0.00126095
INTERPRO	IPR003112:Olfactomedin-like	1	Sheep	NA	notsig	NA	notsig	NA	notsig	7	0.0142957	NA	notsig
INTERPRO	IPR003110:Phosphorylated immunoreceptor signaling ITAM	1	Sheep	NA	notsig	NA	notsig	NA	notsig	7	0.0358039	NA	notsig
INTERPRO	IPR002870:Peptidase M12B, propeptide	1	Sheep	NA	notsig	NA	notsig	NA	notsig	11	0.0250836	NA	notsig
INTERPRO	IPR002337:Haemoglobin, beta	1	Chicken	5	0.0322081	NA	notsig	NA	notsig	NA	notsig	NA	notsig
INTERPRO	IPR002219:Protein kinase C-like, phorbol ester/diacylglycerol binding	1	Sheep	NA	notsig	NA	notsig	NA	notsig	26	0.000524734	NA	notsig
INTERPRO	IPR002165:Plexin	1	Sheep	NA	notsig	NA	notsig	NA	notsig	13	0.0247129	NA	notsig
INTERPRO	IPR002126:Cadherin	1	Sheep	NA	notsig	NA	notsig	NA	notsig	15	0.0109977	NA	notsig
INTERPRO	IPR002048:EF-hand domain	1	Sheep	NA	notsig	NA	notsig	NA	notsig	47	0.00203674	NA	notsig
INTERPRO	IPR002035:von Willebrand factor, type A	1	Sheep	NA	notsig	NA	notsig	NA	notsig	28	0.000588889	NA	notsig
INTERPRO	IPR001969:Peptidase aspartic, active site	1	Cattly/yak	NA	notsig	7	0.0202794	NA	notsig	NA	notsig	NA	notsig
INTERPRO	IPR001879:GPCR, family 2, extracellular hormone receptor domain	1	Sheep	NA	notsig	NA	notsig	NA	notsig	9	0.0181996	NA	notsig
INTERPRO	IPR001849:Pleckstrin homology domain	1	Sheep	NA	notsig	NA	notsig	NA	notsig	69	0.000133277	NA	notsig
INTERPRO	IPR001811:Chemokine interleukin-8-like domain	1	Sheep	NA	notsig	NA	notsig	NA	notsig	17	0.014301	NA	notsig
INTERPRO	IPR001791:Laminin G domain	1	Sheep	NA	notsig	NA	notsig	NA	notsig	28	1.60705e-12	NA	notsig
INTERPRO	IPR001751:S100/Calbindin-D9k, conserved site	1	Cattly/yak	NA	notsig	8	0.0381067	NA	notsig	NA	notsig	NA	notsig
INTERPRO	IPR001627:Semaphorin/CD100 antigen	1	Sheep	NA	notsig	NA	notsig	NA	notsig	17	0.000207413	NA	notsig
INTERPRO	IPR001590:Peptidase M12B, ADAM/reprolysin	1	Sheep	NA	notsig	NA	notsig	NA	notsig	11	0.0250836	NA	notsig
INTERPRO	IPR001507:Zona pellucida domain	1	Sheep	NA	notsig	NA	notsig	NA	notsig	6	0.045557	NA	notsig
INTERPRO	IPR001478:PDZ domain	1	Sheep	NA	notsig	NA	notsig	NA	notsig	36	0.0485843	NA	notsig
INTERPRO	IPR001461:Peptidase A1	1	Cattly/yak	NA	notsig	7	0.0202794	NA	notsig	NA	notsig	NA	notsig
INTERPRO	IPR001452:Src homology-3 domain	1	Sheep	NA	notsig	NA	notsig	NA	notsig	61	8.06397e-05	NA	notsig
INTERPRO	IPR001368:TNFR/NGFR cysteine-rich region	1	Goat	NA	notsig	NA	notsig	NA	notsig	NA	notsig	9	0.0214977
INTERPRO	IPR001314:Peptidase S1A, chymotrypsin-type	1	Cattly/yak	NA	notsig	18	0.00671201	NA	notsig	NA	notsig	NA	notsig
INTERPRO	IPR001254:Peptidase S1	1	Cattly/yak	NA	notsig	20	0.00288638	NA	notsig	NA	notsig	NA	notsig
INTERPRO	IPR001245:Serine-threonine/tyrosine-protein kinase catalytic domain	1	Sheep	NA	notsig	NA	notsig	NA	notsig	40	0.000478208	NA	notsig
INTERPRO	IPR001190:Speract/scavenger receptor	1	Sheep	NA	notsig	NA	notsig	NA	notsig	11	0.0157678	NA	notsig
INTERPRO	IPR001007:von Willebrand factor, type C	1	Sheep	NA	notsig	NA	notsig	NA	notsig	13	0.00383607	NA	notsig
INTERPRO	IPR000980:SH2 domain	1	Sheep	NA	notsig	NA	notsig	NA	notsig	37	0.00110038	NA	notsig
INTERPRO	IPR000971:Globin	1	Chicken	9	0.000158437	NA	notsig	NA	notsig	NA	notsig	NA	notsig
INTERPRO	IPR000832:GPCR, family 2, secretin-like	1	Sheep	NA	notsig	NA	notsig	NA	notsig	16	0.000992516	NA	notsig
INTERPRO	IPR000742:Epidermal growth factor-like domain	1	Sheep	NA	notsig	NA	notsig	NA	notsig	79	6.64839e-24	NA	notsig
INTERPRO	IPR000719:Protein kinase, catalytic domain	1	Sheep	NA	notsig	NA	notsig	NA	notsig	107	0.00107131	NA	notsig
INTERPRO	IPR000483:Cysteine-rich flanking region, C-terminal	1	Sheep	NA	notsig	NA	notsig	NA	notsig	19	0.0417168	NA	notsig
INTERPRO	IPR000436:Sushi/SCR/CCP	1	Sheep	NA	notsig	NA	notsig	NA	notsig	17	0.00435877	NA	notsig
INTERPRO	IPR000355:Chemokine receptor family	1	Chicken	8	0.0122424	NA	notsig	NA	notsig	NA	notsig	NA	notsig
INTERPRO	IPR000215:Serpin family	1	Cattly/yak	NA	notsig	12	0.0202022	NA	notsig	NA	notsig	NA	notsig
INTERPRO	IPR000159:Ras-association	1	Sheep	NA	notsig	NA	notsig	NA	notsig	17	0.00435877	NA	notsig
BP	GO:2000117~negative regulation of cysteine-type endopeptidase activity	1	Pig	NA	notsig	NA	notsig	6	0.0438623	NA	notsig	NA	notsig
BP	GO:1902600~hydrogen ion transmembrane transport	1	Pig	NA	notsig	NA	notsig	16	1.91648e-05	NA	notsig	NA	notsig
BP	GO:0098869~cellular oxidant detoxification	1	Pig	NA	notsig	NA	notsig	13	0.0362694	NA	notsig	NA	notsig
BP	GO:0071526~semaphorin-plexin signaling pathway	1	Sheep	NA	notsig	NA	notsig	NA	notsig	16	0.0107125	NA	notsig
BP	GO:0071222~cellular response to lipopolysaccharide	1	Goat	NA	notsig	NA	notsig	NA	notsig	NA	notsig	29	0.000166038
BP	GO:0070374~positive regulation of ERK1 and ERK2 cascade	1	Sheep	NA	notsig	NA	notsig	NA	notsig	45	0.0106654	NA	notsig
MF	GO:0070330~aromatase activity	1	Cattly/yak	NA	notsig	14	5.66177e-05	NA	notsig	NA	notsig	NA	notsig
BP	GO:0060326~cell chemotaxis	1	Sheep	NA	notsig	NA	notsig	NA	notsig	22	0.00618974	NA	notsig
BP	GO:0055114~oxidation-reduction process	1	Cattly/yak	NA	notsig	108	0.0275233	NA	notsig	NA	notsig	NA	notsig
BP	GO:0051017~actin filament bundle assembly	1	Sheep	NA	notsig	NA	notsig	NA	notsig	15	0.00126999	NA	notsig
MF	GO:0051015~actin filament binding	1	Sheep	NA	notsig	NA	notsig	NA	notsig	41	0.000144131	NA	notsig
BP	GO:0050919~negative chemotaxis	1	Sheep	NA	notsig	NA	notsig	NA	notsig	18	0.000860765	NA	notsig
BP	GO:0050900~leukocyte migration	1	Sheep	NA	notsig	NA	notsig	NA	notsig	42	3.92703e-05	NA	notsig
BP	GO:0050873~brown fat cell differentiation	1	Cattly/yak	NA	notsig	14	0.0186466	NA	notsig	NA	notsig	NA	notsig
BP	GO:0050853~B cell receptor signaling pathway	1	Sheep	NA	notsig	NA	notsig	NA	notsig	16	0.0342377	NA	notsig
BP	GO:0050830~defense response to Gram-positive bacterium	1	Goat	NA	notsig	NA	notsig	NA	notsig	NA	notsig	16	0.00681289
BP	GO:0050728~negative regulation of inflammatory response	1	Sheep	NA	notsig	NA	notsig	NA	notsig	25	0.00789103	NA	notsig
CC	GO:0048471~perinuclear region of cytoplasm	1	Sheep	NA	notsig	NA	notsig	NA	notsig	116	0.0337026	NA	notsig
BP	GO:0048010~vascular endothelial growth factor receptor signaling pathway	1	Sheep	NA	notsig	NA	notsig	NA	notsig	29	0.00237275	NA	notsig
BP	GO:0046718~viral entry into host cell	1	Cattly/yak	NA	notsig	27	0.0188285	NA	notsig	NA	notsig	NA	notsig
BP	GO:0045766~positive regulation of angiogenesis	1	Sheep	NA	notsig	NA	notsig	NA	notsig	39	3.02498e-05	NA	notsig
MF	GO:0045499~chemorepellent activity	1	Sheep	NA	notsig	NA	notsig	NA	notsig	14	0.00208125	NA	notsig
CC	GO:0045202~synapse	1	Sheep	NA	notsig	NA	notsig	NA	notsig	40	0.000208246	NA	notsig
CC	GO:0045121~membrane raft	1	Sheep	NA	notsig	NA	notsig	NA	notsig	60	5.5874e-06	NA	notsig
BP	GO:0044267~cellular protein metabolic process	1	Cattly/yak	NA	notsig	32	0.000162391	NA	notsig	NA	notsig	NA	notsig
BP	GO:0043547~positive regulation of GTPase activity	1	Sheep	NA	notsig	NA	notsig	NA	notsig	128	4.16129e-05	NA	notsig
MF	GO:0043236~laminin binding	1	Sheep	NA	notsig	NA	notsig	NA	notsig	13	0.00310421	NA	notsig
CC	GO:0043235~receptor complex	1	Sheep	NA	notsig	NA	notsig	NA	notsig	35	6.20713e-05	NA	notsig
CC	GO:0043202~lysosomal lumen	1	Goat	NA	notsig	NA	notsig	NA	notsig	NA	notsig	23	0.000189339
CC	GO:0043025~neuronal cell body	1	Sheep	NA	notsig	NA	notsig	NA	notsig	61	0.0100815	NA	notsig
BP	GO:0042953~lipoprotein transport	1	Pig	NA	notsig	NA	notsig	6	0.0438623	NA	notsig	NA	notsig
BP	GO:0042742~defense response to bacterium	1	Goat	NA	notsig	NA	notsig	NA	notsig	NA	notsig	17	0.0269557
CC	GO:0042629~mast cell granule	1	Goat	NA	notsig	NA	notsig	NA	notsig	NA	notsig	9	0.00558276
CC	GO:0042613~MHC class II protein complex	1	Cattly/yak	NA	notsig	11	0.00115091	NA	notsig	NA	notsig	NA	notsig
CC	GO:0042383~sarcolemma	1	Sheep	NA	notsig	NA	notsig	NA	notsig	30	2.09988e-05	NA	notsig
BP	GO:0042110~T cell activation	1	Sheep	NA	notsig	NA	notsig	NA	notsig	19	0.0477586	NA	notsig
CC	GO:0042101~T cell receptor complex	1	Sheep	NA	notsig	NA	notsig	NA	notsig	12	0.00261569	NA	notsig
MF	GO:0038191~neuropilin binding	1	Sheep	NA	notsig	NA	notsig	NA	notsig	9	0.0266171	NA	notsig
BP	GO:0035556~intracellular signal transduction	1	Sheep	NA	notsig	NA	notsig	NA	notsig	99	3.44628e-05	NA	notsig
BP	GO:0035455~response to interferon-alpha	1	Goat	NA	notsig	NA	notsig	NA	notsig	NA	notsig	7	0.0378479
BP	GO:0034605~cellular response to heat	1	Goat	NA	notsig	NA	notsig	NA	notsig	NA	notsig	12	0.0218218
BP	GO:0034341~response to interferon-gamma	1	Goat	NA	notsig	NA	notsig	NA	notsig	NA	notsig	10	0.0184114
BP	GO:0032981~mitochondrial respiratory chain complex I assembly	1	Pig	NA	notsig	NA	notsig	17	0.000606026	NA	notsig	NA	notsig
BP	GO:0032757~positive regulation of interleukin-8 production	1	Goat	NA	notsig	NA	notsig	NA	notsig	NA	notsig	10	0.0352827
BP	GO:0032753~positive regulation of interleukin-4 production	1	Goat	NA	notsig	NA	notsig	NA	notsig	NA	notsig	8	0.0474643
MF	GO:0032395~MHC class II receptor activity	1	Cattly/yak	NA	notsig	8	0.0400881	NA	notsig	NA	notsig	NA	notsig
BP	GO:0031663~lipopolysaccharide-mediated signaling pathway	1	Goat	NA	notsig	NA	notsig	NA	notsig	NA	notsig	14	0.000881234
CC	GO:0031362~anchored component of external side of plasma membrane	1	Cattly/yak	NA	notsig	11	0.00265034	NA	notsig	NA	notsig	NA	notsig
CC	GO:0030670~phagocytic vesicle membrane	1	Pig	NA	notsig	NA	notsig	12	0.0118125	NA	notsig	NA	notsig
BP	GO:0030595~leukocyte chemotaxis	1	Sheep	NA	notsig	NA	notsig	NA	notsig	9	0.0394179	NA	notsig
BP	GO:0030335~positive regulation of cell migration	1	Sheep	NA	notsig	NA	notsig	NA	notsig	56	6.18052e-05	NA	notsig
BP	GO:0030334~regulation of cell migration	1	Sheep	NA	notsig	NA	notsig	NA	notsig	26	0.00447995	NA	notsig
CC	GO:0030315~T-tubule	1	Sheep	NA	notsig	NA	notsig	NA	notsig	13	0.0267679	NA	notsig
BP	GO:0030217~T cell differentiation	1	Sheep	NA	notsig	NA	notsig	NA	notsig	15	0.0166745	NA	notsig
MF	GO:0030215~semaphorin receptor binding	1	Sheep	NA	notsig	NA	notsig	NA	notsig	12	0.00817193	NA	notsig
BP	GO:0030199~collagen fibril organization	1	Sheep	NA	notsig	NA	notsig	NA	notsig	15	0.0253103	NA	notsig
BP	GO:0030198~extracellular matrix organization	1	Sheep	NA	notsig	NA	notsig	NA	notsig	80	9.60103e-19	NA	notsig
CC	GO:0030175~filopodium	1	Sheep	NA	notsig	NA	notsig	NA	notsig	22	0.0337207	NA	notsig
CC	GO:0030054~cell junction	1	Sheep	NA	notsig	NA	notsig	NA	notsig	65	0.0456444	NA	notsig
CC	GO:0030027~lamellipodium	1	Sheep	NA	notsig	NA	notsig	NA	notsig	54	2.17467e-06	NA	notsig
CC	GO:0030018~Z disc	1	Sheep	NA	notsig	NA	notsig	NA	notsig	39	5.71437e-08	NA	notsig
CC	GO:0022627~cytosolic small ribosomal subunit	1	Pig	NA	notsig	NA	notsig	16	1.11809e-07	NA	notsig	NA	notsig
CC	GO:0022625~cytosolic large ribosomal subunit	1	Pig	NA	notsig	NA	notsig	18	5.52965e-08	NA	notsig	NA	notsig
BP	GO:0019933~cAMP-mediated signaling	1	Sheep	NA	notsig	NA	notsig	NA	notsig	15	0.00704905	NA	notsig
MF	GO:0019838~growth factor binding	1	Sheep	NA	notsig	NA	notsig	NA	notsig	13	0.0332128	NA	notsig
MF	GO:0019825~oxygen binding	1	Cattly/yak	NA	notsig	16	0.000467246	NA	notsig	NA	notsig	NA	notsig
BP	GO:0019083~viral transcription	1	Pig	NA	notsig	NA	notsig	34	1.07261e-14	NA	notsig	NA	notsig
MF	GO:0017124~SH3 domain binding	1	Sheep	NA	notsig	NA	notsig	NA	notsig	33	0.0271327	NA	notsig
MF	GO:0016712~oxidoreductase activity, acting on paired donors, with incorporation or reduction of molecular oxygen, reduced flavin or flavoprotein as one donor, and incorporation of one atom of oxygen	1	Cattly/yak	NA	notsig	11	0.000188293	NA	notsig	NA	notsig	NA	notsig
MF	GO:0016705~oxidoreductase activity, acting on paired donors, with incorporation or reduction of molecular oxygen	1	Cattly/yak	NA	notsig	15	0.0275114	NA	notsig	NA	notsig	NA	notsig
BP	GO:0016525~negative regulation of angiogenesis	1	Sheep	NA	notsig	NA	notsig	NA	notsig	22	0.00446126	NA	notsig
BP	GO:0016477~cell migration	1	Sheep	NA	notsig	NA	notsig	NA	notsig	48	0.00516704	NA	notsig
BP	GO:0016337~single organismal cell-cell adhesion	1	Sheep	NA	notsig	NA	notsig	NA	notsig	31	0.000212795	NA	notsig
CC	GO:0016323~basolateral plasma membrane	1	Sheep	NA	notsig	NA	notsig	NA	notsig	36	0.0229608	NA	notsig
BP	GO:0016045~detection of bacterium	1	Pig	NA	notsig	NA	notsig	6	0.0111686	NA	notsig	NA	notsig
CC	GO:0016020~membrane	1	Pig	NA	notsig	NA	notsig	171	0.0159649	NA	notsig	NA	notsig
CC	GO:0015935~small ribosomal subunit	1	Pig	NA	notsig	NA	notsig	12	1.93854e-06	NA	notsig	NA	notsig
BP	GO:0015671~oxygen transport	1	Chicken	10	0.00028884	NA	notsig	NA	notsig	NA	notsig	NA	notsig
CC	GO:0015629~actin cytoskeleton	1	Sheep	NA	notsig	NA	notsig	NA	notsig	66	4.82694e-07	NA	notsig
CC	GO:0014704~intercalated disc	1	Sheep	NA	notsig	NA	notsig	NA	notsig	16	0.0263833	NA	notsig
CC	GO:0012507~ER to Golgi transport vesicle membrane	1	Pig	NA	notsig	NA	notsig	13	0.00276521	NA	notsig	NA	notsig
BP	GO:0010951~negative regulation of endopeptidase activity	1	Cattly/yak	NA	notsig	34	2.66035e-06	NA	notsig	NA	notsig	NA	notsig
BP	GO:0010818~T cell chemotaxis	1	Goat	NA	notsig	NA	notsig	NA	notsig	NA	notsig	6	0.039959
BP	GO:0010628~positive regulation of gene expression	1	Sheep	NA	notsig	NA	notsig	NA	notsig	58	0.0308819	NA	notsig
BP	GO:0010595~positive regulation of endothelial cell migration	1	Sheep	NA	notsig	NA	notsig	NA	notsig	18	0.029893	NA	notsig
BP	GO:0009967~positive regulation of signal transduction	1	Sheep	NA	notsig	NA	notsig	NA	notsig	21	0.0370694	NA	notsig
CC	GO:0009925~basal plasma membrane	1	Sheep	NA	notsig	NA	notsig	NA	notsig	12	0.0135547	NA	notsig
BP	GO:0009612~response to mechanical stimulus	1	Cattly/yak	NA	notsig	23	0.00126559	NA	notsig	NA	notsig	NA	notsig
MF	GO:0008395~steroid hydroxylase activity	1	Cattly/yak	NA	notsig	11	0.00114592	NA	notsig	NA	notsig	NA	notsig
BP	GO:0008360~regulation of cell shape	1	Sheep	NA	notsig	NA	notsig	NA	notsig	45	0.000996185	NA	notsig
MF	GO:0008307~structural constituent of muscle	1	Sheep	NA	notsig	NA	notsig	NA	notsig	13	0.0332128	NA	notsig
CC	GO:0008305~integrin complex	1	Sheep	NA	notsig	NA	notsig	NA	notsig	13	0.0136273	NA	notsig
MF	GO:0008289~lipid binding	1	Sheep	NA	notsig	NA	notsig	NA	notsig	37	0.018482	NA	notsig
MF	GO:0008237~metallopeptidase activity	1	Sheep	NA	notsig	NA	notsig	NA	notsig	24	0.0110271	NA	notsig
BP	GO:0008217~regulation of blood pressure	1	Sheep	NA	notsig	NA	notsig	NA	notsig	26	8.38416e-06	NA	notsig
MF	GO:0008144~drug binding	1	Pig	NA	notsig	NA	notsig	13	0.0267189	NA	notsig	NA	notsig
MF	GO:0008137~NADH dehydrogenase (ubiquinone) activity	1	Pig	NA	notsig	NA	notsig	17	1.99684e-06	NA	notsig	NA	notsig
BP	GO:0008015~blood circulation	1	Goat	NA	notsig	NA	notsig	NA	notsig	NA	notsig	12	0.0290513
MF	GO:0008009~chemokine activity	1	Sheep	NA	notsig	NA	notsig	NA	notsig	17	0.0258432	NA	notsig
BP	GO:0007596~blood coagulation	1	Sheep	NA	notsig	NA	notsig	NA	notsig	41	0.0192787	NA	notsig
BP	GO:0007411~axon guidance	1	Sheep	NA	notsig	NA	notsig	NA	notsig	35	0.00711589	NA	notsig
BP	GO:0007267~cell-cell signaling	1	Sheep	NA	notsig	NA	notsig	NA	notsig	47	0.00168289	NA	notsig
BP	GO:0007229~integrin-mediated signaling pathway	1	Sheep	NA	notsig	NA	notsig	NA	notsig	41	3.27041e-07	NA	notsig
BP	GO:0007204~positive regulation of cytosolic calcium ion concentration	1	Sheep	NA	notsig	NA	notsig	NA	notsig	32	0.0072625	NA	notsig
BP	GO:0007186~G-protein coupled receptor signaling pathway	1	Sheep	NA	notsig	NA	notsig	NA	notsig	96	1.36893e-08	NA	notsig
BP	GO:0007169~transmembrane receptor protein tyrosine kinase signaling pathway	1	Sheep	NA	notsig	NA	notsig	NA	notsig	38	3.3502e-06	NA	notsig
BP	GO:0007162~negative regulation of cell adhesion	1	Sheep	NA	notsig	NA	notsig	NA	notsig	18	0.000860765	NA	notsig
BP	GO:0007160~cell-matrix adhesion	1	Sheep	NA	notsig	NA	notsig	NA	notsig	30	0.000929351	NA	notsig
BP	GO:0007156~homophilic cell adhesion via plasma membrane adhesion molecules	1	Sheep	NA	notsig	NA	notsig	NA	notsig	27	0.00111803	NA	notsig
BP	GO:0007015~actin filament organization	1	Sheep	NA	notsig	NA	notsig	NA	notsig	22	0.0335764	NA	notsig
BP	GO:0007010~cytoskeleton organization	1	Sheep	NA	notsig	NA	notsig	NA	notsig	53	2.53534e-07	NA	notsig
BP	GO:0006968~cellular defense response	1	Goat	NA	notsig	NA	notsig	NA	notsig	NA	notsig	16	0.00366703
BP	GO:0006953~acute-phase response	1	Cattly/yak	NA	notsig	14	0.0280748	NA	notsig	NA	notsig	NA	notsig
BP	GO:0006952~defense response	1	Cattly/yak	NA	notsig	21	0.0339126	NA	notsig	NA	notsig	NA	notsig
BP	GO:0006936~muscle contraction	1	Sheep	NA	notsig	NA	notsig	NA	notsig	25	0.0358712	NA	notsig
BP	GO:0006928~movement of cell or subcellular component	1	Sheep	NA	notsig	NA	notsig	NA	notsig	26	0.0197147	NA	notsig
BP	GO:0006805~xenobiotic metabolic process	1	Cattly/yak	NA	notsig	26	5.58314e-05	NA	notsig	NA	notsig	NA	notsig
BP	GO:0006614~SRP-dependent cotranslational protein targeting to membrane	1	Pig	NA	notsig	NA	notsig	33	1.45574e-17	NA	notsig	NA	notsig
BP	GO:0006508~proteolysis	1	Goat	NA	notsig	NA	notsig	NA	notsig	NA	notsig	46	0.0363569
BP	GO:0006413~translational initiation	1	Pig	NA	notsig	NA	notsig	36	8.77076e-14	NA	notsig	NA	notsig
BP	GO:0006412~translation	1	Pig	NA	notsig	NA	notsig	48	2.62421e-11	NA	notsig	NA	notsig
BP	GO:0006364~rRNA processing	1	Pig	NA	notsig	NA	notsig	35	2.06074e-05	NA	notsig	NA	notsig
BP	GO:0006123~mitochondrial electron transport, cytochrome c to oxygen	1	Pig	NA	notsig	NA	notsig	9	0.000847332	NA	notsig	NA	notsig
BP	GO:0006120~mitochondrial electron transport, NADH to ubiquinone	1	Pig	NA	notsig	NA	notsig	18	1.83039e-06	NA	notsig	NA	notsig
CC	GO:0005923~bicellular tight junction	1	Sheep	NA	notsig	NA	notsig	NA	notsig	27	0.0433444	NA	notsig
CC	GO:0005911~cell-cell junction	1	Sheep	NA	notsig	NA	notsig	NA	notsig	56	2.95279e-07	NA	notsig
CC	GO:0005903~brush border	1	Sheep	NA	notsig	NA	notsig	NA	notsig	17	0.0174092	NA	notsig
CC	GO:0005901~caveola	1	Sheep	NA	notsig	NA	notsig	NA	notsig	26	0.000275384	NA	notsig
CC	GO:0005884~actin filament	1	Sheep	NA	notsig	NA	notsig	NA	notsig	24	0.00212936	NA	notsig
CC	GO:0005856~cytoskeleton	1	Sheep	NA	notsig	NA	notsig	NA	notsig	93	2.20072e-06	NA	notsig
CC	GO:0005840~ribosome	1	Pig	NA	notsig	NA	notsig	37	4.97551e-10	NA	notsig	NA	notsig
CC	GO:0005833~hemoglobin complex	1	Chicken	9	2.19851e-05	NA	notsig	NA	notsig	NA	notsig	NA	notsig
CC	GO:0005796~Golgi lumen	1	Sheep	NA	notsig	NA	notsig	NA	notsig	19	0.00259108	NA	notsig
CC	GO:0005788~endoplasmic reticulum lumen	1	Sheep	NA	notsig	NA	notsig	NA	notsig	41	0.0162461	NA	notsig
CC	GO:0005783~endoplasmic reticulum	1	Sheep	NA	notsig	NA	notsig	NA	notsig	146	0.0462052	NA	notsig
CC	GO:0005764~lysosome	1	Goat	NA	notsig	NA	notsig	NA	notsig	NA	notsig	35	0.0319251
CC	GO:0005751~mitochondrial respiratory chain complex IV	1	Pig	NA	notsig	NA	notsig	5	0.0287046	NA	notsig	NA	notsig
CC	GO:0005747~mitochondrial respiratory chain complex I	1	Pig	NA	notsig	NA	notsig	19	5.20699e-08	NA	notsig	NA	notsig
CC	GO:0005746~mitochondrial respiratory chain	1	Pig	NA	notsig	NA	notsig	6	0.0254482	NA	notsig	NA	notsig
CC	GO:0005743~mitochondrial inner membrane	1	Pig	NA	notsig	NA	notsig	66	1.73847e-08	NA	notsig	NA	notsig
CC	GO:0005622~intracellular	1	Sheep	NA	notsig	NA	notsig	NA	notsig	206	0.00991453	NA	notsig
CC	GO:0005614~interstitial matrix	1	Sheep	NA	notsig	NA	notsig	NA	notsig	7	0.0391843	NA	notsig
CC	GO:0005605~basal lamina	1	Sheep	NA	notsig	NA	notsig	NA	notsig	8	0.0135775	NA	notsig
CC	GO:0005604~basement membrane	1	Sheep	NA	notsig	NA	notsig	NA	notsig	42	3.93929e-16	NA	notsig
CC	GO:0005581~collagen trimer	1	Sheep	NA	notsig	NA	notsig	NA	notsig	29	1.65496e-07	NA	notsig
MF	GO:0005518~collagen binding	1	Sheep	NA	notsig	NA	notsig	NA	notsig	29	2.1397e-06	NA	notsig
MF	GO:0005344~oxygen transporter activity	1	Chicken	9	0.00116158	NA	notsig	NA	notsig	NA	notsig	NA	notsig
MF	GO:0005201~extracellular matrix structural constituent	1	Sheep	NA	notsig	NA	notsig	NA	notsig	31	3.59712e-13	NA	notsig
MF	GO:0005178~integrin binding	1	Sheep	NA	notsig	NA	notsig	NA	notsig	37	0.000132467	NA	notsig
MF	GO:0005102~receptor binding	1	Sheep	NA	notsig	NA	notsig	NA	notsig	73	0.00211201	NA	notsig
MF	GO:0005096~GTPase activator activity	1	Sheep	NA	notsig	NA	notsig	NA	notsig	67	0.00843182	NA	notsig
MF	GO:0005070~SH3/SH2 adaptor activity	1	Sheep	NA	notsig	NA	notsig	NA	notsig	20	0.0386553	NA	notsig
MF	GO:0005044~scavenger receptor activity	1	Sheep	NA	notsig	NA	notsig	NA	notsig	17	0.00651452	NA	notsig
MF	GO:0004950~chemokine receptor activity	1	Chicken	8	0.0144892	NA	notsig	NA	notsig	NA	notsig	NA	notsig
MF	GO:0004930~G-protein coupled receptor activity	1	Sheep	NA	notsig	NA	notsig	NA	notsig	43	0.00668783	NA	notsig
MF	GO:0004867~serine-type endopeptidase inhibitor activity	1	Cattly/yak	NA	notsig	21	0.00109841	NA	notsig	NA	notsig	NA	notsig
MF	GO:0004714~transmembrane receptor protein tyrosine kinase activity	1	Sheep	NA	notsig	NA	notsig	NA	notsig	18	0.000384851	NA	notsig
MF	GO:0004129~cytochrome-c oxidase activity	1	Pig	NA	notsig	NA	notsig	11	5.93816e-05	NA	notsig	NA	notsig
MF	GO:0004016~adenylate cyclase activity	1	Sheep	NA	notsig	NA	notsig	NA	notsig	10	0.03067	NA	notsig
MF	GO:0003823~antigen binding	1	Chicken	10	0.0022029	NA	notsig	NA	notsig	NA	notsig	NA	notsig
MF	GO:0003779~actin binding	1	Sheep	NA	notsig	NA	notsig	NA	notsig	66	0.000550178	NA	notsig
MF	GO:0003735~structural constituent of ribosome	1	Pig	NA	notsig	NA	notsig	48	6.69409e-15	NA	notsig	NA	notsig
BP	GO:0002504~antigen processing and presentation of peptide or polysaccharide antigen via MHC class II	1	Cattly/yak	NA	notsig	9	0.0270867	NA	notsig	NA	notsig	NA	notsig
BP	GO:0002480~antigen processing and presentation of exogenous peptide antigen via MHC class I, TAP-independent	1	Pig	NA	notsig	NA	notsig	7	0.0014467	NA	notsig	NA	notsig
BP	GO:0002479~antigen processing and presentation of exogenous peptide antigen via MHC class I, TAP-dependent	1	Pig	NA	notsig	NA	notsig	15	0.00748257	NA	notsig	NA	notsig
BP	GO:0001974~blood vessel remodeling	1	Sheep	NA	notsig	NA	notsig	NA	notsig	15	0.00704905	NA	notsig
BP	GO:0001938~positive regulation of endothelial cell proliferation	1	Sheep	NA	notsig	NA	notsig	NA	notsig	24	0.0157605	NA	notsig
BP	GO:0001816~cytokine production	1	Cattly/yak	NA	notsig	13	0.0270393	NA	notsig	NA	notsig	NA	notsig
BP	GO:0001755~neural crest cell migration	1	Sheep	NA	notsig	NA	notsig	NA	notsig	15	0.0253103	NA	notsig
CC	GO:0001725~stress fiber	1	Sheep	NA	notsig	NA	notsig	NA	notsig	19	0.0170282	NA	notsig
BP	GO:0001525~angiogenesis	1	Sheep	NA	notsig	NA	notsig	NA	notsig	74	1.35945e-08	NA	notsig
BP	GO:0001503~ossification	1	Sheep	NA	notsig	NA	notsig	NA	notsig	23	0.0174626	NA	notsig
BP	GO:0000184~nuclear-transcribed mRNA catabolic process, nonsense-mediated decay	1	Pig	NA	notsig	NA	notsig	34	1.16906e-13	NA	notsig	NA	notsig
